# Supplementary material for: Analysis of PANoptosis-related ceRNA network reveals lncRNA MIR17HG involved in osteogenic differentiation inhibition impaired by tumor necrosis factor-α
Source: Mol Biol Rep. 2024 Aug 15;51(1):909. doi: 10.1007/s11033-024-09810-0 (PMC11327206; doi:10.1007/s11033-024-09810-0)
Supplement: Supplementary file 3 — Supplementary file3 (XLSX 506 KB) [file 11033_2024_9810_MOESM3_ESM.xlsx]

## Sheet: Sheet 1
ONTOLOGY	ID	Description	GeneRatio	BgRatio	pvalue	p.adjust	qvalue	geneID	Count
BP	GO:0007409	axonogenesis	124/2344	493/28814	1.16297e-30	7.10458e-27	3.78271e-27	Skil/Stxbp5/Clasp2/Ngf/Zfyve27/Sema6d/Pmp22/Hoxa1/Nptx1/Bcl2/Cxcr4/Edn1/Igf1r/Plxnc1/Fzd3/Plxnd1/Rufy3/Lgr4/Prtg/Vegfa/Ret/Lrp2/Dclk1/Sema3a/Zeb2/Tenm2/Slit2/Arx/Reln/Dixdc1/Plxna2/Map2k1/Usp9x/Wnt7a/Adcy1/Cdk5r1/Lhx3/Pafah1b1/Cntnap1/Omg/Ist1/Nrn1/Slitrk6/Plxna4/Olfm1/Kif5a/Bcl11b/Tiam1/Ntng1/App/Rnf6/Epha7/Bmpr2/Kif5b/Kif5c/Pitpna/Ulk1/Wnt3a/Creb1/Sema7a/Sema4b/Nr4a3/Rab10/Nectin1/Ndel1/Arhgap3…	124
BP	GO:0060562	epithelial tube morphogenesis	102/2344	395/28814	2.15123e-26	6.57092e-23	3.49857e-23	Trim71/Rbpj/Greb1l/Stard13/Tgif1/Dlc1/Casp3/Pbx1/Hand1/Mycn/Bcl2/Cxcr4/Col4a1/Edn1/Hmga2/Tbx1/Wnt9b/Fzd3/Plxnd1/Nphp3/Lgr4/Rspo2/Sall4/Adamts12/Vegfa/Tmtc3/Btrc/Ret/Lrp2/Abl2/Zeb2/Slit2/Eya1/Dll1/Nfatc3/Ski/Tfap2a/Casr/Nup50/Dll4/Med1/Kdm2a/Pdgfra/Epha7/Lrp6/Pkd2/Pthlh/Tgfbr2/Wnt3a/Sall1/B4galt1/Luzp1/Hectd1/Arhgap35/Rgma/Fat4/Sema4c/Tsc1/Esr1/Hif1a/Epha4/Ncoa3/Fgf1/Flt1/Osr1/Pkd1/Ccm2/Dicer1/Kdm…	102
BP	GO:0060560	developmental growth involved in morphogenesis	81/2344	281/28814	1.39352e-24	2.83767e-21	1.51087e-21	Clasp2/Ngf/Zfyve27/Sema6d/Cxcr4/Edn1/Slc23a2/Rufy3/Vegfa/Tmtc3/Smurf1/Dclk1/Sema3a/Zeb2/Slit2/Usp9x/Cdk5r1/Pafah1b1/Omg/Ist1/Med1/Nrn1/Plxna4/Olfm1/App/Rnf6/Epha7/Bmpr2/S1pr1/Lrp6/Pthlh/St8sia2/Tgfbr2/Ulk1/Wnt3a/Sema7a/Sema4b/Sall1/Ndel1/Nedd4l/Rgma/Sema4c/Wnt7b/Macf1/Esr1/Limk1/Dpysl2/Fgf1/Kdm5b/Plaa/Map3k13/Nin/Dcx/Yap1/Bcl11a/Sh3glb1/Fmn1/Hnrnpk/Spry1/Csf1/Fgf10/Lrp1/Sema5a/Trpc5/Vcl/Six4/Spry…	81
BP	GO:0060537	muscle tissue development	113/2344	493/28814	2.29168e-24	3.49996e-21	1.86349e-21	Skil/Rbpj/Myorg/Schip1/Pmp22/Tgfbr1/Dmd/Adrb2/Hand1/Bcl2/Cflar/Col3a1/Edn1/Nras/Tbx1/Tgfbr3/Gpcpd1/Vegfa/Sox6/Smad7/Lrp2/Cyp26b1/Rarb/Eya1/Dll1/Plagl1/Bmpr1a/Fos/Sik1/Nfatc3/Ski/Hoxd10/Cntnap1/Dll4/Ube4b/Ccnt2/Med1/Zbtb18/Pdgfra/Jarid2/Trip10/Btg2/Cfl2/S1pr1/Lrp6/Myf5/Tgfbr2/Wnt3a/Creb1/Fgf9/Heg1/Frs2/Mef2a/Smyd1/Sorbs2/Tsc1/Acadm/Rb1/Zfand5/Fgf1/Pou4f1/Zfpm2/Osr1/Akap13/Dicer1/Tshz3/Hlf/Camk2d/P…	113
BP	GO:0048638	regulation of developmental growth	99/2344	402/28814	5.7934e-24	7.07837e-21	3.76876e-21	Rbpj/Clasp2/Ngf/Zfyve27/Sema6d/Tgfbr1/Adrb2/Bcl2/Cxcr4/Edn1/Hmga2/Igf1r/Tgfbr3/Adrb3/Slc23a2/Rufy3/Vegfa/Smurf1/Smad7/Sema3a/Ghr/Slit2/Arx/Dll1/Atxn2/Bmpr1a/Cdk5r1/Colq/Flt3/Pafah1b1/Omg/Ist1/Plxna4/Pls1/Olfm1/Tnks2/App/Jarid2/Trip10/Rnf6/Epha7/Bmpr2/Tgfbr2/Ulk1/Wnt3a/Creb1/Lats1/Sema7a/Fgf9/Sema4b/Ndel1/Nedd4l/Rgma/Sema4c/Macf1/Limk1/Dpysl2/Zfpm2/Plaa/Map3k13/Bcl2l11/Ankrd26/Dcx/Stat5b/Ptger4/Pl…	99
BP	GO:0007264	small GTPase mediated signal transduction	102/2344	431/28814	3.14065e-23	2.84621e-20	1.51542e-20	Arhgap12/Ngf/Stard13/Dlc1/Map4k4/Cgnl1/Col1a2/Rock1/Col3a1/Nras/Rasgrp1/Psd3/Arhgap28/Trim67/Adcyap1r1/Abl2/Ssx2ip/Mfn2/Mapkap1/Slit2/Reln/Arf6/Map2k1/Cd2ap/F2r/Jun/Pth/Rab9b/Rasgef1b/Iqsec2/Rapgefl1/Srgap1/Tiam1/Arhgap1/Tnfaip1/Shoc2/Crk/Rhoc/Rasgrf2/Sos1/Ulk1/Abca1/Psd/Rab30/Arhgdia/Arhgap35/Arhgap26/Heg1/Arhgef11/Bnip2/Arhgef10/Sipa1l1/Rapgef4/Rsu1/Timp2/Fbxo8/Rgl1/Rab33b/Rhoj/Rap1b/Rhebl1/Aka…	102
BP	GO:0018209	peptidyl-serine modification	92/2344	364/28814	3.26133e-23	2.84621e-20	1.51542e-20	Trim6/Ercc6/Ngf/Galnt1/Fnip2/Mapk8/Tgfbr1/Dmd/Il6/Rock1/Bcl2/Hipk1/Hmga2/Map3k1/Rictor/Galnt2/Fnip1/Vegfa/Smad7/Ret/Phip/Dclk1/Sgk1/Mapkap1/Drd1/Nos1/Cdk5r1/Pde4d/Raf1/Tlk1/Clspn/Crebl2/Osm/Tnks1bp1/App/Rps6ka1/Srpk2/Tgfbr2/Ulk1/Wnt3a/Map3k12/Lats1/Akt3/Rps6ka4/Mknk2/Mastl/Rps6ka5/Csnk1g1/Rassf2/Pkn2/Hipk3/Wnk1/Pkd1/Map3k13/Camk2d/Chuk/Ntf3/Prkci/Rock2/Slc1a1/Top1/Spry2/Bcar3/Prkx/Stk4/Nek6/Pbk/V…	92
BP	GO:0050767	regulation of neurogenesis	105/2344	455/28814	5.73295e-23	4.37782e-20	2.3309e-20	Skil/Ngf/Zfyve27/Eef2k/Fmr1/Sema6d/Mapk8/Il6/Mycn/Cxcr4/Hmga2/Plxnc1/Fzd3/Plxnd1/Rufy3/Lin28a/Prtg/Vegfa/Lrp2/Caprin1/Sgk1/Sema3a/Mfn2/Zeb2/Slit2/Rnf10/Reln/Dixdc1/Dll1/Nos1/Plxna2/Map2k1/Wnt7a/Bmpr1a/Cdk5r1/Ski/Ywhah/Pafah1b1/Dll4/Ist1/Actr2/Plxna4/Tiam1/Rnf6/Epha7/Bmpr2/E2f1/Ulk1/Wnt3a/Sema7a/Sorl1/Sema4b/Ndel1/Rgma/Lrp8/Kit/Sema4c/Wnt7b/Macf1/Atxn1/Limk1/Hif1a/Epha4/Flt1/Pou4f1/Rest/Dicer1/Map…	105
BP	GO:0031346	positive regulation of cell projection organization	103/2344	443/28814	8.10731e-23	5.50306e-20	2.93001e-20	Skil/Ngf/Zfyve27/Wasl/Rreb1/Ndrg4/Cpeb1/Eef2k/Kctd17/Fmr1/Ccr7/Tgfbr1/Dmd/Il6/Cflar/Igf1r/Plxnc1/Plxnd1/Rufy3/Pla2g3/Rab8b/Cep120/Trim67/Cep135/Pik3r1/Vegfa/Ret/Atp7a/Caprin1/Abl2/Sgk1/Mfn2/Zeb2/Reln/Dixdc1/Plxna2/Map2k1/Itpr1/Pafah1b1/Ist1/Actr2/Plxna4/Fnbp1l/Tiam1/Bmpr2/Lrp6/Wnt3a/Sema7a/Ndel1/Retreg3/Arhgap35/Rgma/Elavl4/Lrp8/Kit/Magi2/Macf1/Clip1/Limk1/Epha4/Map3k13/Ccdc88a/Dnm3/Nin/Dcx/Bcl11…	103
BP	GO:0018105	peptidyl-serine phosphorylation	87/2344	339/28814	1.67166e-22	1.02122e-19	5.43731e-20	Trim6/Ercc6/Ngf/Fnip2/Mapk8/Tgfbr1/Dmd/Il6/Rock1/Bcl2/Hipk1/Hmga2/Map3k1/Rictor/Fnip1/Vegfa/Smad7/Ret/Phip/Dclk1/Sgk1/Mapkap1/Drd1/Nos1/Cdk5r1/Pde4d/Raf1/Tlk1/Clspn/Crebl2/Osm/Tnks1bp1/App/Rps6ka1/Srpk2/Tgfbr2/Ulk1/Wnt3a/Map3k12/Lats1/Akt3/Rps6ka4/Mknk2/Mastl/Rps6ka5/Csnk1g1/Rassf2/Pkn2/Hipk3/Wnk1/Pkd1/Map3k13/Camk2d/Chuk/Ntf3/Prkci/Rock2/Slc1a1/Top1/Spry2/Bcar3/Prkx/Stk4/Nek6/Pbk/Vrk3/Csnk1g3/Ak…	87
BP	GO:0071559	response to transforming growth factor beta	68/2344	230/28814	1.56821e-21	8.70925e-19	4.63709e-19	Acvr1c/Dusp22/Skil/Peg10/Tgfbr1/Col1a2/Rock1/Cflar/Col3a1/Col4a2/Igf1r/Tgfbr3/Map3k1/Onecut2/Sox6/Smurf1/Smad7/Prdm16/Zeb2/Zyx/Usp15/1700037H04Rik/Zfhx3/Usp9x/Fbn2/Fos/Jun/Ski/Zeb1/Spred1/Fermt2/Dab2/Lrrc32/Smad5/Adam9/Crk/Tgfbr2/Creb1/Lats1/Rasl11b/Dcp1a/Runx1/Smad2/Zfp451/Pmepa1/Itgb8/Sox5/Yes1/Acvrl1/Spry1/Itga3/Lrp1/Smad1/Ppargc1a/Rock2/Spry2/Nrep/Pparg/Apaf1/Lox/Cav2/Smad9/Pals1/Smurf2/Hipk2…	68
BP	GO:0050770	regulation of axonogenesis	60/2344	185/28814	2.08296e-21	1.0604e-18	5.64592e-19	Skil/Ngf/Zfyve27/Sema6d/Plxnc1/Plxnd1/Rufy3/Vegfa/Ret/Sema3a/Zeb2/Slit2/Dixdc1/Plxna2/Map2k1/Wnt7a/Cdk5r1/Pafah1b1/Omg/Ist1/Plxna4/Tiam1/Rnf6/Epha7/Bmpr2/Ulk1/Wnt3a/Sema7a/Sema4b/Ndel1/Arhgap35/Rgma/Sema4c/Sipa1l1/Macf1/Limk1/Epha4/Ephb3/Map3k13/Nin/Dcx/Chn1/Bcl11a/Lrp1/Sema5a/Trpc5/Ifrd1/Rab11a/Xk/Dscam/Pou4f2/Cxcl12/Ntrk2/Map1b/Ntn1/Pten/Sema6a/Pak2/Slitrk1/Brsk1	60
BP	GO:1901214	regulation of neuron death	93/2344	392/28814	2.26369e-21	1.06376e-18	5.6638e-19	Ngf/Fasl/Casp3/Sigmar1/Fmr1/Mapk8/Il6/Il13/Rock1/Bcl2/Slc23a2/Cd200r1/Egln2/Pla2g3/Cdc34/Vegfa/Atp7a/Fbxw7/Mfn2/Ghr/Nos1/Cdk5r1/F2r/Fos/Gclc/Itpr1/Jun/Tfap2a/Grm7/Oxr1/Bace1/App/Epha7/Btg2/Kcnb1/Mcl1/St8sia2/Srpk2/Wnt3a/Map3k12/Creb1/Sorl1/Nr4a3/Egln3/Atf2/Trim2/Retreg1/Cebpb/Tsc1/Esr1/Hif1a/Chl1/Pou4f1/Rest/Wfs1/Cntfr/Btbd10/Bcl2l11/Slc30a10/Ambra1/Ntf3/Csf1/Fas/Lrp1/Map3k5/Prkci/Ppargc1a/Slc1a1…	93
BP	GO:0070997	neuron death	99/2344	438/28814	4.94496e-21	2.15777e-18	1.14887e-18	Ngf/Fasl/Casp3/Sigmar1/Fmr1/Mapk8/Il6/Il13/Rock1/Bcl2/Slc23a2/Cd200r1/Slc25a27/Egln2/Pla2g3/Cdc34/Vegfa/Atp7a/Fbxw7/Mfn2/Ghr/Nos1/Cdk5r1/F2r/Fos/Gclc/Itpr1/Jun/Tfap2a/Grm7/Oxr1/Bace1/App/Epha7/Btg2/Kcnb1/Mcl1/St8sia2/Srpk2/Wnt3a/Map3k12/Creb1/Sorl1/Nr4a3/Egln3/Tnfrsf21/Atf2/Trim2/Retreg1/Cebpb/Tsc1/Esr1/Hif1a/Chl1/Rb1/Pou4f1/Rest/Wfs1/Cntfr/Btbd10/Bcl2l11/Slc30a10/Ambra1/Ntf3/Csf1/Fas/Lrp1/Map3k5…	99
BP	GO:0030900	forebrain development	93/2344	398/28814	6.94422e-21	2.82815e-18	1.5058e-18	Rbpj/Dlc1/Cxcr4/Col3a1/Igf2bp1/Hmga2/Sall3/Cep120/Lrp2/Atp7a/Dclk1/Sema3a/Zeb2/Rarb/Slit2/Drd1/Arx/Reln/Dixdc1/Usp9x/Wnt7a/Atrx/Bmpr1a/Cdk5r1/Lhx3/Ski/Tfap2a/Pafah1b1/Pex13/Plxna4/Tacc1/Zbtb18/Bcl11b/App/Crk/Btg2/E2f1/Lrp6/Wnt3a/Creb1/Sema7a/Nr4a3/Sall1/Ndel1/Satb2/Arhgap35/Frs2/Fat4/Elavl4/Lrp8/Lhx6/Cul5/Wnt7b/Nfib/Tsc1/Hif1a/Mecom/Emx2/Ephb3/Pou4f1/Dicer1/Hook3/Pitx2/Nin/Dcx/Plcb1/Hnrnpk/Ophn1/…	93
BP	GO:0048732	gland development	103/2344	476/28814	2.4025e-20	9.17305e-18	4.88403e-18	Rbpj/Rreb1/Pbx1/Tgfbr1/Il6/Atp2b2/Bcl2/Cflar/Edn1/Hmga2/Igf1r/Tbx1/Tgfbr3/Plxnd1/Nphp3/Ash1l/Onecut2/Vegfa/Btrc/Sema3a/Slit2/Arf6/Fasn/Map2k1/Bmpr1a/Itpr1/Jun/Lhx3/Myb/Nfatc3/Raf1/Med1/Bcl11b/Pdgfra/Eda/Jarid2/Rps6ka1/Ezh1/Fgf7/Lrp6/Pkd2/Pthlh/Tgfbr2/Wnt3a/Creb1/Igf2r/Lats1/B4galt1/Arhgap35/Frs2/E2f7/Atf2/Runx1/Tph1/Psap/Tnfaip3/Sulf1/Smad2/Nfib/Cebpb/Esr1/Hif1a/Acadm/Ncoa3/Rb1cc1/Ephb3/Fgf1/Pkd1…	103
BP	GO:0010720	positive regulation of cell development	89/2344	378/28814	2.82463e-20	1.01504e-17	5.4044e-18	Skil/Ngf/Zfyve27/Rreb1/Eef2k/Fmr1/Mapk8/Il6/Has2/Bcl2/Cxcr4/Plxnc1/Fzd3/Plxnd1/Rufy3/Vegfa/Smad7/Ret/Lrp2/Caprin1/Sgk1/Akap11/Rfx3/Mfn2/Zeb2/Reln/Dixdc1/Plxna2/Map2k1/Pafah1b1/Pde3a/Ist1/Fermt2/Actr2/Plxna4/Dab2/Tiam1/Crk/Bmpr2/E2f1/Myf5/Wnt3a/Sema7a/Ndel1/Triobp/Lrp8/Runx1/Nedd9/Kit/Macf1/Atxn1/Limk1/Hif1a/Epha4/Flt1/Dicer1/Pde5a/Map3k13/Nin/Dcx/Ntf3/Synj1/Bcl11a/Sh3glb1/Lrp1/Prkci/Sema5a/Serpin…	89
BP	GO:0048880	sensory system development	96/2344	428/28814	3.46075e-20	1.15691e-17	6.15975e-18	Limk2/Skil/Meis2/Crb2/Tgif1/Fasl/Pbx3/Pbx1/Tgfbr1/Col5a2/Bcl2/Col4a1/Hipk1/Map3k1/Pbx2/Impg2/Rab11fip4/Arhgef15/Vegfa/Slc4a7/Scaper/Mfn2/Zeb2/Rarb/Acvr2b/Dll1/Jun/Pou2f1/Ski/Zeb1/Tfap2a/Dll4/Nectin3/Spred1/Med1/Slitrk6/Bcl11b/Atf6/Pdgfra/Smoc1/Bmpr2/Lrp6/Myf5/Sos1/Tgfbr2/Rs1/Fgf9/Nectin1/Arhgap35/Crybg3/Frs2/Zhx2/Hif1a/Fjx1/Flt1/Pou4f1/Pknox1/Ptf1a/Rhoj/Pitx2/Fzd5/Dcx/Acvrl1/Spry1/Fgf10/Prkci/Slc…	96
BP	GO:0071900	regulation of protein serine/threonine kinase activity	85/2344	352/28814	3.59817e-20	1.15691e-17	6.15975e-18	Casp3/Ccr7/Pmp22/Adrb2/Ccnd2/Edn1/Hmga2/Rasgrp1/Map3k1/Dusp1/Ccnj/Vegfa/Ccnjl/Cdk12/Ghr/Zeb2/Ccne1/Map2k1/Cdk5r1/Ddx3x/Higd1a/Fermt2/Dab2/Kat2b/App/Adam9/Lrp6/Pkd2/Prkar2a/Sos1/Map3k12/Lats1/Sorl1/Heg1/Kit/Hipk3/Tnfaip3/Fgd4/Mapre3/Ccng2/Epha4/Rb1/Fgf1/Flt1/Pkd1/Ccnl1/Gab1/Tsg101/Akap13/Epgn/Dusp16/Pde5a/Map3k13/Sash1/Fzd5/Ntf3/Spry1/Dvl2/Fgf18/Map3k5/Ptprj/Ccng1/Spry2/Tlr4/Akap6/Pparg/Ptk2b/Map2…	85
BP	GO:0008361	regulation of cell size	63/2344	214/28814	6.03547e-20	1.76831e-17	9.41508e-18	Clasp2/Rdx/Ngf/Zfyve27/Sema6d/Atp2b2/Edn1/Rufy3/Vegfa/Ret/Atp7a/Kcnn4/Sema3a/Wnk3/Mfn2/Slit2/Il7r/Cdk5r1/Pafah1b1/Omg/Ist1/Plxna4/Olfm1/Rnf6/Epha7/Bmpr2/Ulk1/Wnt3a/Creb1/Sema7a/Akt3/Sema4b/Ndel1/Rgma/Sema4c/Macf1/Tsc1/Limk1/Rb1cc1/Dpysl2/Slc12a7/Slc12a6/Map3k13/Dcx/Bcl11a/Lrp1/Sema5a/Trpc5/Ifrd1/Rab11a/Xk/Dscam/Pou4f2/Cxcl12/Add1/Clcn3/Map1b/Ntn1/Pten/Sema6a/Aqp11/Kcnma1/Slc12a5	63
BP	GO:0071560	cellular response to transforming growth factor beta stimulus	65/2344	226/28814	6.07867e-20	1.76831e-17	9.41508e-18	Acvr1c/Dusp22/Skil/Peg10/Tgfbr1/Col1a2/Cflar/Col3a1/Col4a2/Igf1r/Tgfbr3/Map3k1/Onecut2/Sox6/Smurf1/Smad7/Prdm16/Zeb2/Zyx/Usp15/1700037H04Rik/Usp9x/Fbn2/Fos/Jun/Ski/Zeb1/Spred1/Fermt2/Dab2/Lrrc32/Smad5/Adam9/Crk/Tgfbr2/Creb1/Lats1/Rasl11b/Dcp1a/Runx1/Smad2/Zfp451/Pmepa1/Itgb8/Sox5/Yes1/Acvrl1/Spry1/Itga3/Lrp1/Smad1/Ppargc1a/Spry2/Nrep/Pparg/Apaf1/Lox/Cav2/Smad9/Pals1/Smurf2/Hipk2/Cdh5/Mstn/Ankrd1	65
BP	GO:0045927	positive regulation of growth	80/2344	322/28814	7.2294e-20	2.00747e-17	1.06884e-17	Taf9b/Eif4g2/Rbpj/Ngf/Zfyve27/Tgfbr1/Adrb2/Bcl2/Cxcr4/Edn1/Hmga2/Igf1r/Tgfbr3/Slc23a2/Rufy3/Usp47/Vegfa/Smurf1/Smad7/Sgk1/Ghr/Arx/Dll1/Bmpr1a/Ddx3x/Flt3/Pafah1b1/Ist1/Pls1/Acsl4/Trip10/Crk/Derl2/Bmpr2/Wnt3a/Creb1/Sema7a/Fgf9/Ndel1/Nedd4l/Macf1/Limk1/Ncoa3/Wfs1/Zfpm2/Tfcp2l1/Plaa/Map3k13/Dcx/Stat5b/Ptger4/Plcb1/Yap1/Bcl11a/Sh3glb1/Hnrnpk/Csf1/Lrp1/Sema5a/Trpc5/Rab11a/Fam122a/Dscam/Pou4f2/Akap6/Cep…	80
BP	GO:0048588	developmental cell growth	73/2344	277/28814	8.24694e-20	2.19046e-17	1.16627e-17	Clasp2/Ngf/Zfyve27/Sema6d/Cxcr4/Edn1/Slc23a2/Rufy3/Vegfa/Smurf1/Mex3c/Smad7/Dclk1/Sema3a/Zeb2/Slit2/Usp9x/Cdk5r1/Pafah1b1/Omg/Ist1/Nrn1/Plxna4/Olfm1/App/Trip10/Rnf6/Epha7/Bmpr2/St8sia2/Tgfbr2/Ulk1/Wnt3a/Sema7a/Sema4b/Ndel1/Nedd4l/Rgma/Sema4c/Macf1/Sorbs2/Limk1/Dpysl2/Akap13/Plaa/Map3k13/Camk2d/Nin/Dcx/Bcl11a/Sh3glb1/Hnrnpk/Lrp1/Sema5a/Trpc5/Vcl/Ifrd1/Rab11a/Dscam/Pou4f2/Akap6/Cxcl12/Pdlim5/Map2k4…	73
BP	GO:0001654	eye development	94/2344	421/28814	1.18993e-19	3.02887e-17	1.61267e-17	Limk2/Skil/Meis2/Crb2/Tgif1/Fasl/Pbx3/Pbx1/Tgfbr1/Col5a2/Bcl2/Col4a1/Hipk1/Map3k1/Pbx2/Impg2/Rab11fip4/Arhgef15/Vegfa/Slc4a7/Scaper/Mfn2/Zeb2/Rarb/Acvr2b/Dll1/Jun/Pou2f1/Ski/Zeb1/Tfap2a/Dll4/Nectin3/Spred1/Med1/Slitrk6/Bcl11b/Atf6/Pdgfra/Smoc1/Bmpr2/Lrp6/Myf5/Sos1/Tgfbr2/Rs1/Fgf9/Nectin1/Arhgap35/Crybg3/Frs2/Zhx2/Hif1a/Fjx1/Flt1/Pknox1/Ptf1a/Rhoj/Pitx2/Fzd5/Dcx/Acvrl1/Spry1/Fgf10/Prkci/Slc1a1/Spr…	94
BP	GO:0001763	morphogenesis of a branching structure	68/2344	249/28814	1.88205e-19	4.59897e-17	2.44864e-17	Greb1l/Pbx1/Il6/Mycn/Bcl2/Cxcr4/Col4a1/Edn1/Hmga2/Tbx1/Wnt9b/Plxnd1/Lgr4/Rspo2/Vegfa/Tmtc3/Btrc/Sema3a/Slit2/Eya1/Nfatc3/Casr/Dll4/Rspo3/Med1/Pdgfra/Rere/Epha7/Fgf7/Lrp6/Tgfbr2/Sall1/B4galt1/Frs2/Fat4/Sulf1/Esr1/Socs3/Ncoa3/Fgf1/Flt1/Pkd1/Dicer1/Kdm5b/Map3k13/Pitx2/Fzd5/Ctnnbip1/Yap1/Bcl11a/Hnrnpk/Spry1/Csf1/Fgf10/Sema5a/Six4/Spry2/Stk4/Cxcl12/Esrp1/Rxra/Grb2/Met/Hoxa11/Hoxa5/Nrarp/St14/Sfrp1	68
BP	GO:0150063	visual system development	94/2344	424/28814	1.9818e-19	4.65648e-17	2.47926e-17	Limk2/Skil/Meis2/Crb2/Tgif1/Fasl/Pbx3/Pbx1/Tgfbr1/Col5a2/Bcl2/Col4a1/Hipk1/Map3k1/Pbx2/Impg2/Rab11fip4/Arhgef15/Vegfa/Slc4a7/Scaper/Mfn2/Zeb2/Rarb/Acvr2b/Dll1/Jun/Pou2f1/Ski/Zeb1/Tfap2a/Dll4/Nectin3/Spred1/Med1/Slitrk6/Bcl11b/Atf6/Pdgfra/Smoc1/Bmpr2/Lrp6/Myf5/Sos1/Tgfbr2/Rs1/Fgf9/Nectin1/Arhgap35/Crybg3/Frs2/Zhx2/Hif1a/Fjx1/Flt1/Pknox1/Ptf1a/Rhoj/Pitx2/Fzd5/Dcx/Acvrl1/Spry1/Fgf10/Prkci/Slc1a1/Spr…	94
BP	GO:0007265	Ras protein signal transduction	82/2344	342/28814	2.65347e-19	6.00372e-17	3.19658e-17	Ngf/Stard13/Dlc1/Map4k4/Col1a2/Rock1/Col3a1/Nras/Rasgrp1/Psd3/Trim67/Abl2/Ssx2ip/Mfn2/Mapkap1/Arf6/Map2k1/F2r/Jun/Pth/Rab9b/Rasgef1b/Iqsec2/Rapgefl1/Srgap1/Tiam1/Tnfaip1/Shoc2/Crk/Rasgrf2/Sos1/Ulk1/Abca1/Psd/Rab30/Arhgdia/Arhgap35/Heg1/Arhgef11/Arhgef10/Rapgef4/Rsu1/Timp2/Fbxo8/Rgl1/Rab33b/Rhoj/Rap1b/Akap13/Arhgef18/Rap2c/Camk2d/Chuk/Arhgap24/Erbin/Lpar1/Spry1/Itga3/Ophn1/Nkiras1/Csf1/Fgf10/Rock2…	82
BP	GO:0048639	positive regulation of developmental growth	63/2344	220/28814	2.88273e-19	6.28949e-17	3.34873e-17	Rbpj/Ngf/Zfyve27/Adrb2/Bcl2/Cxcr4/Edn1/Hmga2/Igf1r/Tgfbr3/Slc23a2/Rufy3/Vegfa/Smurf1/Smad7/Ghr/Arx/Dll1/Bmpr1a/Flt3/Pafah1b1/Ist1/Pls1/Trip10/Bmpr2/Wnt3a/Creb1/Sema7a/Fgf9/Ndel1/Nedd4l/Macf1/Limk1/Zfpm2/Plaa/Map3k13/Dcx/Stat5b/Ptger4/Plcb1/Yap1/Bcl11a/Sh3glb1/Hnrnpk/Csf1/Lrp1/Sema5a/Trpc5/Rab11a/Dscam/Pou4f2/Akap6/Cxcl12/Ncam1/Rps6kb1/Chd7/Hlx/Map1b/Ntn1/Itsn2/Ikzf1/Pim1/Agrn	63
BP	GO:0033674	positive regulation of kinase activity	95/2344	435/28814	3.75571e-19	7.91159e-17	4.21239e-17	Osbpl8/Tnfaip8l3/Ccr7/Adrb2/Ccnd2/Edn1/Hmga2/Igf1r/Rasgrp1/Map3k1/Vegfa/Ret/Pfkfb2/Cacul1/Fbxw7/Ghr/Zeb2/Reln/Acvr2b/Map2k1/Cdk5r1/Ddx3x/Flt3/Higd1a/Zfp622/Fermt2/Atg14/Clspn/Pdgfra/App/Adam9/Epha7/Pkd2/Tgfbr2/Wnt3a/Map3k12/Axin2/Srcin1/Mmd/Stradb/Rassf2/Lrp8/Nedd9/Kit/Fgd4/Mapre3/Epha4/Ephb3/Fgf1/Flt1/Pkd1/Gab1/Akap13/Zfp91/Epgn/Pde5a/Map3k13/Sash1/Ccdc88a/Fzd5/Ambra1/Ntf3/Sh3glb1/Csf1/Dvl2/Fgf1…	95
BP	GO:0007178	transmembrane receptor protein serine/threonine kinase signaling pathway	88/2344	391/28814	1.02631e-18	2.08992e-16	1.11274e-16	Acvr1c/Dusp22/Skil/Peg10/Rbpj/Crb2/Tgif1/Slc33a1/Tgfbr1/Col1a2/Col3a1/Tgfbr3/Map3k1/Gdf6/Onecut2/Smurf1/Smad7/Lrp2/Prdm16/Zeb2/Zyx/Usp15/1700037H04Rik/Acvr2b/Acvr2a/Usp9x/Bmpr1a/Fbn2/Fos/Jun/Ski/Zeb1/Akap7/Spred1/Gdf10/Fermt2/Dab2/Lrrc32/Smad5/Adam9/Bmpr2/Tgfbr2/Wnt3a/Creb1/Lats1/Sorl1/Fgf9/Rasl11b/Dcp1a/Rgma/Dsg4/Atf2/Skor1/Magi2/Sulf1/Smad2/Zfp451/Pmepa1/Tmem100/Itgb8/Rgmb/Fam83g/Pdcd4/Acvrl1/S…	88
BP	GO:0032535	regulation of cellular component size	88/2344	393/28814	1.44924e-18	2.85594e-16	1.52059e-16	Tmod2/Clasp2/Rdx/Ngf/Zfyve27/Sema6d/Atp2b2/Edn1/Map3k1/Rufy3/Rictor/Arhgap28/Vegfa/Ret/Atp7a/Kcnn4/Sema3a/Wnk3/Mfn2/Slit2/Arf6/Il7r/Wnt7a/Cdk5r1/Pafah1b1/Omg/Ist1/Plxna4/Pls1/Olfm1/Lima1/Rnf6/Epha7/Ssh2/Bmpr2/Cfl2/Ulk1/Wnt3a/Creb1/Lats1/Sema7a/Akt3/Sema4b/Ndel1/Rab22a/Arhgap35/Rgma/Sema4c/Fchsd2/Wnt7b/Add3/Macf1/Tsc1/Limk1/Rb1cc1/Dpysl2/Slc12a7/Wdr1/Pclo/Slc12a6/Map3k13/Dcx/Bcl11a/Fmn1/Lrp1/Sema5…	88
BP	GO:0060485	mesenchyme development	74/2344	299/28814	2.22317e-18	4.24418e-16	2.25974e-16	Usf3/Rbpj/Clasp2/Crb2/Sema6d/Mdm4/Tgfbr1/Il6/Hand1/Has2/Rock1/Bcl2/Edn1/Hmga2/Tbx1/Tgfbr3/Vegfa/Smad7/Ret/Sema3a/Zeb2/Bmpr1a/Tfap2a/Spred1/Fermt2/Dab2/Tiam1/Trip10/Bmpr2/Lrp6/Tgfbr2/Wnt3a/Sema7a/Fgf9/Sema4b/Axin2/Tasor/Bnc2/Kbtbd8/Sema4c/Wnt7b/Smad2/Hif1a/Epha4/Osr1/Tmem100/Fam83d/Dicer1/Pitx2/Pdcd4/Yap1/Acvrl1/Spry1/Fgf10/Rock2/Sema5a/Six4/Spry2/Loxl3/Pawr/Ranbp3l/Rxra/Poglut1/Erg/Gata3/Pten/Ald…	74
BP	GO:0050673	epithelial cell proliferation	99/2344	476/28814	2.40297e-18	4.44841e-16	2.36848e-16	Ppp1r16b/Rreb1/Tgfbr1/Il6/Has2/Cflar/Ccnd2/Hmga2/Nras/Tbx1/Tgfbr3/Rictor/Lgr4/Intu/Vegfa/Btrc/Atp7a/Eya1/Acvr2a/Bcl2l2/Cdc25a/Map2k1/Wnt7a/Bmpr1a/Cdk6/Itpr1/Jun/Apln/Dll4/Med1/Dab2/Bcl11b/Rps6ka1/Bmpr2/Col4a3/Fgf7/Lrp6/Wnt3a/F3/Klf9/Akt3/Fgf9/Nr4a3/B4galt1/Vash2/Frs2/Atf2/Kit/Tnfaip3/Sulf1/Nfib/Cebpb/Esr1/Rb1/Fgf1/Flt1/Osr1/Srsf6/Epgn/Dicer1/Kdm5b/Il12a/Chuk/Yap1/Acvrl1/Egr3/Fgf10/Fgf18/Sema5a/Si…	99
BP	GO:0061138	morphogenesis of a branching epithelium	63/2344	230/28814	3.38406e-18	6.08036e-16	3.23738e-16	Greb1l/Pbx1/Il6/Mycn/Bcl2/Cxcr4/Col4a1/Edn1/Hmga2/Tbx1/Wnt9b/Plxnd1/Lgr4/Rspo2/Vegfa/Tmtc3/Btrc/Sema3a/Slit2/Eya1/Nfatc3/Casr/Dll4/Rspo3/Med1/Pdgfra/Fgf7/Lrp6/Tgfbr2/Sall1/B4galt1/Frs2/Fat4/Sulf1/Esr1/Socs3/Ncoa3/Fgf1/Flt1/Pkd1/Dicer1/Kdm5b/Pitx2/Fzd5/Ctnnbip1/Yap1/Spry1/Csf1/Fgf10/Sema5a/Six4/Spry2/Stk4/Cxcl12/Esrp1/Rxra/Grb2/Met/Hoxa11/Hoxa5/Nrarp/St14/Sfrp1	63
BP	GO:0061448	connective tissue development	73/2344	295/28814	3.80217e-18	6.63642e-16	3.53345e-16	Ap1s2/Tgfbr1/Hand1/Mycn/Cflar/Col3a1/Edn1/Hmga2/Gdf6/Col27a1/Wnt9a/Rspo2/Adamts12/Prrx1/Sox6/Mex3c/Smad7/Atp7a/Rarb/Wnt7a/Bmpr1a/Zeb1/Pth/Tbl1xr1/Smad5/Creb5/Bmpr2/Idua/Lrp6/Myf5/Pthlh/Tgfbr2/Sorl1/Fgf9/Axin2/Trip11/Satb2/Adamts7/Atf2/Runx1/Wnt7b/Zfp516/Sulf1/Nfib/Hif1a/Rb1/Ccn2/Osr1/Pkd1/Dicer1/Itgb8/Zbtb16/Sox5/Pum2/Trps1/Csf1/Fgf18/Smad1/Ppargc1a/Il6ra/Pou4f2/Pparg/Slc25a25/Rara/Lox/Hoxa11/Hox…	73
BP	GO:0001655	urogenital system development	86/2344	387/28814	5.88497e-18	9.98647e-16	5.31713e-16	Greb1l/Schip1/Pbx1/Tgfbr1/Bcl2/Cflar/Cxcr4/Col4a1/Igf1r/Wnt9b/Cntrl/Gdf6/Plxnd1/Nphp3/Lin28a/Lgr4/Fras1/Vegfa/Smad7/Ret/Lrp2/Rarb/Slit2/Eya1/Acvr2b/Dll1/Tfap2a/Sec61a1/Pdgfra/Pcsk5/Smad5/Epha7/Col4a3/Col4a4/Pkd2/Sall1/Frs2/Fat4/Psap/Wnt7b/Sulf1/Smad2/Tsc1/Esr1/Epha4/Mecom/Emx2/Ephb3/Fgf1/Wfs1/Osr1/Pkd1/Tshz3/Bcl2l11/Zbtb16/Adamts6/Vcan/Nfia/Ctnnbip1/Yap1/Fmn1/Spry1/Itga3/Fgf10/Smad1/Il6ra/Six4/Tr…	86
BP	GO:0007411	axon guidance	67/2344	258/28814	6.17931e-18	1.02025e-15	5.43217e-16	Sema6d/Hoxa1/Cxcr4/Edn1/Plxnc1/Fzd3/Plxnd1/Lgr4/Prtg/Vegfa/Lrp2/Sema3a/Tenm2/Slit2/Arx/Reln/Plxna2/Cdk5r1/Lhx3/Plxna4/Kif5a/Bcl11b/App/Epha7/Bmpr2/Kif5b/Kif5c/Wnt3a/Sema7a/Sema4b/Nr4a3/Nectin1/Arhgap35/Sema4c/Etv1/Wnt7b/Nfib/Chl1/Epha4/Dpysl2/Ephb3/Lama3/Dpysl5/Ntf3/Chn1/Lrp1/Sema5a/Matn2/Dscam/Pou4f2/Cxcl12/Ncam1/Gata3/Ntn1/Tbr1/Sema6a/Ngfr/Flrt3/Nrp2/Cntn4/Cntn1/Otx2/Efna4/Epha8/Efnb2/Isl1/Agrn	67
BP	GO:0001558	regulation of cell growth	96/2344	461/28814	7.22909e-18	1.16217e-15	6.18778e-16	Taf9b/Eif4g2/Clasp2/Ngf/Zfyve27/Sema6d/Tgfbr1/Bcl2/Cxcr4/Edn1/Nme6/Slc23a2/Rufy3/Usp47/Vegfa/Smurf1/Smad7/Sgk1/Sesn1/Sema3a/Ccdc85b/Slit2/Prdm4/Cdk5r1/Ddx3x/Pafah1b1/Omg/Ist1/Plxna4/Acsl4/Dab2/Olfm1/Sertad2/Trip10/Rnf6/Crk/Epha7/Derl2/Bmpr2/Ulk1/Wnt3a/Sema7a/Sema4b/Ndel1/Dcbld2/Nedd4l/Rgma/Sema4c/Macf1/Limk1/Ncoa3/Rb1/Rbbp7/Dpysl2/Uri1/Tsg101/Smarca2/Plaa/Map3k13/Nanos1/Dcx/Yap1/Bcl11a/Acvrl1/Sh3…	96
BP	GO:0097485	neuron projection guidance	67/2344	259/28814	7.6838e-18	1.2036e-15	6.40835e-16	Sema6d/Hoxa1/Cxcr4/Edn1/Plxnc1/Fzd3/Plxnd1/Lgr4/Prtg/Vegfa/Lrp2/Sema3a/Tenm2/Slit2/Arx/Reln/Plxna2/Cdk5r1/Lhx3/Plxna4/Kif5a/Bcl11b/App/Epha7/Bmpr2/Kif5b/Kif5c/Wnt3a/Sema7a/Sema4b/Nr4a3/Nectin1/Arhgap35/Sema4c/Etv1/Wnt7b/Nfib/Chl1/Epha4/Dpysl2/Ephb3/Lama3/Dpysl5/Ntf3/Chn1/Lrp1/Sema5a/Matn2/Dscam/Pou4f2/Cxcl12/Ncam1/Gata3/Ntn1/Tbr1/Sema6a/Ngfr/Flrt3/Nrp2/Cntn4/Cntn1/Otx2/Efna4/Epha8/Efnb2/Isl1/Agrn	67
BP	GO:0050678	regulation of epithelial cell proliferation	88/2344	405/28814	1.08157e-17	1.65183e-15	8.7949e-16	Ppp1r16b/Rreb1/Tgfbr1/Il6/Has2/Cflar/Ccnd2/Hmga2/Nras/Tbx1/Tgfbr3/Rictor/Intu/Vegfa/Atp7a/Eya1/Cdc25a/Wnt7a/Bmpr1a/Cdk6/Itpr1/Jun/Apln/Dll4/Med1/Dab2/Bcl11b/Bmpr2/Col4a3/Fgf7/Lrp6/Wnt3a/F3/Klf9/Akt3/Fgf9/Nr4a3/B4galt1/Vash2/Frs2/Atf2/Tnfaip3/Sulf1/Nfib/Esr1/Rb1/Fgf1/Flt1/Osr1/Srsf6/Epgn/Dicer1/Kdm5b/Il12a/Yap1/Acvrl1/Egr3/Fgf10/Fgf18/Sema5a/Six4/Lims2/Cxcl12/Pparg/Foxp2/Esrp1/Fzd7/Gata2/Gata3/Hmg…	88
BP	GO:0016050	vesicle organization	71/2344	287/28814	1.11167e-17	1.65639e-15	8.81918e-16	Eea1/Sec16b/Wasl/Fasl/Ap1s2/Rab27a/Bcl2/Syt11/Stx17/Hook1/Stx3/Pla2g3/Rab8b/Arfgap2/Zeb2/Pip4k2a/Cd2ap/Tbpl1/Pafah1b1/Pi4k2a/Rubcnl/Fnbp1l/Sqstm1/Sec24a/Aktip/Kif5b/Slc2a4/Creb1/Abca1/Stx6/Chmp4c/Sar1b/Tmem127/Tmcc1/Slc17a7/Vps4b/Vamp3/Gosr1/Vti1a/Tsg101/Chmp5/Rab5b/Nbeal2/Hook3/Sec23ip/Dnm3/Synj1/Prkci/Nectin2/Sec23a/Serpine2/Stam/Rab11a/Stx12/Shroom2/Snap25/Cul3/Clcn3/Pikfyve/Cav2/Gosr2/Vav3/Ar…	71
BP	GO:0007517	muscle organ development	82/2344	365/28814	1.75478e-17	2.55236e-15	1.35896e-15	Skil/Rbpj/Myorg/Kmt5b/Pmp22/Tgfbr1/Dmd/Il6/Adrb2/Hand1/Bcl2/Cflar/Col3a1/Nras/Tbx1/Tgfbr3/Gpcpd1/Smad7/Lrp2/Chd2/Cyp26b1/Zfhx3/Dll1/Plagl1/Bmpr1a/Fos/Nfatc3/Ski/Hoxd10/Cntnap1/Dll4/Ube4b/Ccnt2/Med1/Zbtb18/Sfmbt1/Btg2/Cfl2/S1pr1/Lrp6/Myf5/Wnt3a/Creb1/Heg1/Smyd1/Etv1/Rb1/Pou4f1/Zfpm2/Cntfr/Zfp609/Hlf/Pitx2/Six4/Jph1/Xk/Foxk1/Rps6kb1/Hdac9/Chd7/Lox/Foxp2/Rxra/Hlx/Hmgcr/Met/Gja1/Cav2/Ripor2/Nr2f2/Zbt…	82
BP	GO:0043523	regulation of neuron apoptotic process	70/2344	283/28814	1.90049e-17	2.70003e-15	1.43758e-15	Ngf/Fasl/Casp3/Sigmar1/Fmr1/Mapk8/Rock1/Bcl2/Egln2/Pla2g3/Cdc34/Vegfa/Atp7a/Fbxw7/Nos1/Cdk5r1/F2r/Gclc/Jun/Tfap2a/Grm7/Oxr1/Bace1/App/Epha7/Btg2/Kcnb1/Mcl1/Srpk2/Map3k12/Nr4a3/Egln3/Atf2/Trim2/Retreg1/Cebpb/Esr1/Hif1a/Chl1/Pou4f1/Wfs1/Cntfr/Bcl2l11/Slc30a10/Ambra1/Ntf3/Fas/Lrp1/Prkci/Ppargc1a/Slc1a1/Itsn1/Six4/Pawr/Ndnf/Ntrk2/Ptk2b/Barhl1/Map2k4/Gata3/Map2k7/Hyou1/Ngfr/Tox3/Grik2/Hipk2/Kcnma1/En2…	70
BP	GO:0042692	muscle cell differentiation	92/2344	438/28814	1.97832e-17	2.74671e-15	1.46244e-15	Adamts15/Tmod2/Rbpj/Myorg/Atp2a2/Pmp22/Dmd/Bcl2/Cflar/Edn1/Tbx1/Plekho1/Vegfa/Sox6/Tmtc3/Cyp26b1/Mfn2/Rarb/Dll1/Bmpr1a/Sik1/Nfatc3/Ski/Zeb1/Cntnap1/Setd3/Ccnt2/Pdgfra/Trip10/Bmpr2/Cfl2/Myf5/Wnt3a/Fgf9/Ankrd17/Frs2/Bnip2/Mef2a/Flnc/Kit/Sema4c/Smyd1/Wnt7b/Sorbs2/Tsc1/Rora/Acadm/Rb1/Ptgfrn/Wdr1/Smarca2/Akap13/Dicer1/Tshz3/Camk2d/Pitx2/Pbrm1/Chuk/Ntf3/Pdcd4/Ank2/Fgf10/Smad1/Ehd1/Hira/Six4/Adamts5/Ifr…	92
BP	GO:0051402	neuron apoptotic process	75/2344	318/28814	2.40844e-17	3.26959e-15	1.74084e-15	Ngf/Fasl/Casp3/Sigmar1/Fmr1/Mapk8/Rock1/Bcl2/Egln2/Pla2g3/Cdc34/Vegfa/Atp7a/Fbxw7/Nos1/Cdk5r1/F2r/Gclc/Jun/Tfap2a/Grm7/Oxr1/Bace1/App/Epha7/Btg2/Kcnb1/Mcl1/Srpk2/Map3k12/Nr4a3/Egln3/Tnfrsf21/Atf2/Trim2/Retreg1/Cebpb/Esr1/Hif1a/Chl1/Rb1/Pou4f1/Wfs1/Cntfr/Bcl2l11/Slc30a10/Ambra1/Ntf3/Fas/Lrp1/Prkci/Ppargc1a/Slc1a1/Trpc5/Itsn1/Six4/Pawr/Ndnf/Ntrk2/Ptk2b/Barhl1/Apaf1/Map2k4/Casp7/Gata3/Map2k7/Hyou1/N…	75
BP	GO:0061458	reproductive system development	98/2344	488/28814	4.23026e-17	5.61797e-15	2.99119e-15	Peg10/Rbpj/Greb1l/Mdfi/Schip1/Tgfbr1/Hand1/Bcl2/Hmga2/Igf1r/Wnt9b/Nrk/Senp2/Ash1l/Lgr4/Etnk2/Fndc3a/Vegfa/Lrp2/Scaper/Hoxa10/Sema3a/Mfn2/Acvr2a/Bcl2l2/Birc6/Map2k1/Wnt7a/Atrx/Fbn2/Lhx3/Ube2q1/Rspo3/Med1/Pdgfra/Kmt2b/Bmpr2/Fgf7/Lrp6/Pkd2/Fgf9/Hectd1/Vash2/Ago4/Frs2/E2f7/Arid4b/Runx1/Kit/Psap/Wnt7b/Sulf1/Map7/Cebpb/Plcd1/Esr1/Hif1a/Socs3/Ncoa3/Zfpm2/Osr1/Pkd1/Gab1/Dicer1/Kdm5b/Bcl2l11/Fzd5/Pbrm1/St…	98
BP	GO:0007179	transforming growth factor beta receptor signaling pathway	54/2344	186/28814	5.23941e-17	6.81012e-15	3.62593e-15	Acvr1c/Dusp22/Skil/Peg10/Tgfbr1/Col1a2/Col3a1/Tgfbr3/Map3k1/Onecut2/Smurf1/Smad7/Prdm16/Zeb2/Zyx/Usp15/1700037H04Rik/Usp9x/Fbn2/Fos/Jun/Ski/Zeb1/Spred1/Fermt2/Dab2/Lrrc32/Smad5/Adam9/Tgfbr2/Creb1/Lats1/Rasl11b/Dcp1a/Smad2/Zfp451/Pmepa1/Itgb8/Acvrl1/Spry1/Itga3/Lrp1/Smad1/Spry2/Nrep/Pparg/Lox/Cav2/Smad9/Pals1/Smurf2/Hipk2/Cdh5/Mstn	54
BP	GO:0001667	ameboidal-type cell migration	93/2344	452/28814	5.35729e-17	6.81826e-15	3.63027e-15	Acvr1c/Clasp2/Schip1/Stard13/Crb2/Rreb1/Map4k4/Sema6d/Pmp22/Tgfbr1/Has2/Rock1/Cxcr4/Edn1/Tbx1/Tgfbr3/Plxnd1/Vegfa/Ret/Amotl1/Ptprr/Fbxw7/Sema3a/Zeb2/Slit2/Arf6/Wnt7a/Fbn2/Jun/Pafah1b1/Dll4/Spred1/Adam9/Bmpr2/Fgf7/Lrp6/Tgfbr2/Sema7a/Akt3/Sema4b/Smoc2/Pkn2/Fat2/Prr5l/Kit/Sema4c/Ythdf3/Macf1/Hif1a/Zfand5/Fgf1/Map3k3/Rhoj/Dicer1/Sash1/Nanos1/Pitx2/Acvrl1/Egr3/Itga3/Fgf10/Fgf18/Map2k3/Rock2/Sema5a/Gna…	93
BP	GO:0007389	pattern specification process	98/2344	490/28814	5.62074e-17	7.00757e-15	3.73106e-15	Rbpj/Mdfi/Meis2/Crb2/Tgif1/Pbx1/Mapk8/Hoxa1/Tgfbr1/Hand1/Edn1/Hipk1/Tbx1/Pbx2/Nphp3/Senp2/Intu/Lrp2/Hoxa10/Rfx3/Cyp26b1/Sema3a/Zeb2/Eya1/Reln/Acvr2b/Acvr2a/Dll1/Plxna2/Tll1/Wnt7a/Bmpr1a/Lhx3/Ski/Zeb1/Tfap2a/Hoxd10/Dll4/Ofd1/Kdm2a/Pcsk5/Bmpr2/Btg2/Lrp6/Myf5/Pkd2/Tgfbr2/Wnt3a/Axin2/Cfap45/Tasor/Satb2/Pskh1/Frs2/Wnt7b/Smad2/Hif1a/Emx2/Fgf1/Rnf2/Sim2/Osr1/Celsr2/Zbtb16/Pitx2/Fzd5/Ctnnbip1/Mdga2/Mtf2/…	98
BP	GO:0048608	reproductive structure development	97/2344	484/28814	7.04648e-17	8.60939e-15	4.58392e-15	Peg10/Rbpj/Greb1l/Mdfi/Schip1/Tgfbr1/Hand1/Bcl2/Hmga2/Igf1r/Wnt9b/Nrk/Senp2/Ash1l/Lgr4/Etnk2/Fndc3a/Vegfa/Lrp2/Scaper/Hoxa10/Sema3a/Mfn2/Acvr2a/Bcl2l2/Birc6/Map2k1/Wnt7a/Atrx/Fbn2/Lhx3/Rspo3/Med1/Pdgfra/Kmt2b/Bmpr2/Fgf7/Lrp6/Pkd2/Fgf9/Hectd1/Vash2/Ago4/Frs2/E2f7/Arid4b/Runx1/Kit/Psap/Wnt7b/Sulf1/Map7/Cebpb/Plcd1/Esr1/Hif1a/Socs3/Ncoa3/Zfpm2/Osr1/Pkd1/Gab1/Dicer1/Kdm5b/Bcl2l11/Fzd5/Pbrm1/Stat5b/Pt…	97
BP	GO:0072001	renal system development	78/2344	345/28814	7.31441e-17	8.76151e-15	4.66492e-15	Greb1l/Schip1/Pbx1/Tgfbr1/Bcl2/Cflar/Cxcr4/Col4a1/Wnt9b/Cntrl/Gdf6/Plxnd1/Nphp3/Lin28a/Lgr4/Fras1/Vegfa/Smad7/Ret/Lrp2/Rarb/Slit2/Eya1/Acvr2b/Dll1/Tfap2a/Sec61a1/Pdgfra/Pcsk5/Smad5/Epha7/Col4a3/Col4a4/Pkd2/Sall1/Fat4/Psap/Wnt7b/Sulf1/Smad2/Tsc1/Epha4/Mecom/Emx2/Fgf1/Wfs1/Osr1/Pkd1/Tshz3/Bcl2l11/Zbtb16/Adamts6/Vcan/Nfia/Ctnnbip1/Yap1/Fmn1/Spry1/Itga3/Fgf10/Smad1/Il6ra/Six4/Traf3ip1/Glis2/Rara/Gata…	78
BP	GO:0048736	appendage development	56/2344	204/28814	2.21708e-16	2.55549e-14	1.36063e-14	Pbx1/Mycn/Col3a1/Pbx2/Wnt9a/Rspo2/Sall4/Fras1/Intu/Prrx1/Sall3/Atp7a/Hoxa10/Cyp26b1/Rarb/Plxna2/Wnt7a/Atrx/Bmpr1a/Fbn2/Ski/Tfap2a/Hoxd10/Med1/Fermt2/Smoc1/Pcsk5/Bmpr2/Idua/Lrp6/Fgf9/Reck/Sall1/Mecom/Osr1/Dicer1/Bcl2l11/Zbtb16/Pitx2/Fmn1/Fgf10/Gna12/Bbs7/Traf3ip1/Rara/Asph/Chd7/Aldh1a2/Gja1/Hoxa11/Slc7a11/Pkdcc/Rpgrip1l/Nr2f2/Cacna1c/Sox11	56
BP	GO:0060173	limb development	56/2344	204/28814	2.21708e-16	2.55549e-14	1.36063e-14	Pbx1/Mycn/Col3a1/Pbx2/Wnt9a/Rspo2/Sall4/Fras1/Intu/Prrx1/Sall3/Atp7a/Hoxa10/Cyp26b1/Rarb/Plxna2/Wnt7a/Atrx/Bmpr1a/Fbn2/Ski/Tfap2a/Hoxd10/Med1/Fermt2/Smoc1/Pcsk5/Bmpr2/Idua/Lrp6/Fgf9/Reck/Sall1/Mecom/Osr1/Dicer1/Bcl2l11/Zbtb16/Pitx2/Fmn1/Fgf10/Gna12/Bbs7/Traf3ip1/Rara/Asph/Chd7/Aldh1a2/Gja1/Hoxa11/Slc7a11/Pkdcc/Rpgrip1l/Nr2f2/Cacna1c/Sox11	56
BP	GO:0051962	positive regulation of nervous system development	79/2344	359/28814	2.37246e-16	2.68396e-14	1.42903e-14	Skil/Ngf/Zfyve27/Eef2k/Fmr1/Mapk8/Il6/Cxcr4/Plxnc1/Fzd3/Plxnd1/Vstm5/Rufy3/Pik3r1/Vegfa/Lrp2/Caprin1/Sgk1/Mfn2/Zeb2/Reln/Dixdc1/Plxna2/Map2k1/Wnt7a/Pafah1b1/Ist1/Actr2/Slitrk6/Plxna4/Adgrl1/Adgrl2/Tiam1/Bmpr2/E2f1/St8sia2/Wnt3a/Sema7a/Ndel1/Lrp8/Kit/Macf1/Atxn1/Limk1/Hif1a/Epha4/Ephb3/Flt1/Dicer1/Map3k13/Nin/Dcx/Ntf3/Synj1/Bcl11a/Sh3glb1/Lrp1/Prkci/Sema5a/Serpine2/Trpc5/Rab11a/Dscam/Pou4f2/Cxcl12…	79
BP	GO:0051216	cartilage development	57/2344	213/28814	4.19835e-16	4.66322e-14	2.48285e-14	Tgfbr1/Hand1/Mycn/Col3a1/Edn1/Hmga2/Gdf6/Col27a1/Wnt9a/Rspo2/Adamts12/Prrx1/Sox6/Mex3c/Smad7/Atp7a/Rarb/Wnt7a/Bmpr1a/Zeb1/Pth/Smad5/Bmpr2/Idua/Lrp6/Myf5/Pthlh/Tgfbr2/Fgf9/Axin2/Trip11/Satb2/Adamts7/Atf2/Runx1/Wnt7b/Sulf1/Nfib/Hif1a/Rb1/Ccn2/Osr1/Pkd1/Dicer1/Itgb8/Zbtb16/Sox5/Trps1/Fgf18/Smad1/Rara/Hoxa11/Hoxa3/Hoxa5/Matn3/Smad9/Pkdcc	57
BP	GO:0051056	regulation of small GTPase mediated signal transduction	60/2344	233/28814	5.01029e-16	5.39597e-14	2.87299e-14	Arhgap12/Ngf/Stard13/Dlc1/Map4k4/Cgnl1/Col3a1/Rasgrp1/Psd3/Arhgap28/Trim67/Adcyap1r1/Abl2/Ssx2ip/Mfn2/Mapkap1/Slit2/Reln/Arf6/Map2k1/Cd2ap/F2r/Iqsec2/Tnfaip1/Shoc2/Crk/Rasgrf2/Sos1/Abca1/Psd/Arhgdia/Arhgap35/Arhgap26/Heg1/Bnip2/Arhgef10/Sipa1l1/Timp2/Fbxo8/Akap13/Arhgef18/Camk2d/Chn1/Arhgap24/Erbin/Lpar1/Spry1/Itga3/Ophn1/Csf1/Fgf10/Spry2/P2ry10/Gpr174/Cul3/Met/Ripor2/Ngfr/Lpar6/Arhgef2	60
BP	GO:0090287	regulation of cellular response to growth factor stimulus	70/2344	300/28814	5.03471e-16	5.39597e-14	2.87299e-14	Skil/Peg10/Rbpj/Ngf/Crb2/Dmd/Cflar/Tgfbr3/Adamts12/Onecut2/Smurf1/Smad7/Lrp2/Adamts3/Prdm16/Zeb2/Slit2/1700037H04Rik/Dll1/Fbn2/Ski/Zeb1/Apln/Spred1/Ofd1/Dab2/Bmpr2/Ulk1/Lats1/Sorl1/Fgf9/Smoc2/Rasl11b/Rgma/Skor1/Sulf1/Smad2/Zfp451/Hif1a/Epn2/Fgf1/Pmepa1/Il12a/Acvrl1/Sh3glb1/Spry1/Itga3/Fgf10/Fgf18/Lrp1/Grem2/Spry2/Zdhhc17/Nrep/Pparg/Lox/Gata3/Tnfaip6/Cav2/Sema6a/Pals1/Nrxn1/Smurf2/Ngfr/Ube2o/Hipk2…	70
BP	GO:0031331	positive regulation of cellular catabolic process	92/2344	461/28814	5.87482e-16	6.18781e-14	3.29459e-14	Trim6/Lin28b/Trim71/Rdx/Casp3/Cnot6l/Fmr1/Mapk8/Il6/Adrb2/Rock1/Igf2bp1/Snx30/Prkaa2/Pde12/Trim67/Tmtc3/Smurf1/Scoc/Smad7/Rnf217/Sesn1/Rnf144b/Fbxw7/Cpeb3/Pip4k2a/Map2k1/Gclc/Slc4a4/Tnrc6b/Trp53inp2/Ankib1/Dab2/Atf6/Cbfa2t3/Fbxl5/App/Atg16l1/Adam9/Btg2/Ulk1/Arih1/Ormdl3/Dcp1a/Fyco1/Rgma/Sh3d19/Prr5l/Ythdf3/Tnfaip3/Cnot7/Tsc1/Cnot6/Hif1a/Rb1cc1/Patl1/Nanos1/Mex3d/Bcl2l11/Entpd5/Ambra1/Eif4enif1/Sh…	92
BP	GO:0045860	positive regulation of protein kinase activity	78/2344	358/28814	6.5927e-16	6.82623e-14	3.63451e-14	Osbpl8/Ccr7/Adrb2/Ccnd2/Edn1/Hmga2/Rasgrp1/Map3k1/Vegfa/Cacul1/Fbxw7/Ghr/Zeb2/Reln/Acvr2b/Map2k1/Cdk5r1/Ddx3x/Higd1a/Fermt2/Clspn/App/Adam9/Pkd2/Tgfbr2/Wnt3a/Map3k12/Axin2/Srcin1/Mmd/Stradb/Rassf2/Lrp8/Nedd9/Kit/Fgd4/Mapre3/Epha4/Fgf1/Flt1/Pkd1/Gab1/Akap13/Zfp91/Epgn/Pde5a/Map3k13/Sash1/Ccdc88a/Fzd5/Ntf3/Csf1/Dvl2/Fgf18/Map3k5/Map2k3/Slc1a1/Il6ra/Tlr4/Akap6/Grm5/Cdc25b/Ptk2b/Map2k4/Hbegf/Hsp90aa1…	78
BP	GO:0045664	regulation of neuron differentiation	61/2344	241/28814	6.8686e-16	6.99338e-14	3.72351e-14	Ngf/Tgif1/Rgs6/Fmr1/Pbx1/Mapk8/Dmd/Il6/Mycn/Rock1/Bcl2/Gdf6/Lin28a/Ret/Eya1/Dixdc1/Zfhx3/Dll1/Zeb1/Tfap2a/Med1/Bcl11b/Tiam1/Mosmo/App/Wnt3a/Neurog3/Sall1/Mmd/Zhx2/Bnip2/Mycl/Dpysl2/Rest/Timp2/Dicer1/Map3k13/Nin/Sox5/Kdm4a/Ntf3/Eif4enif1/Bcl11a/Trpc5/Ncoa1/Pou4f2/Cxcl12/Nrep/Rara/Esrp1/Gata2/Map1b/Pten/Gprc5b/Ngfr/Cntn4/Arhgef2/Ifng/Sox11/Sfrp1/Isl1	61
BP	GO:0051403	stress-activated MAPK cascade	62/2344	248/28814	7.49709e-16	7.50815e-14	3.99758e-14	Dusp22/Ercc6/Mdfi/Map4k4/Mapk8/Igf1r/Rasgrp1/Map3k1/Gdf6/Dusp1/Nrk/Taok1/Vegfa/Traf3/Dixdc1/Map2k1/Wnt7a/Pafah1b1/Casr/Zfp622/Dab2/Mink1/App/Crk/Map3k12/Nr2c2/Stradb/Rassf2/Atf2/Sema4c/Hipk3/Wnt7b/Fgd4/Mecom/Rb1cc1/Ccn2/Map3k3/Dusp16/Map3k13/Sash1/Pja2/Ptger4/Plcb1/Fas/Map3k5/Map2k3/Tlr4/Pbk/Rap2a/Ptk2b/Map2k4/Hmgcr/Met/Map2k7/Stk39/Foxo1/Magi3/Trib1/Klhl31/Grik2/Hipk2/Sfrp1	62
BP	GO:0050808	synapse organization	96/2344	494/28814	8.097e-16	7.97816e-14	4.24783e-14	Wasl/Eef2k/Fmr1/Pmp22/Bsn/Nptx1/Atp2b2/Col4a1/Igf1r/Utrn/Plxnd1/Vstm5/Arhgef15/Slc6a1/Pik3r1/Caprin1/Abl2/Sez6l/Mfn2/Drd1/Reln/Lrfn5/Il10ra/Arf6/Wnt7a/Cdk5r1/Colq/F2r/Pafah1b1/Cntnap1/Actr2/Slitrk6/Erc2/Adgrl1/Gpc6/Adgrl2/Ntng1/App/Epha7/St8sia2/Wnt3a/Srcin1/Sptbn2/Nectin1/Cbln4/Sybu/Lrp8/Wnt7b/Sipa1l1/Magi2/Rapgef4/Sorbs2/Glrb/Tsc1/Epha4/Ephb3/Rest/Pclo/Mtmr2/Cnksr2/Tanc2/Sorbs1/Dnm3/Fzd5/Nfia/M…	96
BP	GO:0043010	camera-type eye development	80/2344	374/28814	8.41279e-16	8.08045e-14	4.3023e-14	Limk2/Skil/Crb2/Tgif1/Tgfbr1/Col4a1/Hipk1/Map3k1/Impg2/Rab11fip4/Arhgef15/Vegfa/Slc4a7/Scaper/Mfn2/Zeb2/Rarb/Acvr2b/Dll1/Jun/Pou2f1/Ski/Zeb1/Tfap2a/Dll4/Nectin3/Spred1/Med1/Slitrk6/Bcl11b/Pdgfra/Bmpr2/Lrp6/Myf5/Sos1/Tgfbr2/Rs1/Nectin1/Arhgap35/Crybg3/Frs2/Zhx2/Hif1a/Fjx1/Flt1/Pknox1/Ptf1a/Rhoj/Pitx2/Fzd5/Dcx/Acvrl1/Spry1/Fgf10/Slc1a1/Spry2/Bcar3/Traf3ip1/Dscam/Pou4f2/Ntrk2/Kmt2c/Gpd2/Slc25a25/Rar…	80
BP	GO:0048762	mesenchymal cell differentiation	61/2344	242/28814	8.46536e-16	8.08045e-14	4.3023e-14	Usf3/Rbpj/Clasp2/Crb2/Sema6d/Tgfbr1/Il6/Has2/Rock1/Bcl2/Edn1/Hmga2/Tbx1/Tgfbr3/Vegfa/Smad7/Ret/Sema3a/Zeb2/Bmpr1a/Tfap2a/Spred1/Fermt2/Dab2/Tiam1/Trip10/Lrp6/Tgfbr2/Sema7a/Sema4b/Axin2/Tasor/Kbtbd8/Sema4c/Smad2/Hif1a/Epha4/Osr1/Tmem100/Fam83d/Dicer1/Pitx2/Pdcd4/Spry1/Fgf10/Rock2/Sema5a/Spry2/Loxl3/Pawr/Ranbp3l/Erg/Gata3/Pten/Aldh1a2/Gja1/Sema6a/Nrp2/Sox11/Sfrp1/Isl1	61
BP	GO:0016358	dendrite development	72/2344	317/28814	8.7575e-16	8.2307e-14	4.38229e-14	Rbfox2/Wasl/Eef2k/Asap1/Fmr1/Mapk8/Igf2bp1/Mapk6/Atp7a/Dclk1/Caprin1/Abl2/Sgk1/Sema3a/Mfn2/Cpeb3/Reln/Arf6/Wnt7a/Cdk5r1/Ywhah/Pafah1b1/Actr2/Acsl4/Mink1/Rere/App/Tet1/Crk/Neurog3/Srcin1/Nedd4l/Hecw2/Mef2a/Elavl4/Lrp8/Sipa1l1/Rapgef4/Clip1/Epha4/Ephb3/Gpr37/Spire1/Tanc2/Celsr2/Dnm3/Pbrm1/Dcx/Bcl11a/Sh3glb1/Fmn1/Lpar1/Hnrnpk/Fas/Rock2/Trpc5/Itsn1/Matn2/Pak4/Rap2a/Dscam/Ntrk2/Pdlim5/Met/Map1b/Ntn1/P…	72
BP	GO:1990138	neuron projection extension	55/2344	204/28814	9.65146e-16	8.93345e-14	4.75646e-14	Clasp2/Ngf/Zfyve27/Sema6d/Cxcr4/Edn1/Slc23a2/Rufy3/Vegfa/Smurf1/Dclk1/Sema3a/Slit2/Usp9x/Cdk5r1/Pafah1b1/Nrn1/Plxna4/Olfm1/Rnf6/Bmpr2/St8sia2/Ulk1/Wnt3a/Sema7a/Sema4b/Ndel1/Nedd4l/Sema4c/Macf1/Limk1/Dpysl2/Plaa/Map3k13/Dcx/Bcl11a/Sh3glb1/Hnrnpk/Lrp1/Sema5a/Trpc5/Vcl/Ifrd1/Rab11a/Dscam/Pou4f2/Cxcl12/Map1b/Ntn1/Hsp90aa1/Itsn2/Sema6a/Flrt3/Raph1/Nrp2	55
BP	GO:1901652	response to peptide	86/2344	420/28814	1.08764e-15	9.91697e-14	5.28012e-14	Osbpl8/Acvr1c/Atp2a2/Cpeb2/Tyk2/Cpeb1/Adrb2/Rock1/Col3a1/Cry2/Edn1/Igf1r/Tgfbr3/Gatm/Leprotl1/Trim41/Rab8b/Pik3r1/Phip/Cacna2d1/Sgk1/Mfn2/Ghr/Nos1/Pip4k2a/Kl/Kbtbd2/Pik3r3/Kat2b/App/Crk/Slc2a4/Creb1/Pde3b/Sorl1/Stxbp3/Akt3/Nr4a3/Rab10/Ndel1/Tnfaip3/Tsc1/Plcd1/Socs3/Epha4/Rb1/Chmp5/Slc30a10/Sorbs1/Ankrd26/Stat5b/Plcb1/Chuk/Erbin/Hnrnpk/Lrp1/Prkci/Ptprj/Rock2/Bcar3/Tlr4/Pou4f2/Grm5/Rps6kb1/Pparg/Lp…	86
BP	GO:0003007	heart morphogenesis	67/2344	284/28814	1.18789e-15	1.06718e-13	5.68203e-14	Rbpj/Kat6a/Dlc1/Mdm4/Tgfbr1/Hand1/Has2/Edn1/Gng5/Tbx1/Tgfbr3/Plxnd1/Nphp3/Vegfa/Smad7/Lrp2/Cert1/Rarb/Slit2/Eya1/Dll1/Bmpr1a/Jun/Tfap2a/Dll4/Ube4b/Med1/Kdm2a/Bmpr2/S1pr1/Lrp6/Pkd2/Sos1/Tgfbr2/Wnt3a/Fgf9/Axin2/Heg1/Fat4/Atf2/Asxl2/Hif1a/Pou4f1/Zfpm2/Tmem100/Dicer1/Pitx2/Nsd2/Pbrm1/Pdcd4/Yap1/Acvrl1/Kdm6a/Dvl2/Npy5r/Rara/Chd7/Rxra/Erg/Gata3/Aldh1a2/Gja1/Nrp2/Pim1/Sox11/Ankrd1/Isl1	67
BP	GO:0016055	Wnt signaling pathway	90/2344	451/28814	1.2242e-15	1.08386e-13	5.77082e-14	Rbpj/Mdfi/Edn1/Hmga2/Ptpru/Wnt9b/Fzd3/Nphp3/Senp2/Usp47/Wnt9a/Lgr4/Rspo2/Prkaa2/Btrc/Amotl1/Trabd2b/Abl2/Zeb2/Dixdc1/Ccne1/Wnt7a/Ddx3x/Rspo3/Tbl1xr1/Fermt2/Dab2/Tiam1/Tnks2/Eda/App/Tle4/Kpna1/Lrp6/Pkd2/Wnt3a/Lats1/Fgf9/Axin2/Reck/Sall1/Csnk1g1/Lypd6/Grk6/Hic1/Tmem170b/Wnt7b/Tnfaip3/Wnk1/Sulf1/Macf1/Pkd1/Apcdd1/Hbp1/Tmem64/Celsr2/Pitx2/Fzd5/Ctnnbip1/Yap1/Itga3/Kdm6a/Dvl2/Fgf10/Frat1/Lrp1/Sema5a/St…	90
BP	GO:0031098	stress-activated protein kinase signaling cascade	63/2344	258/28814	1.47224e-15	1.28484e-13	6.84093e-14	Dusp22/Ercc6/Mdfi/Map4k4/Mapk8/Igf1r/Rasgrp1/Map3k1/Gdf6/Dusp1/Nrk/Taok1/Vegfa/Traf3/Dixdc1/Map2k1/Wnt7a/Pafah1b1/Casr/Zfp622/Dab2/Mink1/App/Crk/Map3k12/Nr2c2/Usp25/Stradb/Rassf2/Atf2/Sema4c/Hipk3/Wnt7b/Fgd4/Mecom/Rb1cc1/Ccn2/Map3k3/Dusp16/Map3k13/Sash1/Pja2/Ptger4/Plcb1/Fas/Map3k5/Map2k3/Tlr4/Pbk/Rap2a/Ptk2b/Map2k4/Hmgcr/Met/Map2k7/Stk39/Foxo1/Magi3/Trib1/Klhl31/Grik2/Hipk2/Sfrp1	63
BP	GO:0198738	cell-cell signaling by wnt	90/2344	453/28814	1.62104e-15	1.39478e-13	7.42628e-14	Rbpj/Mdfi/Edn1/Hmga2/Ptpru/Wnt9b/Fzd3/Nphp3/Senp2/Usp47/Wnt9a/Lgr4/Rspo2/Prkaa2/Btrc/Amotl1/Trabd2b/Abl2/Zeb2/Dixdc1/Ccne1/Wnt7a/Ddx3x/Rspo3/Tbl1xr1/Fermt2/Dab2/Tiam1/Tnks2/Eda/App/Tle4/Kpna1/Lrp6/Pkd2/Wnt3a/Lats1/Fgf9/Axin2/Reck/Sall1/Csnk1g1/Lypd6/Grk6/Hic1/Tmem170b/Wnt7b/Tnfaip3/Wnk1/Sulf1/Macf1/Pkd1/Apcdd1/Hbp1/Tmem64/Celsr2/Pitx2/Fzd5/Ctnnbip1/Yap1/Itga3/Kdm6a/Dvl2/Fgf10/Frat1/Lrp1/Sema5a/St…	90
BP	GO:0060541	respiratory system development	64/2344	267/28814	2.28572e-15	1.93937e-13	1.03258e-13	Rbpj/Stk40/Mycn/Col3a1/Hmga2/Nphp3/Rspo2/Fndc3b/Vegfa/Tmtc3/Atxn1l/Atp7a/Fbxw7/Wwp1/Eya1/Acvr2b/Map2k1/Bmpr1a/Pou2f1/Ski/Pdgfra/Eda/Bmpr2/Fgf7/Lrp6/Pthlh/Tgfbr2/Creb1/Fgf9/Heg1/Wnt7b/Atxn1/Smad2/Nfib/Fgf1/Ccn2/Sim2/Zfpm2/Srsf6/Dicer1/Tshz3/Pitx2/Yap1/Spry1/Itga3/Nkiras1/Fgf10/Fgf18/Six4/Spry2/Loxl3/Foxp4/Rara/Chd7/Lox/Foxp2/Esrp1/Aldh1a2/Hoxa5/Slc7a11/Pkdcc/Rpgrip1l/Myt1/Sox11	64
BP	GO:1901215	negative regulation of neuron death	63/2344	261/28814	2.65107e-15	2.21854e-13	1.18123e-13	Ngf/Fmr1/Il6/Il13/Rock1/Bcl2/Slc23a2/Cd200r1/Pla2g3/Vegfa/Atp7a/Mfn2/Ghr/Nos1/F2r/Gclc/Itpr1/Jun/Tfap2a/Grm7/Oxr1/App/Btg2/Wnt3a/Map3k12/Creb1/Sorl1/Nr4a3/Retreg1/Cebpb/Tsc1/Esr1/Hif1a/Chl1/Pou4f1/Rest/Wfs1/Cntfr/Btbd10/Slc30a10/Ambra1/Ntf3/Csf1/Lrp1/Prkci/Ppargc1a/Slc1a1/Itsn1/Six4/Ndnf/Ntrk2/Inpp5a/Ptk2b/Barhl1/Map2k4/Slc7a11/Hyou1/Ngfr/Tox3/Grik2/Hipk2/En2/Isl1	63
BP	GO:0043087	regulation of GTPase activity	75/2344	345/28814	2.70228e-15	2.23084e-13	1.18777e-13	Arhgap12/Rdx/Map4k4/Asap1/Rgs6/Ccr7/Rasgrp1/Rgs16/Plxnc1/Plxnd1/Rictor/Fgd6/Arhgef15/Plxna2/Map2k1/F2r/Pafah1b1/Fermt2/Rgp1/Plxna4/Rasgef1b/Lrch1/Rapgefl1/Tbc1d8b/Tbc1d9/Tiam1/Arhgap1/Crk/S1pr1/Rasgrf2/Sos1/Arl2/Ndel1/Tbc1d12/Rundc1/Arhgap35/Rgma/Arhgef10/Nedd9/Sipa1l1/Wnk1/Rapgef4/Tsc1/Epha4/Rsu1/Ephb3/Rgl1/Gpr137b/Arap2/Elmod2/Ccl20/Ntf3/Chn1/Arhgap24/Spry1/Dvl2/Ccl1/Spry2/Bcar3/Pkp4/Ntrk2/Arhg…	75
BP	GO:0050769	positive regulation of neurogenesis	68/2344	298/28814	4.30632e-15	3.50764e-13	1.86758e-13	Skil/Ngf/Zfyve27/Eef2k/Fmr1/Mapk8/Il6/Cxcr4/Plxnc1/Fzd3/Plxnd1/Rufy3/Vegfa/Lrp2/Caprin1/Sgk1/Mfn2/Zeb2/Reln/Dixdc1/Plxna2/Map2k1/Pafah1b1/Ist1/Actr2/Plxna4/Tiam1/Bmpr2/E2f1/Wnt3a/Sema7a/Ndel1/Lrp8/Kit/Macf1/Atxn1/Limk1/Hif1a/Epha4/Flt1/Dicer1/Map3k13/Nin/Dcx/Ntf3/Synj1/Bcl11a/Sh3glb1/Lrp1/Prkci/Sema5a/Serpine2/Trpc5/Rab11a/Dscam/Pou4f2/Cxcl12/Ntrk2/Grm5/Pparg/Met/Map1b/Ntn1/Ss18l1/Slitrk1/Ifng/So…	68
BP	GO:0035107	appendage morphogenesis	49/2344	174/28814	5.45098e-15	4.32468e-13	2.3026e-13	Pbx1/Mycn/Col3a1/Pbx2/Wnt9a/Rspo2/Sall4/Fras1/Intu/Prrx1/Sall3/Atp7a/Hoxa10/Cyp26b1/Rarb/Plxna2/Wnt7a/Atrx/Bmpr1a/Fbn2/Ski/Tfap2a/Hoxd10/Med1/Pcsk5/Idua/Lrp6/Fgf9/Reck/Sall1/Mecom/Osr1/Dicer1/Bcl2l11/Zbtb16/Pitx2/Fmn1/Fgf10/Gna12/Traf3ip1/Asph/Chd7/Aldh1a2/Gja1/Hoxa11/Pkdcc/Rpgrip1l/Cacna1c/Sox11	49
BP	GO:0035108	limb morphogenesis	49/2344	174/28814	5.45098e-15	4.32468e-13	2.3026e-13	Pbx1/Mycn/Col3a1/Pbx2/Wnt9a/Rspo2/Sall4/Fras1/Intu/Prrx1/Sall3/Atp7a/Hoxa10/Cyp26b1/Rarb/Plxna2/Wnt7a/Atrx/Bmpr1a/Fbn2/Ski/Tfap2a/Hoxd10/Med1/Pcsk5/Idua/Lrp6/Fgf9/Reck/Sall1/Mecom/Osr1/Dicer1/Bcl2l11/Zbtb16/Pitx2/Fmn1/Fgf10/Gna12/Traf3ip1/Asph/Chd7/Aldh1a2/Gja1/Hoxa11/Pkdcc/Rpgrip1l/Cacna1c/Sox11	49
BP	GO:0061387	regulation of extent of cell growth	41/2344	128/28814	7.09316e-15	5.5554e-13	2.95787e-13	Clasp2/Ngf/Zfyve27/Sema6d/Rufy3/Vegfa/Sema3a/Slit2/Cdk5r1/Pafah1b1/Omg/Ist1/Plxna4/Olfm1/Rnf6/Epha7/Bmpr2/Ulk1/Wnt3a/Sema7a/Sema4b/Ndel1/Rgma/Sema4c/Macf1/Limk1/Dpysl2/Map3k13/Dcx/Bcl11a/Lrp1/Sema5a/Trpc5/Ifrd1/Rab11a/Dscam/Pou4f2/Cxcl12/Map1b/Ntn1/Sema6a	41
BP	GO:0050772	positive regulation of axonogenesis	36/2344	101/28814	7.26989e-15	5.62174e-13	2.9932e-13	Skil/Ngf/Zfyve27/Plxnc1/Plxnd1/Rufy3/Vegfa/Zeb2/Dixdc1/Plxna2/Map2k1/Pafah1b1/Ist1/Plxna4/Tiam1/Bmpr2/Wnt3a/Sema7a/Ndel1/Macf1/Limk1/Map3k13/Nin/Dcx/Bcl11a/Lrp1/Sema5a/Trpc5/Rab11a/Dscam/Pou4f2/Cxcl12/Ntrk2/Map1b/Ntn1/Slitrk1	36
BP	GO:0034329	cell junction assembly	87/2344	441/28814	7.38986e-15	5.64308e-13	3.00456e-13	Dusp22/Clasp2/Dlc1/Map4k4/Eef2k/Pmp22/Bsn/Nptx1/Rock1/Bcl2/Hipk1/Pard6b/Plxnd1/Vstm5/Pik3r1/Vegfa/Smad7/Reln/Lrfn5/Arf6/Wnt7a/Colq/Cdh20/Cntnap1/Fermt2/Slitrk6/Adgrl1/Gpc6/Adgrl2/App/Epha7/Rhoc/St8sia2/Wnt3a/Sptbn2/Nectin1/Nedd4l/Heg1/Cbln4/Pkn2/Tjp1/Sipa1l1/Magi2/Macf1/Tsc1/Cldn34c1/Patj/Ephb3/Wdr1/Pclo/Rap1b/Coro2b/Whamm/Cdh12/Sorbs1/Dnm3/Fzd5/Mdga2/Acvrl1/Fmn1/Ophn1/Cdh7/Lrp1/Ptprj/Rock2/Vcl/S…	87
BP	GO:0001822	kidney development	72/2344	330/28814	7.97583e-15	6.01535e-13	3.20277e-13	Greb1l/Schip1/Pbx1/Tgfbr1/Bcl2/Cflar/Cxcr4/Wnt9b/Cntrl/Gdf6/Plxnd1/Nphp3/Lin28a/Lgr4/Fras1/Vegfa/Smad7/Ret/Lrp2/Rarb/Slit2/Eya1/Acvr2b/Dll1/Tfap2a/Sec61a1/Pdgfra/Pcsk5/Smad5/Epha7/Col4a3/Col4a4/Pkd2/Sall1/Fat4/Wnt7b/Sulf1/Smad2/Tsc1/Epha4/Fgf1/Wfs1/Osr1/Pkd1/Tshz3/Bcl2l11/Zbtb16/Adamts6/Vcan/Ctnnbip1/Yap1/Fmn1/Spry1/Itga3/Fgf10/Smad1/Il6ra/Six4/Traf3ip1/Glis2/Rara/Gata3/Hoxa11/Smad9/Rpgrip1l/Aqp1…	72
BP	GO:0030902	hindbrain development	49/2344	178/28814	1.44602e-14	1.07729e-12	5.73583e-13	Rbfox2/Dlc1/Hoxa1/Atp2b2/Bcl2/Igf1r/Clp1/Slc4a7/Atp7a/Abl2/Sez6l/Dixdc1/Dll1/Plxna2/Map2k1/Atxn2/Usp9x/Wnt7a/Cdk5r1/Zbtb18/Rere/Crk/Lrp6/Ulk1/Nr2c2/Sptbn2/Atf2/Sema4c/Psap/Cul5/Nfib/Rora/Pou4f1/Ptf1a/Nanos1/Ophn1/Smad1/Serpine2/Foxp2/Gata2/Aldh1a2/Tbr1/Smad9/Nrxn1/Rpgrip1l/Nav2/Cntn1/Otx2/En2	49
BP	GO:0048675	axon extension	43/2344	142/28814	1.49209e-14	1.09822e-12	5.84726e-13	Clasp2/Ngf/Zfyve27/Sema6d/Edn1/Rufy3/Vegfa/Dclk1/Sema3a/Slit2/Usp9x/Cdk5r1/Pafah1b1/Plxna4/Olfm1/Rnf6/Bmpr2/Ulk1/Wnt3a/Sema7a/Sema4b/Ndel1/Sema4c/Macf1/Limk1/Dpysl2/Map3k13/Dcx/Lrp1/Sema5a/Trpc5/Vcl/Ifrd1/Rab11a/Dscam/Pou4f2/Cxcl12/Map1b/Ntn1/Hsp90aa1/Sema6a/Raph1/Nrp2	43
BP	GO:1901653	cellular response to peptide	69/2344	313/28814	1.6845e-14	1.22308e-12	6.5121e-13	Osbpl8/Cpeb2/Tyk2/Cpeb1/Adrb2/Rock1/Edn1/Igf1r/Leprotl1/Trim41/Rab8b/Pik3r1/Phip/Cacna2d1/Sgk1/Mfn2/Ghr/Pip4k2a/Kl/Pik3r3/Kat2b/App/Crk/Slc2a4/Pde3b/Sorl1/Akt3/Nr4a3/Rab10/Ndel1/Socs3/Epha4/Rb1/Chmp5/Slc30a10/Sorbs1/Ankrd26/Stat5b/Plcb1/Hnrnpk/Lrp1/Prkci/Ptprj/Rock2/Bcar3/Tlr4/Pou4f2/Grm5/Rps6kb1/Pparg/Lpin1/Snx5/Hdac9/Grb2/Adcy6/Pten/Car2/Gja1/Nfe2l2/Cav2/Foxo1/Ngfr/Jak1/Arhgef2/Prkcb/Mstn/Atp2b…	69
BP	GO:0050679	positive regulation of epithelial cell proliferation	55/2344	217/28814	1.70179e-14	1.22308e-12	6.5121e-13	Ppp1r16b/Rreb1/Il6/Has2/Cflar/Ccnd2/Hmga2/Nras/Tbx1/Rictor/Vegfa/Atp7a/Eya1/Cdc25a/Wnt7a/Bmpr1a/Itpr1/Jun/Apln/Med1/Bmpr2/Fgf7/Wnt3a/F3/Akt3/Fgf9/Nr4a3/B4galt1/Vash2/Tnfaip3/Esr1/Fgf1/Osr1/Srsf6/Epgn/Dicer1/Kdm5b/Yap1/Acvrl1/Egr3/Fgf10/Fgf18/Sema5a/Cxcl12/Foxp2/Esrp1/Fzd7/Gata2/Hmgb2/Cav2/Nrarp/Jaml/Adora2b/Sox11/Sfrp1	55
BP	GO:0048754	branching morphogenesis of an epithelial tube	51/2344	192/28814	2.02419e-14	1.43788e-12	7.65576e-13	Greb1l/Pbx1/Mycn/Bcl2/Cxcr4/Col4a1/Edn1/Hmga2/Tbx1/Wnt9b/Plxnd1/Lgr4/Rspo2/Vegfa/Tmtc3/Btrc/Slit2/Eya1/Nfatc3/Casr/Dll4/Med1/Pdgfra/Lrp6/Tgfbr2/Sall1/B4galt1/Fat4/Esr1/Ncoa3/Fgf1/Flt1/Pkd1/Dicer1/Kdm5b/Pitx2/Ctnnbip1/Yap1/Spry1/Csf1/Fgf10/Sema5a/Six4/Spry2/Stk4/Cxcl12/Esrp1/Met/Hoxa11/Hoxa5/Nrarp	51
BP	GO:0033002	muscle cell proliferation	61/2344	259/28814	2.41686e-14	1.69708e-12	9.03579e-13	Rbpj/Ptafr/Ndrg4/Tgfbr1/Il6/Il13/Cflar/Edn1/Igf1r/Tgfbr3/Pik3r1/Vegfa/Mfn2/Bmpr1a/Jun/Pde4d/Apln/Jarid2/Bmpr2/S1pr1/Kpna1/Tgfbr2/Fgf9/Nr4a3/Ldlrap1/Frs2/Tnfaip3/Esr1/Hif1a/Fgf1/Flt1/Zfpm2/Camk2d/Stat5b/Ctnnbip1/Il12a/Pdcd4/Yap1/Smad1/Ppargc1a/Gna12/Il6ra/Npy5r/Tlr4/Ncam1/Rps6kb1/Pparg/Kcnk2/Rxra/Hmgcr/Pten/Gja1/Hbegf/Calcrl/Trib1/Ifng/Ogn/Phb/Pim1/Zfp143/Akirin1	61
BP	GO:0048705	skeletal system morphogenesis	61/2344	261/28814	3.50162e-14	2.43084e-12	1.29426e-12	Mdfi/Schip1/Hoxa1/Tgfbr1/Has2/Mycn/Col3a1/Tbx1/Wnt9b/Col27a1/Ppargc1b/Wnt9a/Prrx1/Vegfa/Sox6/Cyp26b1/Rarb/Eya1/Acvr2b/Wnt7a/Fbn2/Ski/Zeb1/Tfap2a/Hoxd10/Pdgfra/Pappa2/Idua/Lrp6/Myf5/Pthlh/Tgfbr2/Axin2/Trip11/Satb2/Csrnp1/Atf2/Smad2/Asxl2/Alpl/Zfand5/Ccn2/Osr1/Pkd1/Rab33b/Sox5/Pex7/Frem1/Fmn1/Fgf18/Six4/Rara/Hoxa11/Hoxa3/Hoxa5/Hoxb4/Mmp16/Bmi1/Sox11/Sfrp1/Arid5b	61
BP	GO:0016311	dephosphorylation	73/2344	347/28814	3.7527e-14	2.57587e-12	1.37148e-12	Dusp22/Arpp19/Ppp1r16b/Dlc1/Plpp5/Rock1/Bcl2/Cry2/Ptpru/Dusp1/Ppp2r2a/Plpp6/Ppargc1b/Pip4p1/Btrc/Ptprr/Eya1/Cdc25a/Plpp1/Ptpn4/Ppp6c/Ppp2r1b/Ppp1r11/Psph/Slc39a10/Ptpn21/Ssh2/Ptpn3/Ppm1d/Mastl/Pip4p2/Mtmr3/Ppm1e/Ppp2r3d/Magi2/Alpl/Tsc1/Dusp2/Uri1/Mtmr2/Dusp16/Ppp1r15b/Ambra1/Vcan/Camta1/Synj1/Dnajc6/Dusp8/Ptprj/Rock2/Gna12/Mprip/Ptpn9/Pawr/Plpp3/Vrk3/Nuak1/Cdc25b/Inpp5a/Lpin1/Ptp4a2/Pten/Pdxp/Ppp…	73
BP	GO:0043161	proteasome-mediated ubiquitin-dependent protein catabolic process	84/2344	430/28814	3.83288e-14	2.60167e-12	1.38522e-12	Fbxl12/Trim71/Ltn1/Kctd17/Pmp22/Mapk8/Cdc34/Ubr3/Yod1/Btrc/Usp14/Smurf1/Smad7/Rnf217/Rnf144b/Fbxw7/Wwp1/Clock/Rad23b/Cd2ap/Gclc/Ube4b/N4bp1/Tbl1xr1/Desi1/Spsb4/Erlin2/Ankib1/Dab2/Cbfa2t3/Tnfaip1/Fbxl5/Spopl/Derl2/Arih1/Gid4/Armc8/Nedd4l/Topors/Hectd1/Ankrd9/Hecw2/Klhl20/Klhl42/Cul5/Trim2/Trim3/Wfs1/Rnf216/Wdr26/Plaa/Fbxo48/Klhl15/Fbxo9/Pcbp2/Ube2w/Usp5/Gna12/Ube2j1/Pbk/Peli1/Rmnd5a/Fam122a/Bbs7/U…	84
BP	GO:0003002	regionalization	78/2344	385/28814	4.21853e-14	2.81253e-12	1.49748e-12	Rbpj/Mdfi/Crb2/Tgif1/Pbx1/Mapk8/Hoxa1/Tgfbr1/Edn1/Hipk1/Tbx1/Pbx2/Senp2/Intu/Lrp2/Hoxa10/Cyp26b1/Sema3a/Zeb2/Reln/Acvr2b/Acvr2a/Dll1/Plxna2/Tll1/Wnt7a/Bmpr1a/Lhx3/Ski/Hoxd10/Dll4/Ofd1/Pcsk5/Bmpr2/Btg2/Lrp6/Myf5/Wnt3a/Axin2/Tasor/Frs2/Wnt7b/Smad2/Emx2/Fgf1/Rnf2/Osr1/Celsr2/Zbtb16/Pitx2/Fzd5/Ctnnbip1/Mtf2/Acvrl1/Pcsk6/Spry1/Kdm6a/Dvl2/Fgf10/Tra2b/Grem2/Traf3ip1/Poglut1/Aldh1a2/Tbr1/Hoxa11/Hoxa3/Hox…	78
BP	GO:0014706	striated muscle tissue development	65/2344	290/28814	4.2356e-14	2.81253e-12	1.49748e-12	Rbpj/Tgfbr1/Hand1/Edn1/Tgfbr3/Vegfa/Sox6/Smad7/Lrp2/Rarb/Eya1/Dll1/Bmpr1a/Sik1/Dll4/Ube4b/Med1/Pdgfra/Jarid2/Trip10/S1pr1/Lrp6/Tgfbr2/Wnt3a/Creb1/Fgf9/Heg1/Frs2/Mef2a/Sorbs2/Tsc1/Acadm/Fgf1/Pou4f1/Zfpm2/Akap13/Dicer1/Camk2d/Pitx2/Yap1/Ndufv2/Smad1/Ifrd1/Hnrnpu/Akap6/Ncam1/Rara/Pdlim5/Hdac9/Chd7/Kcnk2/Lox/Rxra/Map2k4/Fzd7/Met/Pten/Aldh1a2/Gja1/Pim1/Rgs2/Efnb2/Sgcb/Ankrd1/Isl1	65
BP	GO:0030307	positive regulation of cell growth	53/2344	209/28814	4.95822e-14	3.25696e-12	1.73411e-12	Taf9b/Eif4g2/Ngf/Zfyve27/Tgfbr1/Bcl2/Cxcr4/Edn1/Slc23a2/Rufy3/Usp47/Vegfa/Smurf1/Smad7/Sgk1/Ddx3x/Pafah1b1/Ist1/Acsl4/Trip10/Crk/Derl2/Bmpr2/Wnt3a/Sema7a/Ndel1/Nedd4l/Macf1/Limk1/Ncoa3/Plaa/Map3k13/Dcx/Yap1/Bcl11a/Sh3glb1/Hnrnpk/Lrp1/Sema5a/Trpc5/Rab11a/Fam122a/Dscam/Pou4f2/Akap6/Cep43/Cxcl12/Ptk2b/Map1b/Ntn1/Hbegf/Itsn2/Sfrp1	53
BP	GO:0035265	organ growth	54/2344	217/28814	6.65124e-14	4.3226e-12	2.30149e-12	Rbpj/Tgfbr1/Bcl2/Edn1/Tgfbr3/Col27a1/Rspo2/Rarb/Arx/Acvr2b/Dll1/Bmpr1a/Fbln5/Pdgfra/Jarid2/Trip10/S1pr1/Fgf7/Tgfbr2/Lats1/Fgf9/Bnc2/Heg1/Atf2/Psap/Map7/Sorbs2/Smad2/Esr1/Fgf1/Zfpm2/Akap13/Bcl2l11/Camk2d/Ankrd26/Yap1/Fgf10/Smad1/Spry2/Stk4/Akap6/Ncam1/Rara/Pdlim5/Kcnk2/Rxra/Map2k4/Hlx/Pten/Gja1/Prlr/Cacna1c/Pim1/Rgs2	54
BP	GO:0001503	ossification	82/2344	421/28814	9.11951e-14	5.86433e-12	3.12236e-12	Rbpj/Txlng/Pbx1/Mapk8/Il6/Adrb2/Col1a2/Bcl2/Tgfbr3/Ppargc1b/Lgr4/Rspo2/Fndc3b/Adamts12/Intu/Vegfa/Smurf1/Smad7/Acvr2b/Acvr2a/Bmpr1a/Cdk6/Fbn2/Ski/Tfap2a/Casr/Kl/Pth/Gdf10/Fermt2/Suco/Trp53inp2/Smoc1/Smad5/Bmpr2/S1pr1/Lrp6/Myf5/Pthlh/Wnt3a/Fgf9/Axin2/Satb2/Rassf2/Fat4/Adamts7/Runx1/Tph1/Wnt7b/Asxl2/Alpl/Cebpb/Hif1a/Ccn2/Rest/Osr1/Tmem64/Zbtb16/Ptger4/Ctnnbip1/Tent5a/Pex7/Yap1/Csf1/Fgf18/Smad1/Hira…	82
BP	GO:0000209	protein polyubiquitination	59/2344	254/28814	1.21885e-13	7.75618e-12	4.12964e-12	Trim6/Trim71/Dzip3/Bcl2/Map3k1/Dcaf15/Cdc34/Btrc/Smurf1/Nfe2l1/Rnf217/Rnf144b/Wwp1/Traf3/Ube2e3/Ddx3x/Ube4b/Ube2q1/Spsb4/Ankib1/Tnks2/Rnf6/Aktip/Arih1/Nedd4l/Ube3c/Topors/Hectd1/Peli3/Fbxo28/Hecw2/Klhl20/Klhl42/Tnfaip3/Trim2/Trim3/Marchf8/Rnf167/Zfp91/Rnf216/Plaa/Sash1/Ube2q2/Ambra1/Ube2w/Trim68/Ube2j1/Peli1/Ube2d1/Rnf144a/Cul3/Ube2v1/Smurf2/Peli2/Ube2o/Wsb1/Ubr5/Ube2n/Marchf6	59
BP	GO:0021953	central nervous system neuron differentiation	52/2344	207/28814	1.28479e-13	8.09155e-12	4.30821e-12	Scyl3/Hoxa1/Atp2b2/Atp7a/Dclk1/Nfe2l1/Sema3a/Zeb2/Slit2/Drd1/Arx/Atxn2/Wnt7a/Lhx3/Tfap2a/Hoxd10/Pafah1b1/Dll4/Plxna4/Bcl11b/Btg2/Ulk1/Wnt3a/Ndel1/Satb2/Arhgap35/Elavl4/Lhx6/Psap/Nfib/Rora/Epha4/Ephb3/Pou4f1/Dicer1/Nin/Dcx/Sox5/Spock1/Ophn1/Tox/Ndnf/Ntrk2/Foxp2/Gata2/Pten/Tbr1/Hsp90aa1/Pals1/Nrxn1/Nrp2/Isl1	52
BP	GO:0090596	sensory organ morphogenesis	68/2344	319/28814	1.44332e-13	8.99716e-12	4.79038e-12	Crb2/Fasl/Hoxa1/Col5a2/Atp2b2/Bcl2/Edn1/Hipk1/Tbx1/Fzd3/Impg2/Intu/Prrx1/Lrig3/Vegfa/Slc4a7/Cyp26b1/Mfn2/Rarb/Eya1/Dll1/Pou2f1/Ski/Zeb1/Tfap2a/Nectin3/Slitrk6/Pls1/Lrig1/Lrp6/Wnt3a/Rs1/Fgf9/Nr4a3/Nectin1/Sobp/Frs2/Zhx2/Triobp/Hif1a/Fjx1/Flt1/Rest/Osr1/Ptf1a/Pitx2/Fzd5/Dvl2/Fgf10/Prkci/Slc1a1/Six4/Spry2/Bcar3/Dscam/Ntrk2/Chd7/Shroom2/Gata2/Gata3/Ntn1/Ripor2/Rpgrip1l/Ikzf1/Hipk2/Otx2/Sox11/Dzank1	68
BP	GO:0048738	cardiac muscle tissue development	61/2344	270/28814	1.75531e-13	1.08315e-11	5.76705e-12	Rbpj/Tgfbr1/Hand1/Edn1/Tgfbr3/Vegfa/Sox6/Smad7/Lrp2/Rarb/Dll1/Bmpr1a/Sik1/Dll4/Ube4b/Med1/Pdgfra/Jarid2/Trip10/S1pr1/Lrp6/Tgfbr2/Wnt3a/Creb1/Fgf9/Heg1/Frs2/Mef2a/Sorbs2/Tsc1/Acadm/Fgf1/Pou4f1/Zfpm2/Akap13/Dicer1/Camk2d/Pitx2/Yap1/Ndufv2/Smad1/Hnrnpu/Akap6/Ncam1/Rara/Pdlim5/Chd7/Kcnk2/Rxra/Map2k4/Fzd7/Met/Pten/Aldh1a2/Gja1/Pim1/Rgs2/Efnb2/Sgcb/Ankrd1/Isl1	61
BP	GO:0060021	roof of mouth development	34/2344	101/28814	2.75205e-13	1.68123e-11	8.95141e-12	Schip1/Tgfbr1/Tbx1/Tgfbr3/Wnt9b/Fras1/Intu/Prrx1/Prdm16/Acvr2b/Wnt7a/Bmpr1a/Ski/Tfap2a/Pdgfra/Lrrc32/Lrp6/Sos1/Tgfbr2/Wnt3a/Satb2/Csrnp1/Bnc2/Smad2/Ephb3/Osr1/Itgb8/Loxl3/Bbs7/Asph/Chd7/Pkdcc/Sox11/Arid5b	34
BP	GO:0030323	respiratory tube development	56/2344	239/28814	3.46523e-13	2.09595e-11	1.11595e-11	Rbpj/Stk40/Mycn/Col3a1/Hmga2/Nphp3/Rspo2/Fndc3b/Vegfa/Tmtc3/Atxn1l/Atp7a/Fbxw7/Wwp1/Eya1/Acvr2b/Map2k1/Bmpr1a/Pdgfra/Pcsk5/Bmpr2/Fgf7/Pthlh/Tgfbr2/Creb1/Fgf9/Heg1/Wnt7b/Atxn1/Smad2/Nfib/Fgf1/Ccn2/Sim2/Zfpm2/Srsf6/Dicer1/Tshz3/Pitx2/Yap1/Spry1/Itga3/Nkiras1/Fgf10/Fgf18/Spry2/Loxl3/Foxp4/Lox/Foxp2/Esrp1/Aldh1a2/Hoxa5/Slc7a11/Pkdcc/Sox11	56
BP	GO:0042176	regulation of protein catabolic process	77/2344	393/28814	3.7747e-13	2.26075e-11	1.2037e-11	Lrig2/Rdx/Gga3/Fmr1/Mdm4/Mapk8/Egln2/Trim67/Tmtc3/Btrc/Usp14/Smurf1/Smad7/Nfe2l1/Rnf217/Rnf144b/Fbxw7/Wwp1/Anks1/Rad23b/Gclc/Crebrf/N4bp1/Desi1/Rgp1/Ankib1/Dab2/Cbfa2t3/Fbxl5/App/Adam9/Lats1/Ptpn3/Sorl1/Usp25/Fmn2/Arih1/Nedd4l/Rgma/Hecw2/Sh3d19/Tnfaip3/Epha4/Timp2/Pkd1/Fam83d/Mylip/Dlgap1/Ophn1/Usp5/Lrp1/Serpine2/Gna12/Pbk/Fam122a/Bbs7/Xpo1/Rnf144a/Tlk2/Ptk2b/Hmgcr/Pten/Gja1/Hsp90aa1/Cop1/Foxo1/S…	77
BP	GO:0048562	embryonic organ morphogenesis	69/2344	333/28814	4.01574e-13	2.38176e-11	1.26813e-11	Rbpj/Mdfi/Crb2/Hoxa1/Tgfbr1/Hand1/Mycn/Atp2b2/Edn1/Hipk1/Tbx1/Wnt9b/Fzd3/Nphp3/Wnt9a/Prrx1/Lrig3/Rarb/Eya1/Dll1/Zeb1/Tfap2a/Hoxd10/Slitrk6/Kdm2a/Pls1/Pdgfra/Lrig1/Lrp6/Myf5/Pkd2/Tgfbr2/Wnt3a/Fgf9/Nr4a3/Satb2/Sobp/Frs2/Triobp/Smad2/Asxl2/Hif1a/Rest/Osr1/Pitx2/Fzd5/Yap1/Kdm6a/Dvl2/Fgf10/Six4/Spry2/Chd7/Gata2/Gata3/Hlx/Ntn1/Aldh1a2/Gja1/Hoxa11/Hoxa3/Hoxa5/Hoxb4/Mmp16/Ripor2/Hipk2/Otx2/Bmi1/Sox11	69
BP	GO:0016482	cytosolic transport	44/2344	161/28814	4.153e-13	2.42494e-11	1.29112e-11	Rdx/Mapk8/Ap1s1/Hook1/Dennd10/Pip4k2a/Map2k1/Gcc2/Actr2/Kif1c/Atg14/Rgp1/Rab9b/Kif1b/Dab2/Kif5a/Aktip/Kif5b/Sorl1/Stx6/Tmem87b/Snx16/Snx8/Sybu/Klhl20/Trappc10/Prepl/Vamp3/Gosr1/Vti1a/Bet1l/Mtmr2/Tanc2/Hook3/Sh3glb1/Srsf10/Lamp1/Snx5/Pikfyve/Arl8b/Stx16/Ube2o/Dnajc13/Rab14	44
BP	GO:0007254	JNK cascade	47/2344	180/28814	4.16793e-13	2.42494e-11	1.29112e-11	Dusp22/Ercc6/Mdfi/Map4k4/Mapk8/Igf1r/Rasgrp1/Map3k1/Nrk/Taok1/Traf3/Dixdc1/Wnt7a/Pafah1b1/Casr/Zfp622/Dab2/Mink1/App/Crk/Map3k12/Stradb/Rassf2/Atf2/Hipk3/Wnt7b/Fgd4/Mecom/Rb1cc1/Ccn2/Dusp16/Map3k13/Pja2/Ptger4/Plcb1/Map3k5/Tlr4/Rap2a/Ptk2b/Map2k4/Map2k7/Magi3/Trib1/Klhl31/Grik2/Hipk2/Sfrp1	47
BP	GO:0032872	regulation of stress-activated MAPK cascade	51/2344	207/28814	4.95825e-13	2.85754e-11	1.52145e-11	Dusp22/Mdfi/Map4k4/Igf1r/Rasgrp1/Map3k1/Gdf6/Dusp1/Nrk/Taok1/Vegfa/Traf3/Dixdc1/Map2k1/Wnt7a/Pafah1b1/Zfp622/Dab2/Mink1/App/Crk/Rassf2/Sema4c/Hipk3/Wnt7b/Fgd4/Mecom/Rb1cc1/Ccn2/Map3k3/Dusp16/Sash1/Pja2/Plcb1/Fas/Map3k5/Tlr4/Pbk/Rap2a/Ptk2b/Map2k4/Hmgcr/Met/Map2k7/Stk39/Foxo1/Magi3/Klhl31/Grik2/Hipk2/Sfrp1	51
BP	GO:0043434	response to peptide hormone	72/2344	359/28814	6.70558e-13	3.82845e-11	2.03839e-11	Osbpl8/Acvr1c/Atp2a2/Cpeb2/Tyk2/Cpeb1/Rock1/Col3a1/Cry2/Edn1/Igf1r/Tgfbr3/Gatm/Leprotl1/Rab8b/Pik3r1/Phip/Sgk1/Mfn2/Ghr/Nos1/Pip4k2a/Kl/Kbtbd2/Pik3r3/Kat2b/Crk/Slc2a4/Creb1/Pde3b/Sorl1/Stxbp3/Akt3/Nr4a3/Rab10/Ndel1/Tsc1/Plcd1/Socs3/Rb1/Slc30a10/Sorbs1/Ankrd26/Stat5b/Plcb1/Chuk/Hnrnpk/Prkci/Ptprj/Rock2/Bcar3/Pou4f2/Rps6kb1/Pparg/Lpin1/Snx5/Hdac9/Grb2/Adcy6/Pten/Car2/Nfe2l2/Cav2/Foxo1/Sesn2/Jak1/Ad…	72
BP	GO:0030324	lung development	55/2344	236/28814	7.0915e-13	4.0113e-11	2.13575e-11	Rbpj/Stk40/Mycn/Col3a1/Hmga2/Nphp3/Rspo2/Fndc3b/Vegfa/Tmtc3/Atxn1l/Atp7a/Fbxw7/Wwp1/Eya1/Acvr2b/Map2k1/Bmpr1a/Pdgfra/Bmpr2/Fgf7/Pthlh/Tgfbr2/Creb1/Fgf9/Heg1/Wnt7b/Atxn1/Smad2/Nfib/Fgf1/Ccn2/Sim2/Zfpm2/Srsf6/Dicer1/Tshz3/Pitx2/Yap1/Spry1/Itga3/Nkiras1/Fgf10/Fgf18/Spry2/Loxl3/Foxp4/Lox/Foxp2/Esrp1/Aldh1a2/Hoxa5/Slc7a11/Pkdcc/Sox11	55
BP	GO:0001764	neuron migration	49/2344	196/28814	7.85316e-13	4.40137e-11	2.34343e-11	Lrig2/Mapk8/Cxcr4/Col3a1/Fzd3/Vegfa/Dclk1/Sema3a/Drd1/Arx/Reln/Usp9x/Cdk5r1/Pafah1b1/Pex13/Nav1/Olfm1/Ntng1/Crk/Unk/Ndel1/Satb2/Lhx6/Chl1/Zfp609/Plaa/Celsr2/Pitx2/Dcx/Pex7/Spock1/Mdga2/Itga3/Matn2/Ndnf/Cxcl12/Ntrk2/Barhl1/Gata2/Gata3/Met/Ntn1/Top2b/Gja1/Sema6a/AU040320/Nr2f2/Nrp2/Arhgef2	49
BP	GO:0070302	regulation of stress-activated protein kinase signaling cascade	51/2344	210/28814	8.99215e-13	4.99391e-11	2.65892e-11	Dusp22/Mdfi/Map4k4/Igf1r/Rasgrp1/Map3k1/Gdf6/Dusp1/Nrk/Taok1/Vegfa/Traf3/Dixdc1/Map2k1/Wnt7a/Pafah1b1/Zfp622/Dab2/Mink1/App/Crk/Rassf2/Sema4c/Hipk3/Wnt7b/Fgd4/Mecom/Rb1cc1/Ccn2/Map3k3/Dusp16/Sash1/Pja2/Plcb1/Fas/Map3k5/Tlr4/Pbk/Rap2a/Ptk2b/Map2k4/Hmgcr/Met/Map2k7/Stk39/Foxo1/Magi3/Klhl31/Grik2/Hipk2/Sfrp1	51
BP	GO:0030522	intracellular receptor signaling pathway	52/2344	220/28814	1.66726e-12	9.17596e-11	4.88558e-11	Kdm3a/Rbfox2/Tgif1/Alox8/Cry2/Hmga2/Tbx1/Ppargc1b/Gpatch3/Cyp26b1/Rarb/Clock/Usp15/Ywhah/Med1/Zcchc3/Dab2/Nlrx1/Sec14l1/Rnf6/Klf9/Lats1/Ankrd17/Peli3/Tnfaip3/Asxl2/Nr1h2/Rora/Esr1/Ncoa3/Flt1/Ptf1a/Pum2/Safb/Yap1/Erbin/Trim68/Ncoa2/Ncoa1/Tlr4/Pou4f2/Ntrk2/Pparg/Rara/Rxra/Aldh1a2/Wbp2/Ubr5/Phb/Pim1/Sfrp1/Isl1	52
BP	GO:0003279	cardiac septum development	38/2344	130/28814	1.68592e-12	9.19578e-11	4.89613e-11	Rbpj/Mdm4/Tgfbr1/Hand1/Cxcr4/Tbx1/Tgfbr3/Cntrl/Plxnd1/Nphp3/Sall4/Smad7/Lrp2/Rarb/Slit2/Bmpr1a/Pcsk5/Bmpr2/Lrp6/Tgfbr2/Sall1/Luzp1/Trip11/Hectd1/Heg1/Frs2/Zfpm2/Pitx2/Adamts6/Nsd2/Ank2/Lrp1/Rara/Chd7/Gata3/Nrp2/Sox11/Isl1	38
BP	GO:0010631	epithelial cell migration	65/2344	313/28814	1.72225e-12	9.31084e-11	4.95739e-11	Clasp2/Stard13/Rreb1/Map4k4/Tgfbr1/Has2/Rock1/Tgfbr3/Plxnd1/Vegfa/Amotl1/Ptprr/Fbxw7/Sema3a/Zeb2/Slit2/Arf6/Wnt7a/Jun/Dll4/Spred1/Adam9/Bmpr2/Fgf7/Tgfbr2/Akt3/Smoc2/Pkn2/Fat2/Kit/Macf1/Hif1a/Fgf1/Map3k3/Rhoj/Dicer1/Sash1/Nanos1/Acvrl1/Egr3/Itga3/Fgf10/Fgf18/Map2k3/Rock2/Sema5a/Rab11a/Patz1/Nus1/Plpp3/Pparg/Ptk2b/Hdac9/Gata2/Gata3/Met/Pten/Hbegf/Nfe2l2/Nr2f2/Adora2b/Ifng/Cdh5/Efnb2/Plk2	65
BP	GO:0003205	cardiac chamber development	49/2344	200/28814	1.76338e-12	9.44955e-11	5.03125e-11	Rbpj/Greb1l/Mdm4/Tgfbr1/Hand1/Cxcr4/Tbx1/Tgfbr3/Cntrl/Plxnd1/Nphp3/Tmem65/Sall4/Smad7/Lrp2/Rarb/Slit2/Bmpr1a/Dll4/Ube4b/Med1/Pcsk5/Bmpr2/Lrp6/Sos1/Tgfbr2/Fgf9/Sall1/Luzp1/Trip11/Hectd1/Heg1/Frs2/Hif1a/Pou4f1/Zfpm2/Pitx2/Adamts6/Nsd2/Ank2/Lrp1/Npy5r/Rara/Chd7/Rxra/Gata3/Nrp2/Sox11/Isl1	49
BP	GO:0022898	regulation of transmembrane transporter activity	61/2344	284/28814	1.81603e-12	9.64707e-11	5.13641e-11	Ptafr/Fmr1/Fgf11/Dmd/Adrb2/Bcl2/Edn1/Stimate/Atp7a/Cacna2d1/Wnk3/Reln/Rem1/Pde4d/Ywhah/Akap7/Lrrc55/Mink1/App/Kif5b/Pkd2/Rasgrf2/Ptpn3/Nedd4l/Hecw2/Grk6/Wnk1/Ahnak/Osr1/Jph3/Slmap/Tcaf2/Camk2d/Plcb1/Pde4b/Cnih2/Ank2/Ppargc1a/Akap9/Akap6/Grm5/Ptk2b/Asph/Wnk2/Cacng2/Pten/Gja1/Stk39/Pla2g6/Nrxn1/Coa8/Snx27/Ppif/Homer1/Cacnb2/Cabp1/Ifng/Pim1/Rgn/Agrn/Ahcyl1	61
BP	GO:0090092	regulation of transmembrane receptor protein serine/threonine kinase signaling pathway	57/2344	256/28814	2.04436e-12	1.07664e-10	5.73236e-11	Skil/Peg10/Rbpj/Crb2/Tgfbr1/Tgfbr3/Gdf6/Onecut2/Smurf1/Smad7/Lrp2/Prdm16/Zeb2/1700037H04Rik/Acvr2b/Acvr2a/Bmpr1a/Fbn2/Ski/Zeb1/Spred1/Gdf10/Dab2/Bmpr2/Tgfbr2/Lats1/Sorl1/Fgf9/Rasl11b/Rgma/Skor1/Magi2/Sulf1/Smad2/Zfp451/Pmepa1/Acvrl1/Spry1/Itga3/Fgf10/Lrp1/Grem2/Spry2/Nrep/Pparg/Lox/Tnfaip6/Cav2/Pals1/Smurf2/Ube2o/Hipk2/Sox11/Cdh5/Mstn/Sfrp1/Igsf1	57
BP	GO:0046578	regulation of Ras protein signal transduction	49/2344	201/28814	2.14982e-12	1.11592e-10	5.94152e-11	Ngf/Stard13/Dlc1/Map4k4/Col3a1/Rasgrp1/Psd3/Trim67/Abl2/Ssx2ip/Mfn2/Mapkap1/Arf6/Map2k1/F2r/Iqsec2/Tnfaip1/Shoc2/Crk/Rasgrf2/Sos1/Abca1/Psd/Arhgdia/Arhgap35/Heg1/Arhgef10/Timp2/Fbxo8/Akap13/Arhgef18/Camk2d/Arhgap24/Erbin/Lpar1/Spry1/Itga3/Ophn1/Csf1/Fgf10/Spry2/P2ry10/Gpr174/Cul3/Met/Ripor2/Ngfr/Lpar6/Arhgef2	49
BP	GO:0022037	metencephalon development	37/2344	125/28814	2.16469e-12	1.11592e-10	5.94152e-11	Hoxa1/Atp2b2/Bcl2/Igf1r/Clp1/Slc4a7/Atp7a/Abl2/Sez6l/Dixdc1/Dll1/Map2k1/Atxn2/Usp9x/Wnt7a/Cdk5r1/Zbtb18/Rere/Crk/Lrp6/Ulk1/Nr2c2/Sptbn2/Atf2/Sema4c/Psap/Rora/Ptf1a/Nanos1/Ophn1/Serpine2/Foxp2/Nrxn1/Rpgrip1l/Nav2/Cntn1/Otx2	37
BP	GO:0007611	learning or memory	66/2344	322/28814	2.17375e-12	1.11592e-10	5.94152e-11	Tmod2/Ngf/Meis2/Ndrg4/Casp3/Ap1s2/Adrb2/Bche/Ccnd2/Syt11/Gatm/Atad1/Slc6a1/Atxn1l/Abl2/Sgk1/Cpeb3/Drd1/Reln/Adcy1/Jun/Pde4d/Pafah1b1/Grm7/Bace1/App/Kmt2b/Btg2/Idua/Slc2a4/Creb1/Pak5/Slc17a7/Elavl4/Slc24a2/Kit/Atxn1/Tsc1/Hif1a/Jph3/Ddhd2/Pde5a/Pja2/Plcb1/Ntf3/Synj1/Itga3/Cnr1/Slc1a1/Ntrk2/Grm5/Ncam1/Nrxn3/Vdac3/Foxp2/Snap25/Hmgcr/Pten/Tbr1/Slc7a11/Pla2g6/Nrxn1/Brsk1/Cacna1c/Slc12a5/Plk2	66
BP	GO:0090132	epithelium migration	65/2344	315/28814	2.32533e-12	1.18378e-10	6.30286e-11	Clasp2/Stard13/Rreb1/Map4k4/Tgfbr1/Has2/Rock1/Tgfbr3/Plxnd1/Vegfa/Amotl1/Ptprr/Fbxw7/Sema3a/Zeb2/Slit2/Arf6/Wnt7a/Jun/Dll4/Spred1/Adam9/Bmpr2/Fgf7/Tgfbr2/Akt3/Smoc2/Pkn2/Fat2/Kit/Macf1/Hif1a/Fgf1/Map3k3/Rhoj/Dicer1/Sash1/Nanos1/Acvrl1/Egr3/Itga3/Fgf10/Fgf18/Map2k3/Rock2/Sema5a/Rab11a/Patz1/Nus1/Plpp3/Pparg/Ptk2b/Hdac9/Gata2/Gata3/Met/Pten/Hbegf/Nfe2l2/Nr2f2/Adora2b/Ifng/Cdh5/Efnb2/Plk2	65
BP	GO:0045444	fat cell differentiation	58/2344	264/28814	2.36691e-12	1.195e-10	6.36255e-11	Osbpl8/Rreb1/Ap1s2/Adrb2/Hmga2/Adrb3/Gdf6/Senp2/Fndc3b/Cds1/Vegfa/Mex3c/Prdm16/Ccdc85b/Nudt7/Tbl1xr1/Med1/Gdf10/Fermt2/Crebl2/Pdgfra/Creb5/E2f1/Lrp6/Slc2a4/Wnt3a/Creb1/Nr4a3/Napepld/Atf2/Tph1/Zfp516/Asxl2/Retreg1/Cebpb/Rora/Mecom/Zfpm2/Tmem64/Zbtb16/Ankrd26/Fbxo9/Plcb1/Yap1/Fgf10/Hnrnpu/Stk4/Bbs7/Pparg/Lpin1/Gata2/Gata3/Foxo1/Dlk1/Pim1/Rgs2/Sfrp1/Arid5b	58
BP	GO:0090130	tissue migration	65/2344	317/28814	3.12927e-12	1.56694e-10	8.34292e-11	Clasp2/Stard13/Rreb1/Map4k4/Tgfbr1/Has2/Rock1/Tgfbr3/Plxnd1/Vegfa/Amotl1/Ptprr/Fbxw7/Sema3a/Zeb2/Slit2/Arf6/Wnt7a/Jun/Dll4/Spred1/Adam9/Bmpr2/Fgf7/Tgfbr2/Akt3/Smoc2/Pkn2/Fat2/Kit/Macf1/Hif1a/Fgf1/Map3k3/Rhoj/Dicer1/Sash1/Nanos1/Acvrl1/Egr3/Itga3/Fgf10/Fgf18/Map2k3/Rock2/Sema5a/Rab11a/Patz1/Nus1/Plpp3/Pparg/Ptk2b/Hdac9/Gata2/Gata3/Met/Pten/Hbegf/Nfe2l2/Nr2f2/Adora2b/Ifng/Cdh5/Efnb2/Plk2	65
BP	GO:0099003	vesicle-mediated transport in synapse	56/2344	254/28814	4.84565e-12	2.40667e-10	1.28139e-10	Stxbp5/Atp2a2/Ap1s2/Fmr1/Adrb2/Bsn/P2rx1/Rock1/Syt11/Atad1/Stx3/Drd1/Arf6/Wnt7a/Adcy1/Cdk5r1/Ncs1/Slc4a8/Nrn1/Grm7/Erc2/Bace1/Slc2a4/Sptbn2/Slc18a2/Fcho2/Usp46/Slc17a7/Chrm2/Prepl/Magi2/Rapgef4/Slc17a8/Pclo/Rap1b/Plaa/Dnm3/Synj1/Dnajc6/Ophn1/Itsn1/Rab11a/Nrxn3/Snap25/Clcn3/Pten/Itsn2/Nrxn1/Brsk1/Cadps/Unc13c/Grm8/Adora2b/Adra2a/Prkcb/Efnb2	56
BP	GO:0032409	regulation of transporter activity	62/2344	298/28814	5.12751e-12	2.52612e-10	1.34499e-10	Ptafr/Fmr1/Fgf11/Dmd/Adrb2/Bcl2/Edn1/Slc5a3/Stimate/Atp7a/Cacna2d1/Wnk3/Reln/Rem1/Pde4d/Ywhah/Akap7/Lrrc55/Mink1/App/Kif5b/Pkd2/Rasgrf2/Ptpn3/Nedd4l/Hecw2/Grk6/Wnk1/Ahnak/Osr1/Jph3/Slmap/Tcaf2/Camk2d/Plcb1/Pde4b/Cnih2/Ank2/Ppargc1a/Akap9/Akap6/Grm5/Ptk2b/Asph/Wnk2/Cacng2/Pten/Gja1/Stk39/Pla2g6/Nrxn1/Coa8/Snx27/Ppif/Homer1/Cacnb2/Cabp1/Ifng/Pim1/Rgn/Agrn/Ahcyl1	62
BP	GO:0051146	striated muscle cell differentiation	66/2344	328/28814	5.19476e-12	2.53878e-10	1.35173e-10	Adamts15/Tmod2/Rbpj/Myorg/Pmp22/Dmd/Bcl2/Cflar/Edn1/Tbx1/Plekho1/Vegfa/Sox6/Cyp26b1/Mfn2/Rarb/Dll1/Bmpr1a/Sik1/Nfatc3/Ski/Cntnap1/Pdgfra/Trip10/Cfl2/Myf5/Wnt3a/Frs2/Bnip2/Mef2a/Flnc/Smyd1/Sorbs2/Tsc1/Acadm/Rb1/Ptgfrn/Wdr1/Akap13/Dicer1/Camk2d/Pitx2/Chuk/Ehd1/Six4/Adamts5/Hnrnpu/Xk/Akap6/Cxcl12/Rara/Pdlim5/Hdac9/Rxra/Map2k4/Csrp2/Fzd7/Met/Cav2/Tmod1/Ripor2/Homer1/Rgs2/Efnb2/Sgcb/Isl1	66
BP	GO:0050890	cognition	70/2344	359/28814	5.56359e-12	2.69746e-10	1.43621e-10	Tmod2/Ngf/Meis2/Ndrg4/Casp3/Ap1s2/Hoxa1/Adrb2/Bche/Ccnd2/Syt11/Gatm/Atad1/Slc6a1/Atxn1l/Abl2/Sgk1/Cpeb3/Drd1/Reln/Adcy1/Jun/Pde4d/Pafah1b1/Grm7/Bace1/App/Kmt2b/Btg2/Idua/Slc2a4/Creb1/Pak5/Sobp/Slc17a7/Elavl4/Slc24a2/Kit/Atxn1/Tsc1/Hif1a/Chl1/Jph3/Ddhd2/Pde5a/Pja2/Plcb1/Ntf3/Synj1/Itga3/Cnr1/Slc1a1/Ntrk2/Grm5/Ncam1/Nrxn3/Vdac3/Chd7/Foxp2/Snap25/Hmgcr/Pten/Tbr1/Slc7a11/Pla2g6/Nrxn1/Brsk1/Cacna1c/Sl…	70
BP	GO:0010632	regulation of epithelial cell migration	54/2344	241/28814	5.95043e-12	2.8622e-10	1.52393e-10	Clasp2/Stard13/Rreb1/Map4k4/Has2/Tgfbr3/Vegfa/Amotl1/Ptprr/Fbxw7/Sema3a/Slit2/Arf6/Wnt7a/Jun/Dll4/Spred1/Adam9/Bmpr2/Fgf7/Tgfbr2/Akt3/Smoc2/Macf1/Hif1a/Fgf1/Map3k3/Rhoj/Dicer1/Sash1/Acvrl1/Itga3/Fgf10/Fgf18/Map2k3/Rock2/Sema5a/Rab11a/Patz1/Nus1/Plpp3/Pparg/Ptk2b/Hdac9/Gata2/Gata3/Met/Pten/Hbegf/Nfe2l2/Nr2f2/Adora2b/Ifng/Plk2	54
BP	GO:0099504	synaptic vesicle cycle	52/2344	227/28814	5.99708e-12	2.8622e-10	1.52393e-10	Stxbp5/Atp2a2/Ap1s2/Fmr1/Adrb2/Bsn/P2rx1/Rock1/Syt11/Stx3/Drd1/Arf6/Wnt7a/Adcy1/Cdk5r1/Ncs1/Slc4a8/Nrn1/Grm7/Erc2/Bace1/Slc2a4/Sptbn2/Slc18a2/Fcho2/Slc17a7/Chrm2/Prepl/Magi2/Rapgef4/Slc17a8/Pclo/Rap1b/Plaa/Dnm3/Synj1/Dnajc6/Ophn1/Itsn1/Nrxn3/Snap25/Clcn3/Pten/Itsn2/Nrxn1/Brsk1/Cadps/Unc13c/Grm8/Adora2b/Adra2a/Prkcb	52
BP	GO:0043405	regulation of MAP kinase activity	48/2344	200/28814	6.57937e-12	3.11576e-10	1.65893e-10	Ccr7/Edn1/Rasgrp1/Map3k1/Dusp1/Vegfa/Cdk12/Ghr/Zeb2/App/Adam9/Sos1/Map3k12/Sorl1/Kit/Hipk3/Fgd4/Epha4/Fgf1/Flt1/Gab1/Tsg101/Akap13/Epgn/Dusp16/Pde5a/Map3k13/Sash1/Fzd5/Ntf3/Spry1/Dvl2/Fgf18/Map3k5/Ptprj/Spry2/Tlr4/Pparg/Ptk2b/Map2k4/Hmgcr/Map2k7/Magi3/Stk38/Trib1/Adra2a/Rgs2/Sfrp1	48
BP	GO:0048660	regulation of smooth muscle cell proliferation	45/2344	180/28814	6.66408e-12	3.1316e-10	1.66737e-10	Ptafr/Ndrg4/Il6/Il13/Edn1/Igf1r/Pik3r1/Vegfa/Mfn2/Bmpr1a/Jun/Pde4d/Apln/Bmpr2/S1pr1/Tgfbr2/Fgf9/Nr4a3/Ldlrap1/Frs2/Tnfaip3/Esr1/Hif1a/Flt1/Camk2d/Stat5b/Ctnnbip1/Il12a/Pdcd4/Ppargc1a/Gna12/Il6ra/Npy5r/Tlr4/Rps6kb1/Pparg/Hmgcr/Pten/Hbegf/Calcrl/Trib1/Ifng/Ogn/Phb/Zfp143	45
BP	GO:0071772	response to BMP	46/2344	187/28814	7.17663e-12	3.32137e-10	1.7684e-10	Skil/Rbpj/Crb2/Slc33a1/Tgfbr3/Gdf6/Adamts12/Smurf1/Smad7/Lrp2/Usp15/Acvr2b/Acvr2a/Usp9x/Bmpr1a/Ski/Smad5/Bmpr2/Wnt3a/Sorl1/Rgma/Dsg4/Adamts7/Atf2/Kcnd3/Skor1/Sulf1/Smad2/Tmem100/Rgmb/Fam83g/Pdcd4/Acvrl1/Itga3/Smad1/Grem2/Pparg/Gata3/Tnfaip6/Smad9/Smurf2/Ube2o/Hipk2/Sox11/Cdh5/Sfrp1	46
BP	GO:0071773	cellular response to BMP stimulus	46/2344	187/28814	7.17663e-12	3.32137e-10	1.7684e-10	Skil/Rbpj/Crb2/Slc33a1/Tgfbr3/Gdf6/Adamts12/Smurf1/Smad7/Lrp2/Usp15/Acvr2b/Acvr2a/Usp9x/Bmpr1a/Ski/Smad5/Bmpr2/Wnt3a/Sorl1/Rgma/Dsg4/Adamts7/Atf2/Kcnd3/Skor1/Sulf1/Smad2/Tmem100/Rgmb/Fam83g/Pdcd4/Acvrl1/Itga3/Smad1/Grem2/Pparg/Gata3/Tnfaip6/Smad9/Smurf2/Ube2o/Hipk2/Sox11/Cdh5/Sfrp1	46
BP	GO:0070507	regulation of microtubule cytoskeleton organization	42/2344	161/28814	7.47595e-12	3.43388e-10	1.82831e-10	Clasp2/Mapk8/Rock1/Taok1/Prkaa2/Sgk1/Dixdc1/Cdk5r1/Pafah1b1/Bicd2/Bicd1/Wnt3a/Arl2/Chmp4c/Map6d1/Trim36/Camsap1/Clip1/Mapre3/Patj/Vps4b/Pkd1/Cep97/Chmp5/Chmp1a/Togaram1/Nin/Senp6/Hnrnpu/Traf3ip1/Tppp/Akap9/Dst/Mapre1/Met/Map1b/Ripor2/Inpp5j/Bora/Arhgef2/Cdh5/Agrn	42
BP	GO:0045165	cell fate commitment	60/2344	287/28814	9.10888e-12	4.1527e-10	2.21103e-10	Rbpj/Casp3/Tgfbr1/Il6/Hand1/Bcl2/Edn1/Tbx1/Wnt9b/Wnt9a/Prrx1/Onecut2/Sox6/Myt1l/Nfe2l1/Cyp26b1/Arx/Eya1/Dll1/Wnt7a/Bmpr1a/Lhx3/Hoxd10/Dll4/Bcl11b/Smad5/Wnt3a/Lats1/Rab10/Satb2/Lhx6/Runx1/Prickle2/Wnt7b/Smad2/Pou4f1/Ptf1a/Sox5/Elf5/Ntf3/Fgf10/Smad1/Il6ra/Spry2/Loxl3/Rtf1/Tox/Pparg/Rara/Esrp1/Fzd7/Gata2/Gata3/Tbr1/Hoxa11/Nr2f2/Arhgef2/Otx2/Sfrp1/Isl1	60
BP	GO:0021537	telencephalon development	56/2344	258/28814	9.37437e-12	4.24208e-10	2.25862e-10	Cxcr4/Col3a1/Igf2bp1/Sall3/Cep120/Sema3a/Zeb2/Rarb/Slit2/Drd1/Arx/Reln/Dixdc1/Usp9x/Cdk5r1/Ski/Pafah1b1/Pex13/Plxna4/Tacc1/Zbtb18/Bcl11b/Crk/Btg2/Lrp6/Wnt3a/Sema7a/Nr4a3/Sall1/Ndel1/Fat4/Lrp8/Lhx6/Cul5/Nfib/Tsc1/Hif1a/Emx2/Ephb3/Dicer1/Nin/Dcx/Plcb1/Hnrnpk/Tra2b/Cxcl12/Ntrk2/Chd7/Foxp2/Pten/Tbr1/Neurod6/Slc7a11/Pals1/Rpgrip1l/Otx2	56
BP	GO:0035148	tube formation	45/2344	182/28814	1.00164e-11	4.48667e-10	2.38885e-10	Trim71/Tgif1/Dlc1/Casp3/Hoxa1/Hand1/Wnt9b/Fzd3/Sall4/Vegfa/Ret/Lrp2/Abl2/Zeb2/Ski/Tfap2a/Nup50/Kdm2a/Eda/Lrp6/Sall1/Luzp1/Hectd1/Arhgap35/Rgma/Sema4c/Nfib/Tsc1/Hif1a/Osr1/Bcl2l11/Kdm6a/Dvl2/Fgf10/Rock2/Six4/Stk4/Rara/Apaf1/Gata3/Ipmk/Cecr2/Sox11/St14/Sfrp1	45
BP	GO:0030516	regulation of axon extension	34/2344	113/28814	1.00618e-11	4.48667e-10	2.38885e-10	Clasp2/Ngf/Zfyve27/Sema6d/Rufy3/Vegfa/Sema3a/Slit2/Cdk5r1/Pafah1b1/Plxna4/Olfm1/Rnf6/Bmpr2/Wnt3a/Sema7a/Sema4b/Ndel1/Sema4c/Macf1/Limk1/Dpysl2/Map3k13/Lrp1/Sema5a/Trpc5/Ifrd1/Rab11a/Dscam/Pou4f2/Cxcl12/Map1b/Ntn1/Sema6a	34
BP	GO:0032412	regulation of ion transmembrane transporter activity	58/2344	274/28814	1.18428e-11	5.24259e-10	2.79133e-10	Ptafr/Fmr1/Fgf11/Dmd/Adrb2/Edn1/Stimate/Atp7a/Cacna2d1/Wnk3/Reln/Rem1/Pde4d/Ywhah/Akap7/Lrrc55/Mink1/App/Kif5b/Pkd2/Rasgrf2/Ptpn3/Nedd4l/Hecw2/Grk6/Wnk1/Ahnak/Osr1/Jph3/Slmap/Tcaf2/Camk2d/Plcb1/Pde4b/Cnih2/Ank2/Ppargc1a/Akap9/Akap6/Grm5/Ptk2b/Asph/Wnk2/Cacng2/Pten/Stk39/Pla2g6/Nrxn1/Coa8/Snx27/Ppif/Homer1/Cacnb2/Cabp1/Ifng/Rgn/Agrn/Ahcyl1	58
BP	GO:0003158	endothelium development	37/2344	133/28814	1.67345e-11	7.31268e-10	3.89351e-10	Rbpj/Rdx/Ppp1r16b/Stard13/Tgfbr1/Dmd/Rock1/Cxcr4/Adamts12/Vegfa/Akap11/Acvr2b/Dll1/Fasn/Pde4d/Zeb1/Dll4/Bmpr2/Slc40a1/Heg1/Tjp1/Fgf1/Rap1b/Tmem100/Ccm2/Dicer1/Rap2c/Pbrm1/Plcb1/Acvrl1/Rock2/Vcl/Arhgef26/Add1/Met/Nr2f2/Cdh5	37
BP	GO:0048863	stem cell differentiation	53/2344	240/28814	1.67585e-11	7.31268e-10	3.89351e-10	Trim6/Kdm3a/Sema6d/Edn1/Tbx1/Lin28a/Sox6/Ret/Chd2/Cdk12/Sema3a/Zeb2/Prdm4/Wnt7a/Bmpr1a/Cdk6/Tfap2a/Phf19/Pdgfra/Jarid2/Lrp6/Wnt3a/Sema7a/Sema4b/Kbtbd8/Kit/Sema4c/Wnt7b/Esr1/Hif1a/Ncoa3/Rest/Osr1/Dicer1/Pitx2/Sox5/Yap1/Mtf2/Sema5a/Hnrnpu/Msi2/Psmd11/Aldh1a2/Hoxb4/Nfe2l2/Sema6a/Shc4/Nrp2/Zfp281/Sox11/Ccnk/Sfrp1/Isl1	53
BP	GO:0071375	cellular response to peptide hormone stimulus	57/2344	269/28814	1.70117e-11	7.37051e-10	3.9243e-10	Osbpl8/Cpeb2/Tyk2/Cpeb1/Rock1/Edn1/Igf1r/Leprotl1/Rab8b/Pik3r1/Phip/Sgk1/Mfn2/Ghr/Pip4k2a/Kl/Pik3r3/Kat2b/Crk/Slc2a4/Pde3b/Sorl1/Akt3/Nr4a3/Rab10/Ndel1/Socs3/Rb1/Slc30a10/Sorbs1/Ankrd26/Stat5b/Plcb1/Hnrnpk/Prkci/Ptprj/Rock2/Bcar3/Pou4f2/Rps6kb1/Pparg/Lpin1/Snx5/Hdac9/Grb2/Adcy6/Pten/Car2/Nfe2l2/Cav2/Foxo1/Jak1/Prkcb/Mstn/Atp2b1/Ncoa5/Ahcyl1	57
BP	GO:0002062	chondrocyte differentiation	34/2344	115/28814	1.73175e-11	7.45018e-10	3.96672e-10	Tgfbr1/Col3a1/Hmga2/Gdf6/Col27a1/Wnt9a/Adamts12/Sox6/Mex3c/Smad7/Rarb/Wnt7a/Bmpr1a/Pth/Bmpr2/Pthlh/Tgfbr2/Fgf9/Axin2/Trip11/Adamts7/Atf2/Runx1/Sulf1/Nfib/Rb1/Ccn2/Osr1/Zbtb16/Sox5/Trps1/Fgf18/Hoxa11/Pkdcc	34
BP	GO:0006914	autophagy	82/2344	464/28814	1.84307e-11	7.81895e-10	4.16307e-10	Zfyve26/Trim6/Eif4g2/Pacs2/Atp2a2/Iigp1/Sec16b/Pmp22/Adrb2/Rock1/Bcl2/Syt11/Stx17/Snx30/Wdfy3/Prkaa2/Yod1/Smurf1/Scoc/Sesn1/Fbxw7/Rubcn/Mfn2/Il10ra/Pip4k2a/Map2k1/Atg14/Trp53inp2/Rubcnl/Atf6/Fnbp1l/Atg16l1/Sqstm1/Retreg2/Mcl1/Ulk1/Chmp4c/Ormdl3/Retreg3/Gramd1a/Mtmr3/Acer2/Tbc1d12/Fyco1/Wipi2/Acbd5/Tnfaip3/Retreg1/Tsc1/Hif1a/Vps4b/Rb1cc1/Rab33b/Vti1a/Wdr45b/Chmp5/Gpr137b/Chmp1a/Plaa/Bcl2l11/Ambra1…	82
BP	GO:0061919	process utilizing autophagic mechanism	82/2344	464/28814	1.84307e-11	7.81895e-10	4.16307e-10	Zfyve26/Trim6/Eif4g2/Pacs2/Atp2a2/Iigp1/Sec16b/Pmp22/Adrb2/Rock1/Bcl2/Syt11/Stx17/Snx30/Wdfy3/Prkaa2/Yod1/Smurf1/Scoc/Sesn1/Fbxw7/Rubcn/Mfn2/Il10ra/Pip4k2a/Map2k1/Atg14/Trp53inp2/Rubcnl/Atf6/Fnbp1l/Atg16l1/Sqstm1/Retreg2/Mcl1/Ulk1/Chmp4c/Ormdl3/Retreg3/Gramd1a/Mtmr3/Acer2/Tbc1d12/Fyco1/Wipi2/Acbd5/Tnfaip3/Retreg1/Tsc1/Hif1a/Vps4b/Rb1cc1/Rab33b/Vti1a/Wdr45b/Chmp5/Gpr137b/Chmp1a/Plaa/Bcl2l11/Ambra1…	82
BP	GO:0031032	actomyosin structure organization	49/2344	213/28814	2.05729e-11	8.6369e-10	4.59857e-10	Tmod2/Clasp2/Dlc1/Cgnl1/Tgfbr1/Rock1/Cflar/Edn1/Arhgap28/Arhgef15/Pik3r1/Mfn2/Zyx/Fermt2/Pdgfra/Tnfaip1/Rhoc/Cfl2/S1pr1/Frmd6/Ppm1e/Epb41l1/Mef2a/Arhgef10/Flnc/Tjp1/Racgap1/Tsc1/Limk1/Ccn2/Wdr1/Akap13/Arhgef18/Coro2b/Ccdc88a/Sorbs1/Ptger4/Lpar1/Rock2/Six4/Ptk2b/Cul3/Cnn2/Csrp2/Met/Epb41l4a/Tmod1/Frmd5/Pak2	49
BP	GO:1901888	regulation of cell junction assembly	50/2344	220/28814	2.06415e-11	8.6369e-10	4.59857e-10	Dusp22/Clasp2/Dlc1/Map4k4/Eef2k/Nptx1/Rock1/Vstm5/Pik3r1/Vegfa/Lrfn5/Arf6/Wnt7a/Colq/Fermt2/Slitrk6/Adgrl1/Gpc6/Adgrl2/App/Epha7/St8sia2/Wnt3a/Nectin1/Nedd4l/Tjp1/Sipa1l1/Macf1/Tsc1/Ephb3/Rap1b/Fzd5/Mdga2/Acvrl1/Fmn1/Lrp1/Ptprj/Rock2/Vcl/Six4/Ntrk2/Pdlim5/Ntn1/Pten/Gja1/Nrxn1/Peak1/Flrt3/Slitrk1/Agrn	50
BP	GO:0010563	negative regulation of phosphorus metabolic process	81/2344	457/28814	2.10056e-11	8.6705e-10	4.61646e-10	Dusp22/Arpp19/Ppp1r16b/Casp3/Dmd/Il6/Rock1/Cry2/Dusp1/Pik3ip1/Smad7/Rubcn/Slit2/Drd1/Nos1/Pip4k2a/Jun/Pde4d/Ppp1r11/Spred1/Atg14/Cbfa2t3/Kat2b/Midn/Lrp6/Prkar2a/Lats1/Sorl1/Srcin1/Mastl/Camk2n2/Heg1/Rassf2/Ppm1e/Prr5l/Hipk3/Tnfaip3/Wnk1/Atxn1/Socs3/Rb1/Uri1/Tsg101/Pmepa1/Dusp16/Ctdspl/Ppp1r15b/Ntf3/Spry1/Lrp1/Ppargc1a/Ptprj/Rock2/Spry2/Mprip/Hnrnpu/Pbk/Traf3ip1/Plpp3/Cep43/Pparg/Lpin1/Hmgcr/Met/P…	81
BP	GO:0045936	negative regulation of phosphate metabolic process	81/2344	457/28814	2.10056e-11	8.6705e-10	4.61646e-10	Dusp22/Arpp19/Ppp1r16b/Casp3/Dmd/Il6/Rock1/Cry2/Dusp1/Pik3ip1/Smad7/Rubcn/Slit2/Drd1/Nos1/Pip4k2a/Jun/Pde4d/Ppp1r11/Spred1/Atg14/Cbfa2t3/Kat2b/Midn/Lrp6/Prkar2a/Lats1/Sorl1/Srcin1/Mastl/Camk2n2/Heg1/Rassf2/Ppm1e/Prr5l/Hipk3/Tnfaip3/Wnk1/Atxn1/Socs3/Rb1/Uri1/Tsg101/Pmepa1/Dusp16/Ctdspl/Ppp1r15b/Ntf3/Spry1/Lrp1/Ppargc1a/Ptprj/Rock2/Spry2/Mprip/Hnrnpu/Pbk/Traf3ip1/Plpp3/Cep43/Pparg/Lpin1/Hmgcr/Met/P…	81
BP	GO:0006470	protein dephosphorylation	54/2344	249/28814	2.26555e-11	9.28876e-10	4.94564e-10	Dusp22/Arpp19/Ppp1r16b/Dlc1/Rock1/Bcl2/Cry2/Ptpru/Dusp1/Ppp2r2a/Btrc/Ptprr/Eya1/Cdc25a/Ptpn4/Ppp6c/Ppp2r1b/Ppp1r11/Slc39a10/Ptpn21/Ssh2/Ptpn3/Ppm1d/Mastl/Mtmr3/Ppm1e/Ppp2r3d/Magi2/Tsc1/Dusp2/Dusp16/Ppp1r15b/Ambra1/Vcan/Camta1/Dusp8/Ptprj/Rock2/Gna12/Mprip/Ptpn9/Pawr/Vrk3/Nuak1/Cdc25b/Ptp4a2/Pten/Pdxp/Ppp4r4/Ppp2r3a/Pgam5/Rgn/Cdh5/Ppp1cc	54
BP	GO:1903829	positive regulation of protein localization	85/2344	491/28814	2.39227e-11	9.74294e-10	5.18746e-10	Lrig2/Limk2/Clasp2/Rdx/Rfx6/Il6/Il13/Slc5a3/Syt11/Rufy3/Apbb3/Stx3/Prkaa2/Cep120/Cep135/Pik3r1/Vegfa/Lrp2/Pfkfb2/Kcnn4/Fbxw7/Wnk3/Arf6/Cd2ap/Cdk5r1/Casr/Crebrf/Fermt2/Pls1/Acsl4/Bicd1/App/Adam9/Sqstm1/Sec24a/Kcnb1/Kif5b/Wnt3a/Sorl1/Sar1b/Ormdl3/Sybu/Prr5l/Rapgef4/Atp2c1/Nr1h2/Hif1a/Tsg101/Gpr137b/Tcaf2/Zdhhc1/Coro2b/Ccdc88a/Sorbs1/Ptger4/Yap1/Sh3glb1/Hnrnpk/Itga3/Lrp1/Prkci/Rock2/Zic1/Rab11a/Ptpn…	85
BP	GO:0071902	positive regulation of protein serine/threonine kinase activity	48/2344	207/28814	2.43706e-11	9.79612e-10	5.21578e-10	Ccr7/Adrb2/Ccnd2/Edn1/Hmga2/Rasgrp1/Map3k1/Vegfa/Ghr/Zeb2/Map2k1/Cdk5r1/Ddx3x/Higd1a/Fermt2/App/Adam9/Pkd2/Map3k12/Kit/Fgd4/Mapre3/Epha4/Fgf1/Flt1/Pkd1/Gab1/Akap13/Epgn/Pde5a/Map3k13/Sash1/Fzd5/Ntf3/Dvl2/Fgf18/Map3k5/Tlr4/Akap6/Ptk2b/Map2k4/Map2k7/Nrxn1/Magi3/Adra2a/Ifng/Pim1/Ccny	48
BP	GO:0016197	endosomal transport	51/2344	228/28814	2.4374e-11	9.79612e-10	5.21578e-10	Ndrg4/Gga3/Ap1s2/Ap1s1/Dpy30/Leprotl1/Pla2g3/Rab11fip4/Lrp2/Dennd10/Arf6/Gcc2/Rgp1/Rab9b/Arhgap1/Reps2/Sorl1/Abca1/Rab10/Stx6/Chmp4c/Tmem87b/Snx8/Tmcc1/Trappc10/Prepl/Vps4b/Vamp3/Gosr1/Vti1a/Bet1l/Chmp5/Chmp1a/Ehd1/Itsn1/Stam/Rab11a/Stx12/Srl/Reps1/Epg5/Snx5/Snap25/Pikfyve/Itsn2/Arl8b/Snx27/Stx16/Ube2o/Pla2g4e/Rab14	51
BP	GO:0048813	dendrite morphogenesis	45/2344	187/28814	2.68974e-11	1.07396e-09	5.71812e-10	Rbfox2/Wasl/Eef2k/Mapk8/Igf2bp1/Atp7a/Dclk1/Caprin1/Abl2/Sgk1/Sema3a/Mfn2/Reln/Wnt7a/Cdk5r1/Ywhah/Pafah1b1/Actr2/Mink1/Rere/Tet1/Neurog3/Srcin1/Nedd4l/Hecw2/Mef2a/Elavl4/Lrp8/Sipa1l1/Epha4/Ephb3/Tanc2/Celsr2/Dnm3/Dcx/Sh3glb1/Fmn1/Rock2/Trpc5/Rap2a/Dscam/Pdlim5/Met/Pten/Ss18l1	45
BP	GO:0045926	negative regulation of growth	56/2344	265/28814	2.85604e-11	1.13296e-09	6.03224e-10	Sema6d/Adrb2/Alox8/Bcl2/Adrb3/Nme6/Sesn1/Sema3a/Ccdc85b/Slit2/Prdm4/Atxn2/Cdk5r1/Ddx3x/Dab2/Sertad2/Jarid2/Rnf6/Epha7/Bmpr2/Tgfbr2/Ulk1/Wnt3a/Sema7a/Sema4b/Dcbld2/Rgma/Sema4c/Hif1a/Rb1/Rbbp7/Smarca2/Ankrd26/Bcl11a/Acvrl1/Ptprj/Sema5a/Serpine2/Ifrd1/Crlf3/Stk4/Pnpt1/Foxk1/Pparg/Kcnk2/Ntn1/Pten/Gja1/Sema6a/Sesn2/Cth/Phb/Rgs2/Mstn/Sfrp1/Ing5	56
BP	GO:0030111	regulation of Wnt signaling pathway	63/2344	318/28814	3.1388e-11	1.23709e-09	6.58668e-10	Rbpj/Mdfi/Hmga2/Ptpru/Nphp3/Usp47/Lgr4/Rspo2/Btrc/Trabd2b/Abl2/Zeb2/Dixdc1/Ddx3x/Rspo3/Tbl1xr1/Dab2/Tiam1/Tnks2/Eda/App/Tle4/Kpna1/Lrp6/Wnt3a/Lats1/Fgf9/Axin2/Reck/Sall1/Csnk1g1/Lypd6/Hic1/Tmem170b/Tnfaip3/Wnk1/Sulf1/Macf1/Apcdd1/Tmem64/Ctnnbip1/Yap1/Itga3/Fgf10/Frat1/Lrp1/Sema5a/Stk4/Plpp3/Csnk1g3/Wnk2/Fzd7/Foxo1/Dkk2/Gprc5b/Nrarp/Ctnnd1/Ubr5/Ppp2r3a/Sfrp1/Isl1/Ccny/Gpc5	63
BP	GO:0048659	smooth muscle cell proliferation	45/2344	188/28814	3.26048e-11	1.27681e-09	6.79817e-10	Ptafr/Ndrg4/Il6/Il13/Edn1/Igf1r/Pik3r1/Vegfa/Mfn2/Bmpr1a/Jun/Pde4d/Apln/Bmpr2/S1pr1/Tgfbr2/Fgf9/Nr4a3/Ldlrap1/Frs2/Tnfaip3/Esr1/Hif1a/Flt1/Camk2d/Stat5b/Ctnnbip1/Il12a/Pdcd4/Ppargc1a/Gna12/Il6ra/Npy5r/Tlr4/Rps6kb1/Pparg/Hmgcr/Pten/Hbegf/Calcrl/Trib1/Ifng/Ogn/Phb/Zfp143	45
BP	GO:0001837	epithelial to mesenchymal transition	40/2344	155/28814	3.36379e-11	1.30888e-09	6.96889e-10	Usf3/Rbpj/Clasp2/Crb2/Tgfbr1/Il6/Has2/Rock1/Edn1/Hmga2/Tgfbr3/Vegfa/Smad7/Spred1/Fermt2/Dab2/Tiam1/Trip10/Lrp6/Tgfbr2/Axin2/Tasor/Kbtbd8/Smad2/Hif1a/Epha4/Tmem100/Fam83d/Pdcd4/Spry1/Rock2/Spry2/Loxl3/Pawr/Erg/Gata3/Pten/Gja1/Sfrp1/Isl1	40
BP	GO:0042063	gliogenesis	67/2344	350/28814	3.68363e-11	1.42426e-09	7.58323e-10	Pmp22/Dmd/Il6/Mycn/Cxcr4/Hmga2/Lin28a/Sox6/Lrp2/Nfe2l1/Abl2/Mfn2/Drd1/Rnf10/Reln/Dll1/Map2k1/Cdk5r1/Cdk6/Ccr2/Ski/Pafah1b1/Cntnap1/Omg/App/E2f1/Lrp6/Creb1/Mmp24/Tnfrsf21/Arhgef10/Lrp8/Atxn1/Nfib/Epha4/Flt1/Wdr1/Apcdd1/Dicer1/Vcan/Dcx/Sox5/Kdm4a/Ntf3/Synj1/Csf1/Fas/Fgf10/Lrp1/Prkci/Ptprj/Serpine2/Matn2/Tlr4/Plpp3/Fa2h/Tppp/Ntrk2/Zcchc24/Pparg/Pten/Pals1/Cntn1/Otx2/Ifng/Sox11/Ppp1cc	67
BP	GO:0060070	canonical Wnt signaling pathway	61/2344	304/28814	3.7084e-11	1.42482e-09	7.5862e-10	Rbpj/Edn1/Ptpru/Wnt9b/Fzd3/Nphp3/Usp47/Wnt9a/Lgr4/Rspo2/Btrc/Zeb2/Dixdc1/Wnt7a/Ddx3x/Rspo3/Tbl1xr1/Dab2/Tnks2/Eda/App/Tle4/Kpna1/Lrp6/Wnt3a/Lats1/Fgf9/Axin2/Reck/Csnk1g1/Lypd6/Tmem170b/Wnt7b/Wnk1/Tmem64/Fzd5/Ctnnbip1/Yap1/Kdm6a/Dvl2/Fgf10/Frat1/Sema5a/Stk4/Plpp3/Csnk1g3/Wnk2/Fzd7/Gata3/Pten/Foxo1/Dkk2/Gprc5b/Nrarp/Ctnnd1/Ubr5/Ppp2r3a/Sfrp1/Isl1/Ccny/Gpc5	61
BP	GO:0032970	regulation of actin filament-based process	75/2344	414/28814	4.00661e-11	1.52977e-09	8.14501e-10	Tmod2/Clasp2/Rdx/Atp2a2/Wasl/Dlc1/Cgnl1/Tgfbr1/Rock1/Edn1/Map3k1/Rictor/Myo1f/Taok1/Arhgap28/Arhgef15/Pik3r1/Mfn2/Slit2/Dixdc1/Arf6/Nos1/Cd2ap/Cdk5r1/Pde4d/Pam/Fermt2/Lima1/Crk/Ssh2/Rhoc/Cfl2/S1pr1/Kcnj2/Lats1/Frmd6/Arhgdia/Arhgap35/Ppm1e/Arhgef10/Fchsd2/Tjp1/Add3/Tsc1/Limk1/Ccn2/Wdr1/Akap13/Arhgef18/Coro2b/Ccdc88a/Whamm/Ptger4/Ntf3/Pde4b/Fmn1/Lpar1/Ank2/Lrp1/Rock2/Sema5a/Akap9/Akap6/Hcn4/Add1/Pt…	75
BP	GO:0010634	positive regulation of epithelial cell migration	40/2344	156/28814	4.17159e-11	1.58287e-09	8.42773e-10	Clasp2/Rreb1/Map4k4/Has2/Vegfa/Amotl1/Arf6/Wnt7a/Jun/Adam9/Bmpr2/Fgf7/Tgfbr2/Akt3/Smoc2/Hif1a/Fgf1/Map3k3/Rhoj/Dicer1/Sash1/Itga3/Fgf10/Fgf18/Map2k3/Rock2/Sema5a/Rab11a/Nus1/Plpp3/Ptk2b/Hdac9/Gata2/Gata3/Met/Hbegf/Nfe2l2/Adora2b/Ifng/Plk2	40
BP	GO:0043524	negative regulation of neuron apoptotic process	45/2344	190/28814	4.76728e-11	1.79774e-09	9.57173e-10	Ngf/Fmr1/Rock1/Bcl2/Pla2g3/Vegfa/Atp7a/Nos1/F2r/Gclc/Jun/Tfap2a/Grm7/Oxr1/Btg2/Map3k12/Nr4a3/Retreg1/Cebpb/Hif1a/Chl1/Pou4f1/Wfs1/Cntfr/Slc30a10/Ambra1/Ntf3/Lrp1/Prkci/Ppargc1a/Slc1a1/Itsn1/Six4/Ndnf/Ntrk2/Ptk2b/Barhl1/Map2k4/Hyou1/Ngfr/Tox3/Grik2/Hipk2/En2/Isl1	45
BP	GO:0010976	positive regulation of neuron projection development	50/2344	225/28814	4.89351e-11	1.83402e-09	9.7649e-10	Ngf/Ndrg4/Cpeb1/Eef2k/Dmd/Il6/Cflar/Igf1r/Pla2g3/Trim67/Ret/Caprin1/Abl2/Mfn2/Reln/Itpr1/Pafah1b1/Actr2/Tiam1/Lrp6/Ndel1/Retreg3/Arhgap35/Rgma/Elavl4/Lrp8/Magi2/Clip1/Bcl11a/Hnrnpk/Itga3/Cnr1/Lrp1/Prkci/Serpine2/Ehd1/Tox/Ndnf/Ntrk2/Ptk2b/Met/Serpini1/Nfe2l2/Gprc5b/Ngfr/Cntn1/Alkal2/Rgs2/Eef1a1/Ankrd1	50
BP	GO:0044344	cellular response to fibroblast growth factor stimulus	30/2344	96/28814	5.71078e-11	2.12726e-09	1.13263e-09	Trim71/Tbx1/Kl/Apln/Dll4/Ofd1/Fgf7/Sos1/Fgf9/Smoc2/Frs2/Fat4/Sulf1/Cep57/Fgf1/Ccn2/Egr3/Spry1/Fgf10/Fgf18/Spry2/Ndnf/Grb2/Gata3/Nrxn1/Ngfr/Frs3/Flrt3/Sfrp1/Rab14	30
BP	GO:0006814	sodium ion transport	53/2344	248/28814	6.17673e-11	2.28689e-09	1.21761e-09	Slc10a7/Fgf11/Dmd/Adrb2/Edn1/Scn11a/Slc20a1/Slc5a3/Slc23a2/Slc6a1/Slc4a7/Sgk1/Wnk3/Nos1/Sik1/Slc20a2/Ywhah/Slc4a4/Slc4a8/Slc6a11/Atp1b4/Kif5b/Pkd2/Ptpn3/Akt3/Scn1a/Nedd4l/Slc13a3/Slc17a7/Hecw2/Slc24a2/Wnk1/Slc17a8/Osr1/Slc5a7/Slmap/Slc6a8/Mllt6/Camk2d/Plcb1/Serpine2/Hcn4/Slc38a1/Wnk2/Scn9a/Stk39/Slc6a14/Slc9c1/Cntn1/Slc34a2/Agrn/Nkain1/Ahcyl1	53
BP	GO:0016331	morphogenesis of embryonic epithelium	44/2344	185/28814	6.72471e-11	2.47478e-09	1.31765e-09	Trim71/Tgif1/Dlc1/Casp3/Hand1/Wnt9b/Fzd3/Sall4/Ret/Lrp2/Abl2/Zeb2/Ski/Tfap2a/Nup50/Kdm2a/Lrp6/Sall1/Luzp1/Hectd1/Arhgap35/Rgma/Sema4c/Wnt7b/Sulf1/Tsc1/Hif1a/Osr1/Kdm6a/Dvl2/Fgf10/Rock2/Six4/Stk4/Rara/Apaf1/Gata3/Aldh1a2/Pals1/Ipmk/Cecr2/Sox11/St14/Sfrp1	44
BP	GO:0051656	establishment of organelle localization	76/2344	427/28814	7.09382e-11	2.59498e-09	1.38165e-09	Limk2/Clasp2/Tmem230/Sec16b/Wasl/Ap1s2/Rab27a/Mapk8/Il13/Rasgrp1/Syt11/Kif2b/Myo1f/Pla2g3/Cep120/Seh1l/Arfgap2/Eya1/Map2k1/Pafah1b1/Actr2/Kif1c/Tacc1/Kif1b/Kif5a/Bicd2/Bicd1/Fnbp1l/Kif5b/Kif5c/Slc2a4/Nr4a3/Fmn2/Ndel1/Chmp4c/Sar1b/Trip11/Fyco1/Sybu/Arhgap21/Kit/Hif1a/Vps4b/Dpysl2/Pclo/Tsg101/Fam83d/Chmp5/Chmp1a/Spire1/Tanc2/Hook3/Mreg/Dnm3/Synj1/Map4/Cnih2/Spry1/Lamp1/Fgf10/Nectin2/Stam/Spry2/Hnrn…	76
BP	GO:0040013	negative regulation of locomotion	65/2344	340/28814	7.62202e-11	2.7716e-09	1.47569e-09	Osbpl8/Acvr1c/Dusp22/Clasp2/Stard13/Wasl/Dlc1/Ndrg4/Sema6d/Bcl2/Col3a1/Ptpru/Tgfbr3/Dusp1/Cd200r1/Ptprr/Sema3a/Slit2/Drd1/Bmpr1a/Dll4/Spred1/Lrch1/Olfm1/Srgap1/Crk/Wnt3a/Sema7a/Sema4b/Reck/Arhgdia/Sema4c/Magi2/Sulf1/Epha4/Rap2c/Ptger4/Plcb1/Acvrl1/Fas/Lrp1/Ppargc1a/Ptprj/Sema5a/Gna12/Patz1/Sinhcaf/Rap2a/Cxcl12/Grm5/Pparg/Cnn2/Gata3/Pten/Tnfaip6/Nfe2l2/Sema6a/Rap2b/Ripor2/Ngfr/Trib1/Frmd5/Nr2f2/Rg…	65
BP	GO:0007369	gastrulation	43/2344	179/28814	7.82157e-11	2.82734e-09	1.50537e-09	Clasp2/Crb2/Tgif1/Col5a2/Hand1/Hmga2/Dusp1/Nphp3/Col12a1/Eya1/Acvr2b/Acvr2a/Bmpr1a/Apln/Bmpr2/Lrp6/Tgfbr2/Wnt3a/Nr4a3/Tasor/Frs2/Tnfaip3/Wnk1/Macf1/Smad2/Ugdh/Dusp2/Rnf2/Osr1/Txnrd1/Elf5/Kdm6a/Dvl2/Smad1/Hira/Rtf1/Plpp3/Poglut1/Cul3/Fzd7/Hoxa11/Otx2/Sfrp1	43
BP	GO:0016570	histone modification	84/2344	495/28814	8.86175e-11	3.14833e-09	1.67627e-09	Kdm3a/Mier1/Kat6a/Kmt5b/Smarcad1/Fmr1/Hmga2/Dpy30/Ash1l/Pcgf3/Tet3/Vegfa/Atxn7l3/Drd1/Usp15/Eya1/Chek1/Nos1/Atrx/Myb/Phf19/Tbl1xr1/Phf20/Prmt6/Usp49/Kdm2a/Brms1l/Kat2b/App/Jarid2/Tet1/Kmt2b/Usp3/Ezh1/Map3k12/Rps6ka4/Rps6ka5/Arid4b/Atf2/Smyd1/Asxl2/Zfp451/Rbbp7/Rest/Rnf2/Mllt6/Kdm5b/Taf5/Bend3/Kdm7a/Nsd2/Trrap/Kdm4a/Satb1/Mtf2/Scml2/Kdm6a/Ncoa1/Dmrtc2/Ep400/Rtf1/Vrk3/Brpf3/Kmt2c/Lpin1/Hdac9/Rcor3/…	84
BP	GO:1903131	mononuclear cell differentiation	84/2344	495/28814	8.86175e-11	3.14833e-09	1.67627e-09	Rbpj/Pbx1/Ccr7/Il6/Bcl2/Rasgrp1/Fnip1/Pik3r1/Vegfa/Smad7/Atp7a/Abl2/Cyp26b1/Wwp1/Dll1/Fasn/Il7r/Cdk6/Ccr2/Flt3/Jun/Myb/Nfatc3/Zeb1/Dll4/Entpd7/Med1/Mink1/Bcl11b/Irf2bp2/Gon4l/St3gal1/Sos1/Tgfbr2/Hectd1/Atf2/Runx1/Kit/Psap/Tnfaip3/Cebpb/Tsc1/Rora/Pknox1/Dicer1/Zfp609/Itgb8/Zbtb16/Fzd5/Ambra1/Stat5b/Ptger4/Ctnnbip1/Il12a/Satb1/Bcl11a/Egr3/Il21/Csf1/Fas/Ptprj/Il6ra/Loxl3/Patz1/Tusc2/Cdh17/Rsad2/Tox/…	84
BP	GO:0046777	protein autophosphorylation	52/2344	243/28814	8.86419e-11	3.14833e-09	1.67627e-09	Ngf/Eef2k/Tgfbr1/Igf1r/Map3k1/Taok1/Vegfa/Cdk12/Wnk3/Ddx3x/Flt3/Jun/Sik1/Mink1/Tnks1bp1/Pdgfra/Epha7/Ulk1/Map3k12/Mknk2/Csnk1g1/Rassf2/Aak1/Kit/Wnk1/Epha4/Rb1cc1/Ephb3/Flt1/Map3k3/Rap2c/Map3k13/Camk2d/Yes1/Stk4/Nek6/Rap2a/Csnk1g3/Ntrk2/Ptk2b/Wnk2/Met/Pikfyve/Stk39/Rap2b/Peak1/Pak2/Ctnnd1/Clk2/Epha8/Pim1/Pim3	52
BP	GO:0010959	regulation of metal ion transport	78/2344	446/28814	9.5688e-11	3.37895e-09	1.79906e-09	Ngf/Fmr1/Fgf11/Dmd/Adrb2/Il13/P2rx1/Atp2b2/Bcl2/Cxcr4/Homer2/Stimate/Sestd1/Adcyap1r1/Atp7a/Cacna2d1/Sgk1/Wnk3/Drd1/Nos1/Rem1/F2r/Itpr1/Sik1/Nfatc3/Pde4d/Ywhah/Casr/Akap7/Lrrc55/Slc31a2/Kcnj2/Kif5b/Pkd2/Ptpn3/Akt3/Nedd4l/Hecw2/Wnk1/Ahnak/Wfs1/Osr1/Jph3/Slmap/Mllt6/Hbp1/Camk2d/Slc30a10/Plcb1/Pde4b/Ank2/Serpine2/Pawr/Akap9/Akap6/Cxcl12/Ptk2b/Tmbim6/Asph/Chd7/Wnk2/Pten/Gja1/Stk39/Pla2g6/Snx27/Kcnj13…	78
BP	GO:0031345	negative regulation of cell projection organization	48/2344	215/28814	9.98097e-11	3.50424e-09	1.86577e-09	Lrig2/Thoc2/Limk2/Sema6d/Pmp22/Rufy3/Sema3a/Slit2/Arf6/Cdk5r1/Ywhah/Pafah1b1/Dab2/App/Rnf6/Epha7/Ulk1/Wnt3a/Sema7a/Sema4b/Rgma/Sema4c/Tsc1/Epha4/Cep97/Mylip/Dnm3/Spock1/Yap1/Map4/Bcl11a/Arhgap24/Lpar1/Itga3/Lrp1/Sema5a/Trpc5/Spry2/Ifrd1/Ptpn9/Adcy6/Ntn1/Pten/Sema6a/Nrxn1/Ngfr/Inpp5j/Efnb2	48
BP	GO:0071774	response to fibroblast growth factor	30/2344	98/28814	1.01417e-10	3.54031e-09	1.88498e-09	Trim71/Tbx1/Kl/Apln/Dll4/Ofd1/Fgf7/Sos1/Fgf9/Smoc2/Frs2/Fat4/Sulf1/Cep57/Fgf1/Ccn2/Egr3/Spry1/Fgf10/Fgf18/Spry2/Ndnf/Grb2/Gata3/Nrxn1/Ngfr/Frs3/Flrt3/Sfrp1/Rab14	30
BP	GO:0072175	epithelial tube formation	41/2344	167/28814	1.03889e-10	3.606e-09	1.91995e-09	Trim71/Tgif1/Dlc1/Casp3/Hand1/Wnt9b/Fzd3/Sall4/Vegfa/Ret/Lrp2/Abl2/Zeb2/Ski/Tfap2a/Nup50/Kdm2a/Lrp6/Sall1/Luzp1/Hectd1/Arhgap35/Rgma/Sema4c/Tsc1/Hif1a/Osr1/Kdm6a/Dvl2/Fgf10/Rock2/Six4/Stk4/Rara/Apaf1/Gata3/Ipmk/Cecr2/Sox11/St14/Sfrp1	41
BP	GO:0030099	myeloid cell differentiation	77/2344	439/28814	1.09348e-10	3.77405e-09	2.00943e-09	Rbpj/Kat6a/Rbfox2/Meis2/Casp3/Ccr7/Tgfbr3/Ppargc1b/Lbr/Pla2g3/Pik3r1/Vegfa/Sox6/Nfe2l1/Fbxw7/Prdm16/Acvr2a/Dll1/Fasn/Pip4k2a/Cdk6/Fos/Jun/Myb/Pafah1b1/Med1/Dab2/Cbfa2t3/Smad5/Sh3pxd2a/App/Tgfbr2/Creb1/Ncapg2/Rassf2/Runx1/Kit/Cnot4/Pias3/Asxl2/Cebpb/Hif1a/Rb1/Pou4f1/Wdr1/Pknox1/Klf13/Gpr137b/Il25/Itgb8/Tmem64/Nbeal2/Zbtb16/Stat5b/Ctnnbip1/Plcb1/Chuk/Csf1/Fas/Pou4f2/Gpr171/Add1/Pparg/Ptk2b/Rara/Lox…	77
BP	GO:0050920	regulation of chemotaxis	50/2344	230/28814	1.1241e-10	3.85793e-09	2.05409e-09	Wasl/Sema6d/Ccr7/Cxcr4/Edn1/Dusp1/Stx3/Vegfa/Usp14/Sema3a/Slit2/Ccr2/Casr/Plxna4/Pdgfra/App/Mospd2/Bmpr2/S1pr1/Wnt3a/Sema7a/Sema4b/Smoc2/Sema4c/Wnk1/Fgf1/Il12a/Ntf3/Lpar1/Csf1/Fgf10/Fgf18/Lbp/Ptprj/Sema5a/Ccl1/Dscam/Pou4f2/Cxcl12/Ptk2b/Met/Tbr1/Tnfaip6/Stk39/Sema6a/Ripor2/Efnb2/Mstn/Agrn/Akirin1	50
BP	GO:0032886	regulation of microtubule-based process	55/2344	268/28814	1.38226e-10	4.71744e-09	2.51172e-09	Clasp2/Mapk8/Rock1/Taok1/Prkaa2/Cep120/Sgk1/Dixdc1/Cdk5r1/Pafah1b1/Ttll6/Tacc1/Bicd2/Bicd1/Kat2b/Wnt3a/Arl2/Chmp4c/Cfap45/Map6d1/Klhl42/Trim36/Macf1/Camsap1/Clip1/Mapre3/Patj/Vps4b/Pkd1/Cep97/Chmp5/Chmp1a/Togaram1/Nin/Cnih2/Senp6/Lamp1/Rock2/Hnrnpu/Traf3ip1/Tppp/Akap9/Xpo1/Dst/Mapre1/Met/Map1b/Ripor2/Inpp5j/Bora/Arhgef2/Rgn/Cdh5/Agrn/Plk2	55
BP	GO:0021549	cerebellum development	32/2344	111/28814	1.39586e-10	4.73741e-09	2.52235e-09	Atp2b2/Igf1r/Clp1/Atp7a/Abl2/Sez6l/Dixdc1/Dll1/Map2k1/Atxn2/Usp9x/Wnt7a/Cdk5r1/Zbtb18/Rere/Crk/Lrp6/Ulk1/Nr2c2/Sptbn2/Sema4c/Psap/Rora/Ptf1a/Nanos1/Ophn1/Serpine2/Foxp2/Nrxn1/Rpgrip1l/Nav2/Cntn1	32
BP	GO:0030509	BMP signaling pathway	42/2344	176/28814	1.61543e-10	5.45231e-09	2.90299e-09	Skil/Rbpj/Crb2/Slc33a1/Tgfbr3/Gdf6/Smurf1/Smad7/Lrp2/Usp15/Acvr2b/Acvr2a/Usp9x/Bmpr1a/Ski/Smad5/Bmpr2/Wnt3a/Sorl1/Rgma/Dsg4/Atf2/Skor1/Sulf1/Smad2/Tmem100/Rgmb/Fam83g/Pdcd4/Acvrl1/Itga3/Smad1/Grem2/Pparg/Tnfaip6/Smad9/Smurf2/Ube2o/Hipk2/Sox11/Cdh5/Sfrp1	42
BP	GO:0001838	embryonic epithelial tube formation	39/2344	156/28814	1.64862e-10	5.51543e-09	2.93659e-09	Trim71/Tgif1/Dlc1/Casp3/Hand1/Wnt9b/Fzd3/Sall4/Ret/Lrp2/Abl2/Zeb2/Ski/Tfap2a/Nup50/Kdm2a/Lrp6/Sall1/Luzp1/Hectd1/Arhgap35/Rgma/Sema4c/Tsc1/Hif1a/Osr1/Kdm6a/Dvl2/Rock2/Six4/Stk4/Rara/Apaf1/Gata3/Ipmk/Cecr2/Sox11/St14/Sfrp1	39
BP	GO:0060538	skeletal muscle organ development	48/2344	218/28814	1.65616e-10	5.51543e-09	2.93659e-09	Skil/Myorg/Pmp22/Dmd/Adrb2/Bcl2/Cflar/Nras/Tbx1/Gpcpd1/Cyp26b1/Dll1/Plagl1/Fos/Nfatc3/Ski/Hoxd10/Cntnap1/Ccnt2/Zbtb18/Btg2/Cfl2/Myf5/Wnt3a/Smyd1/Rb1/Cntfr/Hlf/Pitx2/Six4/Xk/Rps6kb1/Hdac9/Foxp2/Hlx/Hmgcr/Met/Cav2/Ripor2/Nr2f2/Myt1/Homer1/Sox11/Mstn/Nr1d2/Ankrd1/Rbfox1/Akirin1	48
BP	GO:0030326	embryonic limb morphogenesis	37/2344	143/28814	1.67025e-10	5.51543e-09	2.93659e-09	Pbx1/Mycn/Pbx2/Wnt9a/Rspo2/Sall4/Fras1/Intu/Prrx1/Hoxa10/Cyp26b1/Rarb/Wnt7a/Bmpr1a/Fbn2/Ski/Tfap2a/Hoxd10/Med1/Lrp6/Fgf9/Reck/Sall1/Mecom/Osr1/Dicer1/Bcl2l11/Zbtb16/Pitx2/Gna12/Traf3ip1/Chd7/Aldh1a2/Gja1/Hoxa11/Rpgrip1l/Cacna1c	37
BP	GO:0035113	embryonic appendage morphogenesis	37/2344	143/28814	1.67025e-10	5.51543e-09	2.93659e-09	Pbx1/Mycn/Pbx2/Wnt9a/Rspo2/Sall4/Fras1/Intu/Prrx1/Hoxa10/Cyp26b1/Rarb/Wnt7a/Bmpr1a/Fbn2/Ski/Tfap2a/Hoxd10/Med1/Lrp6/Fgf9/Reck/Sall1/Mecom/Osr1/Dicer1/Bcl2l11/Zbtb16/Pitx2/Gna12/Traf3ip1/Chd7/Aldh1a2/Gja1/Hoxa11/Rpgrip1l/Cacna1c	37
BP	GO:0018108	peptidyl-tyrosine phosphorylation	62/2344	324/28814	1.99019e-10	6.5366e-09	3.4803e-09	Dusp22/Tyk2/Il6/Il13/Igf1r/Rictor/Vegfa/Abl2/Fbxw7/Ghr/Reln/Wee1/Ptpn4/Osm/Pdgfra/App/Epha7/Fgf7/Wnt3a/Srcin1/Lrp8/Nedd9/Kit/Cnot7/Socs3/Epha4/Flt1/Tsg101/Epgn/Rap2c/Ptger4/Il12a/Ntf3/Yes1/Il21/Dvl2/Fgf10/Ptprj/Il6ra/Tlr4/Traf3ip1/Plpp3/Grm5/Ptk2b/Hbegf/Prlr/Cav2/Gprc5b/Rap2b/Pkdcc/Jak1/Ggnbp2/Pak2/Ctnnd1/Cntn1/Clk2/Arhgef2/Adra2a/Ifng/Sfrp1/Isl1/Agrn	62
BP	GO:0022612	gland morphogenesis	39/2344	157/28814	2.02289e-10	6.5733e-09	3.49984e-09	Il6/Bcl2/Cflar/Igf1r/Plxnd1/Btrc/Sema3a/Slit2/Itpr1/Med1/Eda/Rps6ka1/Fgf7/Lrp6/Pthlh/Tgfbr2/Wnt3a/B4galt1/Frs2/Tnfaip3/Sulf1/Nfib/Cebpb/Esr1/Ncoa3/Fgf1/Kdm5b/Csf1/Fgf10/Fgf18/Lims2/Esrp1/Rxra/Cul3/Met/Ntn1/Ctnnd1/Ifng/Sfrp1	39
BP	GO:0030856	regulation of epithelial cell differentiation	39/2344	157/28814	2.02289e-10	6.5733e-09	3.49984e-09	Tgfbr1/Mycn/Rock1/Alox8/Wnt9b/Vegfa/Nfe2l1/Akap11/Rfx3/Zeb2/Dll1/Zeb1/Spred1/Med1/Sall1/Fat4/Cebpb/Mycl/Ncoa3/Osr1/Tmem100/Srsf6/Dicer1/Stat5b/Plcb1/Yap1/Acvrl1/Spry1/Rock2/Vcl/Spry2/Add1/Foxp4/Esrp1/Gata3/Prlr/Sgpp1/Ifng/Cdh5	39
BP	GO:1902903	regulation of supramolecular fiber organization	70/2344	388/28814	2.14527e-10	6.93409e-09	3.69194e-09	Tmod2/Clasp2/Rdx/Wasl/Dlc1/Cgnl1/Mapk8/Tgfbr1/Edn1/Map3k1/Rictor/Taok1/Arhgap28/Arhgef15/Pik3r1/Sgk1/Mfn2/Slit2/Arf6/Fermt2/Lima1/App/Ssh2/Rhoc/Cfl2/S1pr1/Lats1/Arl2/Arhgap35/Ppm1e/Map6d1/Arhgef10/Fchsd2/Tjp1/Add3/Camsap1/Tsc1/Clip1/Limk1/Mapre3/Rb1/Ccn2/Wdr1/Akap13/Arhgef18/Coro2b/Ccdc88a/Togaram1/Whamm/Nin/Ptger4/Fmn1/Lpar1/Rock2/Sema5a/Akap9/Add1/Ptk2b/Shroom2/Grb2/Mapre1/Met/Map1b/Capza1/Pdxp…	70
BP	GO:0043254	regulation of protein-containing complex assembly	75/2344	429/28814	2.22441e-10	7.15207e-09	3.80799e-09	Tmod2/Slf2/Stxbp5/Clasp2/Rdx/Fnip2/Asap1/Mapk8/Map3k1/Rictor/Arhgap28/Fnip1/Vegfa/Trabd2b/Sgk1/Slit2/Arf6/Ddx3x/Raf1/Fermt2/Pcsk5/Ssh2/Zfp827/Rhoc/Ulk1/Creb1/Lats1/Sorl1/Abca1/Arl2/Sar1b/Fchsd2/Add3/Camsap1/Nr1h2/Clip1/Esr1/Mapre3/Pmepa1/Rap1b/Cand1/Zdhhc1/Togaram1/Bcl2l11/Ambra1/Nin/Ptger4/Ctnnbip1/Sh3glb1/Fmn1/Senp6/Nek7/Fas/Cdh17/Tlr4/Traf3ip1/Tppp/Akap9/Add1/Ncam1/Ptk2b/Grb2/Mapre1/Met/Map1b/…	75
BP	GO:0003231	cardiac ventricle development	38/2344	151/28814	2.2891e-10	7.32153e-09	3.89822e-09	Rbpj/Greb1l/Mdm4/Tgfbr1/Hand1/Cxcr4/Tgfbr3/Cntrl/Tmem65/Sall4/Smad7/Lrp2/Slit2/Bmpr1a/Dll4/Ube4b/Med1/Bmpr2/Lrp6/Tgfbr2/Fgf9/Sall1/Luzp1/Trip11/Hectd1/Heg1/Frs2/Hif1a/Pou4f1/Zfpm2/Pitx2/Nsd2/Npy5r/Chd7/Rxra/Gata3/Sox11/Isl1	38
BP	GO:0051098	regulation of binding	71/2344	397/28814	2.38745e-10	7.59631e-09	4.04453e-09	Trim6/Mdfi/Atp2a2/Ngf/Fmr1/Mapk8/Tgfbr1/Adrb2/Hand1/Rock1/Hipk1/Hmga2/Tgfbr3/Plxnd1/Nphp3/Senp2/Arhgap28/Abl2/Fbxw7/Mfn2/Jun/Ski/Dab2/Tiam1/App/Crk/Aktip/E2f1/Wnt3a/Sorl1/Ldlrap1/Rgma/Hipk3/Smad2/Nfib/Mapre3/Epha4/Rb1/Pou4f1/Rest/Pkd1/Hmbox1/Pitx2/Ctnnbip1/Hnrnpk/Lrp1/Grem2/Tlr4/Stk4/Traf3ip1/Pou4f2/Add1/Pparg/Tmbim6/Rara/Gpsm1/Lox/Mapre1/Gata3/Hmgb2/Met/Ripor2/Zfp462/Dot1l/Hipk2/Ifng/Sox11/Plcl2…	71
BP	GO:0007519	skeletal muscle tissue development	46/2344	206/28814	2.41324e-10	7.59922e-09	4.04607e-09	Skil/Myorg/Pmp22/Dmd/Adrb2/Bcl2/Cflar/Nras/Tbx1/Gpcpd1/Cyp26b1/Dll1/Plagl1/Fos/Nfatc3/Ski/Hoxd10/Cntnap1/Ccnt2/Zbtb18/Btg2/Cfl2/Myf5/Wnt3a/Smyd1/Rb1/Hlf/Pitx2/Six4/Xk/Rps6kb1/Hdac9/Foxp2/Hlx/Hmgcr/Met/Cav2/Ripor2/Nr2f2/Homer1/Sox11/Mstn/Nr1d2/Ankrd1/Rbfox1/Akirin1	46
BP	GO:0031334	positive regulation of protein-containing complex assembly	46/2344	206/28814	2.41324e-10	7.59922e-09	4.04607e-09	Slf2/Fnip2/Asap1/Mapk8/Map3k1/Rictor/Fnip1/Vegfa/Trabd2b/Arf6/Ddx3x/Fermt2/Pcsk5/Rhoc/Creb1/Abca1/Arl2/Fchsd2/Nr1h2/Clip1/Esr1/Rap1b/Cand1/Zdhhc1/Togaram1/Bcl2l11/Ambra1/Nin/Sh3glb1/Fmn1/Nek7/Fas/Cdh17/Tlr4/Tppp/Akap9/Ptk2b/Grb2/Mapre1/Met/Map1b/Hsp90aa1/Trhr/Ikzf1/Ifng/Cdh5	46
BP	GO:0002064	epithelial cell development	50/2344	235/28814	2.5059e-10	7.85053e-09	4.17988e-09	Rdx/Ppp1r16b/Dmd/Rock1/Cxcr4/Map3k1/Dnase1l2/Onecut2/Fndc3a/Vegfa/Akap11/Rfx3/Rarb/Clock/Dll1/Fasn/Atrx/Cdk6/Pde4d/Tfap2a/Bcl11b/B4galt1/Frmd6/Heg1/Frs2/Arid4b/Psap/Tjp1/Map7/Esr1/Hif1a/Tfcp2l1/Rap1b/Ccm2/Dicer1/Rap2c/Plcb1/Yap1/Rock2/Vcl/Akap9/Arhgef26/Add1/Rara/Met/Gja1/Hoxa5/Tmod1/Cdh5/St14	50
BP	GO:0071692	protein localization to extracellular region	72/2344	406/28814	2.63998e-10	8.2284e-09	4.38107e-09	Gnptab/Acvr1c/Stxbp5/Rfx6/G6pc2/Il6/Dnajc1/Il13/Apbb3/Rab8b/Rab11fip1/Pfkfb2/Kcnn4/Rfx3/Clock/Acvr2b/Arf6/Nos1/Cd2ap/F2r/Fbn2/Pafah1b1/Pam/Casr/Ube2q1/Raf1/Rab11fip5/Acsl4/Adam9/Sec24a/Midn/Idua/Kcnb1/Kif5b/Pde3b/Stxbp3/Abca1/Rab10/Srcin1/Slc18a2/Cbln4/Sybu/Psap/Rapgef4/Smad2/Nr1h2/Hif1a/M6pr/Rest/Pclo/Ptger4/Il12a/Cnr1/Lrp1/Tlr4/Rsad2/A1cf/Pparg/Hmgcr/Cavin1/Gja1/Pla2g6/Nrxn1/Cacna1c/Myt1/Cdk16/…	72
BP	GO:0046328	regulation of JNK cascade	38/2344	152/28814	2.81486e-10	8.6521e-09	4.60666e-09	Dusp22/Mdfi/Map4k4/Igf1r/Rasgrp1/Map3k1/Nrk/Taok1/Traf3/Dixdc1/Wnt7a/Pafah1b1/Zfp622/Dab2/Mink1/App/Crk/Rassf2/Hipk3/Wnt7b/Fgd4/Mecom/Rb1cc1/Ccn2/Dusp16/Pja2/Plcb1/Map3k5/Tlr4/Rap2a/Ptk2b/Map2k4/Map2k7/Magi3/Klhl31/Grik2/Hipk2/Sfrp1	38
BP	GO:0072073	kidney epithelium development	38/2344	152/28814	2.81486e-10	8.6521e-09	4.60666e-09	Greb1l/Pbx1/Bcl2/Wnt9b/Gdf6/Lgr4/Vegfa/Smad7/Ret/Rarb/Slit2/Eya1/Dll1/Smad5/Epha7/Sall1/Fat4/Wnt7b/Smad2/Epha4/Fgf1/Osr1/Tshz3/Vcan/Ctnnbip1/Yap1/Fmn1/Spry1/Smad1/Six4/Rara/Gata3/Hoxa11/Smad9/Aqp11/Efnb2/Sim1/Sfrp1	38
BP	GO:0030177	positive regulation of Wnt signaling pathway	36/2344	139/28814	2.84984e-10	8.6521e-09	4.60666e-09	Rbpj/Usp47/Lgr4/Rspo2/Abl2/Zeb2/Dixdc1/Ddx3x/Rspo3/Tbl1xr1/Dab2/Tnks2/Eda/Wnt3a/Fgf9/Reck/Sall1/Csnk1g1/Lypd6/Tnfaip3/Wnk1/Sulf1/Macf1/Yap1/Fgf10/Frat1/Sema5a/Csnk1g3/Wnk2/Dkk2/Gprc5b/Nrarp/Ubr5/Ppp2r3a/Sfrp1/Gpc5	36
BP	GO:0034765	regulation of ion transmembrane transport	83/2344	498/28814	2.85114e-10	8.6521e-09	4.60666e-09	Ptafr/Ngf/Fmr1/Fgf11/Dmd/Adrb2/Il13/P2rx1/Edn1/Scn11a/Stimate/Sestd1/Atp7a/Cacna2d1/Septin2/Kcnq5/Wnk3/Drd1/Reln/Nos1/Rem1/F2r/Pde4d/Ywhah/Akap7/Lrrc55/Mink1/App/Slc31a2/Kcnb1/Kcnj2/Kif5b/Pkd2/Rasgrf2/Kcnq2/Ptpn3/Scn1a/Nedd4l/Hecw2/Grk6/Kcnd3/Wnk1/Ahnak/Osr1/Jph3/Slmap/Tcaf2/Camk2d/Plcb1/Pde4b/Cnih2/Ank2/Ppargc1a/Akap9/Akap6/Hcn4/Grm5/Ptk2b/Asph/Chd7/Wnk2/Scn9a/Kcnj3/Cacng2/Pten/Stk39/Pla2g6/Nrxn…	83
BP	GO:0014812	muscle cell migration	33/2344	120/28814	2.85437e-10	8.6521e-09	4.60666e-09	Ndrg4/Sema6d/Has2/Rock1/Bcl2/Plekho1/Atp7a/Slit2/Bmpr1a/Pde4d/Pcsk5/Crk/F3/Sorl1/Fgf9/Nr4a3/Rapgef4/Dock4/Camk2d/Ptger4/Lpar1/Lrp1/Ppargc1a/Gna12/Six4/Tlr4/Rps6kb1/Pparg/Met/Nfe2l2/Trib1/Mstn/Akirin1	33
BP	GO:0099173	postsynapse organization	46/2344	207/28814	2.8609e-10	8.6521e-09	4.60666e-09	Wasl/Eef2k/Nptx1/Igf1r/Caprin1/Abl2/Mfn2/Reln/Arf6/Wnt7a/Cdk5r1/Colq/Pafah1b1/Cntnap1/Actr2/App/Epha7/Srcin1/Sptbn2/Lrp8/Sipa1l1/Magi2/Rapgef4/Sorbs2/Glrb/Epha4/Ephb3/Mtmr2/Cnksr2/Tanc2/Sorbs1/Dnm3/Hnrnpk/Itga3/Ophn1/Rock2/Dgkb/Pdlim5/Pten/Slc7a11/Nrxn1/Rer1/Snx27/Nrp2/Homer1/Agrn	46
BP	GO:0018212	peptidyl-tyrosine modification	62/2344	327/28814	2.93583e-10	8.83496e-09	4.70402e-09	Dusp22/Tyk2/Il6/Il13/Igf1r/Rictor/Vegfa/Abl2/Fbxw7/Ghr/Reln/Wee1/Ptpn4/Osm/Pdgfra/App/Epha7/Fgf7/Wnt3a/Srcin1/Lrp8/Nedd9/Kit/Cnot7/Socs3/Epha4/Flt1/Tsg101/Epgn/Rap2c/Ptger4/Il12a/Ntf3/Yes1/Il21/Dvl2/Fgf10/Ptprj/Il6ra/Tlr4/Traf3ip1/Plpp3/Grm5/Ptk2b/Hbegf/Prlr/Cav2/Gprc5b/Rap2b/Pkdcc/Jak1/Ggnbp2/Pak2/Ctnnd1/Cntn1/Clk2/Arhgef2/Adra2a/Ifng/Sfrp1/Isl1/Agrn	62
BP	GO:0009306	protein secretion	71/2344	399/28814	3.00368e-10	8.99483e-09	4.78914e-09	Gnptab/Acvr1c/Stxbp5/Rfx6/G6pc2/Il6/Dnajc1/Il13/Apbb3/Rab8b/Rab11fip1/Pfkfb2/Kcnn4/Rfx3/Clock/Acvr2b/Arf6/Nos1/Cd2ap/F2r/Pafah1b1/Pam/Casr/Ube2q1/Raf1/Rab11fip5/Acsl4/Adam9/Sec24a/Midn/Idua/Kcnb1/Kif5b/Pde3b/Stxbp3/Abca1/Rab10/Srcin1/Slc18a2/Cbln4/Sybu/Psap/Rapgef4/Smad2/Nr1h2/Hif1a/M6pr/Rest/Pclo/Ptger4/Il12a/Cnr1/Lrp1/Tlr4/Rsad2/A1cf/Pparg/Hmgcr/Cavin1/Gja1/Pla2g6/Nrxn1/Cacna1c/Myt1/Cdk16/Adra2…	71
BP	GO:0051017	actin filament bundle assembly	41/2344	173/28814	3.32844e-10	9.91874e-09	5.28106e-09	Clasp2/Rdx/Gas7/Dlc1/Cgnl1/Tgfbr1/Map3k1/Arhgap28/Arhgef15/Pik3r1/Abl2/Zyx/Fermt2/Pls1/Lima1/Tnfaip1/Rhoc/S1pr1/Fmn2/Ppm1e/Triobp/Arhgef10/Tjp1/Tsc1/Limk1/Ccn2/Arhgef18/Coro2b/Spire1/Ccdc88a/Sorbs1/Ptger4/Lpar1/Rock2/Pawr/Add1/Ptk2b/Cul3/Met/Pdxp/Pak2	41
BP	GO:0035592	establishment of protein localization to extracellular region	71/2344	400/28814	3.36636e-10	9.93482e-09	5.28962e-09	Gnptab/Acvr1c/Stxbp5/Rfx6/G6pc2/Il6/Dnajc1/Il13/Apbb3/Rab8b/Rab11fip1/Pfkfb2/Kcnn4/Rfx3/Clock/Acvr2b/Arf6/Nos1/Cd2ap/F2r/Pafah1b1/Pam/Casr/Ube2q1/Raf1/Rab11fip5/Acsl4/Adam9/Sec24a/Midn/Idua/Kcnb1/Kif5b/Pde3b/Stxbp3/Abca1/Rab10/Srcin1/Slc18a2/Cbln4/Sybu/Psap/Rapgef4/Smad2/Nr1h2/Hif1a/M6pr/Rest/Pclo/Ptger4/Il12a/Cnr1/Lrp1/Tlr4/Rsad2/A1cf/Pparg/Hmgcr/Cavin1/Gja1/Pla2g6/Nrxn1/Cacna1c/Myt1/Cdk16/Adra2…	71
BP	GO:0042326	negative regulation of phosphorylation	71/2344	400/28814	3.36636e-10	9.93482e-09	5.28962e-09	Dusp22/Casp3/Dmd/Il6/Rock1/Dusp1/Pik3ip1/Smad7/Rubcn/Slit2/Drd1/Nos1/Pip4k2a/Jun/Pde4d/Spred1/Atg14/Cbfa2t3/Kat2b/Midn/Lrp6/Prkar2a/Lats1/Sorl1/Srcin1/Camk2n2/Heg1/Rassf2/Ppm1e/Prr5l/Hipk3/Tnfaip3/Wnk1/Atxn1/Socs3/Rb1/Tsg101/Pmepa1/Dusp16/Ctdspl/Ppp1r15b/Ntf3/Spry1/Lrp1/Ppargc1a/Ptprj/Spry2/Hnrnpu/Pbk/Traf3ip1/Plpp3/Cep43/Pparg/Hmgcr/Met/Pkia/Dnajc3/Pten/Stk39/Stk38/Hexim1/Trib1/Ggnbp2/Inpp5j/Klh…	71
BP	GO:0007612	learning	43/2344	187/28814	3.46285e-10	1.01705e-08	5.41509e-09	Meis2/Ndrg4/Ap1s2/Adrb2/Bche/Syt11/Atad1/Slc6a1/Atxn1l/Abl2/Sgk1/Drd1/Reln/Jun/Grm7/App/Btg2/Idua/Creb1/Pak5/Elavl4/Slc24a2/Kit/Atxn1/Tsc1/Hif1a/Jph3/Ddhd2/Synj1/Slc1a1/Ntrk2/Grm5/Nrxn3/Vdac3/Foxp2/Snap25/Hmgcr/Tbr1/Slc7a11/Nrxn1/Brsk1/Cacna1c/Slc12a5	43
BP	GO:0051271	negative regulation of cellular component movement	60/2344	314/28814	4.11605e-10	1.20311e-08	6.40574e-09	Osbpl8/Acvr1c/Dusp22/Clasp2/Stard13/Wasl/Dlc1/Ndrg4/Sema6d/Bcl2/Col3a1/Ptpru/Tgfbr3/Dusp1/Cd200r1/Ptprr/Sema3a/Slit2/Drd1/Nos1/Bmpr1a/Dll4/Spred1/Lrch1/Olfm1/Srgap1/Crk/Reck/Arhgdia/Magi2/Sulf1/Epha4/Rap2c/Ptger4/Plcb1/Acvrl1/Cnih2/Fas/Lrp1/Ppargc1a/Ptprj/Gna12/Patz1/Sinhcaf/Rap2a/Cxcl12/Pparg/Cnn2/Gata3/Pten/Tnfaip6/Nfe2l2/Rap2b/Ripor2/Ngfr/Trib1/Frmd5/Nr2f2/Rgn/Sfrp1	60
BP	GO:1903706	regulation of hemopoiesis	71/2344	402/28814	4.22158e-10	1.22808e-08	6.53869e-09	Rbfox2/Meis2/Ccr7/Il6/Rasgrp1/Ppargc1b/Pla2g3/Pik3r1/Smad7/Cyp26b1/Fbxw7/Prdm16/Acvr2a/Dll1/Il7r/Cdk6/Ccr2/Flt3/Fos/Jun/Myb/Zeb1/Med1/Sos1/Tgfbr2/Creb1/Rassf2/Runx1/Cnot4/Pias3/Asxl2/Cebpb/Hif1a/Rb1/Pou4f1/Klf13/Gpr137b/Dicer1/Zfp609/Tmem64/Zbtb16/Ambra1/Stat5b/Ctnnbip1/Il12a/Egr3/Il21/Csf1/Fas/Loxl3/Pou4f2/Tox/Gpr171/Ptk2b/Rara/Lox/Gata2/Gata3/Hlx/Hmgb2/Tnfaip6/Car2/Hoxa5/Hsp90aa1/Nrarp/Trib1/Ik…	71
BP	GO:0042391	regulation of membrane potential	79/2344	469/28814	4.58634e-10	1.32787e-08	7.06999e-09	Gabra6/Atp2a2/Begain/Fmr1/Pmp22/Dmd/Il6/Adrb2/P2rx1/Bcl2/Edn1/Scn11a/Slc25a27/Smad7/Cacna2d1/Kcnn4/Mfn2/Drd1/Reln/Kcnk10/Wnt7a/Gclc/Jun/Ywhah/Cntnap1/Akap7/Slc4a4/Slc4a8/Tmem135/Insyn2a/App/Pex5l/Kcnb1/Kcnj2/Kif5b/Kcnq2/Ptpn3/Scn1a/Nedd4l/Slc17a7/Kcnd3/Pias3/Atxn1/Rapgef4/Glrb/Wdr1/Pclo/Mtmr2/Slmap/Camk2d/Cnih2/Ank2/Cnr1/Trpc5/Tusc2/Kcnk5/Pawr/Akap9/Akap6/Ntrk2/Hcn4/Ptk2b/Kcnk2/Scn9a/Cacng2/Gabra…	79
BP	GO:0001823	mesonephros development	31/2344	110/28814	5.03477e-10	1.45082e-08	7.72464e-09	Greb1l/Pbx1/Bcl2/Wnt9b/Lgr4/Vegfa/Smad7/Ret/Rarb/Slit2/Eya1/Smad5/Sall1/Fat4/Smad2/Fgf1/Osr1/Tshz3/Zbtb16/Vcan/Ctnnbip1/Fmn1/Spry1/Smad1/Six4/Rara/Gata3/Hoxa11/Smad9/Sim1/Sfrp1	31
BP	GO:0045732	positive regulation of protein catabolic process	48/2344	225/28814	5.16412e-10	1.48111e-08	7.88591e-09	Rdx/Gga3/Fmr1/Mapk8/Egln2/Trim67/Tmtc3/Smurf1/Smad7/Rnf217/Rnf144b/Fbxw7/Wwp1/Gclc/Crebrf/Ankib1/Dab2/Cbfa2t3/Fbxl5/App/Adam9/Sorl1/Arih1/Nedd4l/Rgma/Hecw2/Sh3d19/Tnfaip3/Mylip/Usp5/Lrp1/Fam122a/Bbs7/Rnf144a/Ptk2b/Pten/Gja1/Hsp90aa1/Cop1/Foxo1/Smurf2/Trib1/Rnf139/Ppp2r3a/Adra2a/Ifng/Rgn/Plk2	48
BP	GO:0061572	actin filament bundle organization	41/2344	176/28814	5.81433e-10	1.6598e-08	8.83733e-09	Clasp2/Rdx/Gas7/Dlc1/Cgnl1/Tgfbr1/Map3k1/Arhgap28/Arhgef15/Pik3r1/Abl2/Zyx/Fermt2/Pls1/Lima1/Tnfaip1/Rhoc/S1pr1/Fmn2/Ppm1e/Triobp/Arhgef10/Tjp1/Tsc1/Limk1/Ccn2/Arhgef18/Coro2b/Spire1/Ccdc88a/Sorbs1/Ptger4/Lpar1/Rock2/Pawr/Add1/Ptk2b/Cul3/Met/Pdxp/Pak2	41
BP	GO:0009791	post-embryonic development	35/2344	136/28814	6.03988e-10	1.71617e-08	9.13744e-09	Schip1/Tgfbr1/Bcl2/Ash1l/Etnk2/Vegfa/Sox6/Tmtc3/Abl2/Acvr2b/Usp9x/Atrx/Flt3/Itpr1/Bcl11b/Csrnp1/Slc18a2/Heg1/Smad2/Acadm/Mecom/Flt1/Dicer1/Kdm5b/Bcl2l11/Fzd5/Dscam/Foxp2/Scn9a/Gata3/Ccdc47/Myt1/Dlk1/Arid5b/Aldh5a1	35
BP	GO:0003012	muscle system process	74/2344	430/28814	6.08608e-10	1.72129e-08	9.16471e-09	Tmod2/Ptafr/Atp2a2/Dmd/Adrb2/P2rx1/Rock1/Cflar/Cxcr4/Edn1/Gatm/Smad7/Cacna2d1/Cert1/Drd1/Nos1/Map2k1/F2r/Nfatc3/Pde4d/Setd3/Smad5/Jarid2/Trip10/Kcnj2/Nr4a3/Scn1a/Ormdl3/Chrm2/Mef2a/Kcnd3/Kit/Camta2/Sulf1/Sorbs2/Ccn2/Flt1/Akap13/Slmap/Pde5a/Tshz3/Dock4/Camk2d/Ptger4/Kdm4a/Pde4b/Ank2/Map2k3/Rock2/Pawr/Srl/Akap9/Akap6/Myh2/Hcn4/Pparg/Pdlim5/Map2k4/Met/Myh4/Pla2g6/Calcrl/Foxo1/Tmod1/Cacna1c/Kcnma1/Ho…	74
BP	GO:0045446	endothelial cell differentiation	32/2344	117/28814	6.15212e-10	1.73195e-08	9.22147e-09	Rbpj/Rdx/Ppp1r16b/Tgfbr1/Dmd/Rock1/Cxcr4/Vegfa/Akap11/Acvr2b/Dll1/Fasn/Pde4d/Zeb1/Bmpr2/Heg1/Tjp1/Rap1b/Tmem100/Ccm2/Dicer1/Rap2c/Pbrm1/Plcb1/Acvrl1/Rock2/Vcl/Arhgef26/Add1/Met/Nr2f2/Cdh5	32
BP	GO:0050803	regulation of synapse structure or activity	54/2344	271/28814	6.30498e-10	1.76684e-08	9.40724e-09	Eef2k/Fmr1/Nptx1/Vstm5/Arhgef15/Pik3r1/Caprin1/Mfn2/Reln/Lrfn5/Il10ra/Arf6/Wnt7a/Cdk5r1/Colq/Pafah1b1/Actr2/Slitrk6/Adgrl1/Gpc6/Adgrl2/App/Epha7/St8sia2/Wnt3a/Srcin1/Nectin1/Slc17a7/Sybu/Lrp8/Sipa1l1/Magi2/Rapgef4/Slc17a8/Epha4/Ephb3/Tanc2/Dnm3/Mdga2/Hnrnpk/Itsn1/Six4/Dgkb/Ntrk2/Pdlim5/Ntn1/Pten/Slc7a11/Nrxn1/Flrt3/Slitrk1/Nrp2/Homer1/Agrn	54
BP	GO:0006887	exocytosis	72/2344	414/28814	6.43867e-10	1.79607e-08	9.56285e-09	Ptafr/Stxbp5/Clasp2/Atp2a2/Fmr1/Rab27a/Adrb2/Il13/P2rx1/Rasgrp1/Syt11/Stx17/Myo1f/Stx3/Pla2g3/Rab8b/Rab11fip1/Septin2/Drd1/Wnt7a/Adcy1/Ccr2/Ncs1/Slc4a8/Pi4k2a/Nrn1/Grm7/Erc2/Rab11fip5/Bace1/Pex5l/Kcnb1/Stxbp3/Nr4a3/Rab10/Srcin1/Sptbn2/Chrm2/Kit/Tph1/Prepl/Rapgef4/Mical3/Vps4b/Vamp3/Rest/Pclo/Rab33b/Tsg101/Rap1b/Synj1/Lamp1/Itsn1/Stam/Rab11a/Exoc3l4/Ncam1/Nrxn3/Snap25/Gata2/Pla2g6/Nrxn1/Arl8b/Cadp…	72
BP	GO:0050768	negative regulation of neurogenesis	39/2344	163/28814	6.61492e-10	1.83684e-08	9.77995e-09	Sema6d/Mycn/Hmga2/Rufy3/Lin28a/Prtg/Sema3a/Mfn2/Slit2/Rnf10/Wnt7a/Bmpr1a/Cdk5r1/Ski/Ywhah/Rnf6/Epha7/Ulk1/Wnt3a/Sema7a/Sorl1/Sema4b/Rgma/Sema4c/Wnt7b/Rest/Dicer1/Hook3/Kdm4a/Bcl11a/Fas/Sema5a/Trpc5/Ifrd1/Ntn1/Pten/Sema6a/Arhgef2/Sox11	39
BP	GO:0060996	dendritic spine development	34/2344	130/28814	6.66171e-10	1.84147e-08	9.80457e-09	Wasl/Eef2k/Asap1/Fmr1/Mapk6/Caprin1/Mfn2/Cpeb3/Reln/Arf6/Wnt7a/Cdk5r1/Pafah1b1/Actr2/Acsl4/Srcin1/Lrp8/Sipa1l1/Epha4/Ephb3/Spire1/Tanc2/Dnm3/Pbrm1/Lpar1/Hnrnpk/Itsn1/Pak4/Pdlim5/Pten/Ngfr/Pak2/Slc12a5/Plk2	34
BP	GO:0051648	vesicle localization	43/2344	191/28814	7.00997e-10	1.92044e-08	1.02251e-08	Limk2/Clasp2/Tmem230/Sec16b/Wasl/Ap1s2/Rab27a/Mapk8/Rasgrp1/Syt11/Myo1f/Arfgap2/Map2k1/Pafah1b1/Kif1c/Kif1b/Kif5a/Fnbp1l/Kif5b/Kif5c/Slc2a4/Ndel1/Sar1b/Trip11/Fyco1/Sybu/Magi2/Vps4b/Dpysl2/Pclo/Tsg101/Tanc2/Mreg/Dnm3/Synj1/Cnih2/Stam/Rab11a/Shroom2/Cul3/Pten/Nrxn1/Fam91a1	43
BP	GO:0070372	regulation of ERK1 and ERK2 cascade	61/2344	326/28814	7.0103e-10	1.92044e-08	1.02251e-08	Tnfaip8l3/Ngf/Ndrg4/Dmd/Il6/Cflar/Cxcr4/Rasgrp1/Dusp1/Vegfa/Garem1/Abl2/Ptprr/Fbxw7/Map2k1/Eif3a/F2r/Jun/Casr/Spred1/Fermt2/Dab2/Pdgfra/App/Epha7/Map3k12/Sema7a/Frs2/Esr1/Epha4/Fgf1/Ccn2/Rap1b/Fam83d/Camk2d/Slc30a10/Ankrd26/Ccl20/Spry1/Fgf10/Fgf18/Lrp1/Ccl1/Spry2/Npy5r/Tlr4/Akap12/Vrk3/Zdhhc17/Cxcl12/Ptk2b/Rara/Wnk2/Hmgcr/Pten/Map2k7/Sema6a/Nrxn1/Dnajc27/Alkal2/Phb	61
BP	GO:1901342	regulation of vasculature development	59/2344	311/28814	7.66723e-10	2.09103e-08	1.11333e-08	Ppp1r16b/Stard13/Fasl/Adrb2/Rock1/Cxcr4/Col4a2/Hmga2/Nras/Plxnd1/Vegfa/Ago1/Dll1/Ccr2/Fbln5/Spred1/Col4a3/Tgfbr2/F3/Pde3b/Akt3/Reck/Smoc2/Vash2/Atf2/Runx1/Tjp1/Sulf1/Hif1a/Epn2/Fgf1/Flt1/Gab1/Rhoj/Sash1/Itgb8/Ptger4/Acvrl1/Fgf18/Smad1/Rock2/Sema5a/Spry2/Pak4/Add1/Pparg/Ptk2b/Cysltr1/Gata2/Hoxa5/Nfe2l2/Sema6a/Ngfr/Jak1/Hipk2/Prkcb/Cdh5/Isl1/Plk2	59
BP	GO:0007626	locomotory behavior	53/2344	265/28814	7.88277e-10	2.14026e-08	1.13954e-08	Ngf/Fign/Pbx3/Pmp22/Atp2b2/Ccnd2/Atp7a/Abl2/Sez6l/Drd1/Reln/Zfhx3/Hoxd10/Pafah1b1/Pex13/Slitrk6/Penk/Oxr1/App/Idua/Scn1a/Slc18a2/Pak5/Sobp/Elavl4/Psap/Atxn1/Glrb/Tsc1/Chl1/Epha4/Npas2/Gpr37/Ddhd2/Zdhhc8/Ncoa2/Slc1a1/Zic1/Dscam/Cxcl12/Grm5/Chd7/Snap25/Clcn3/Pten/Tmod1/Gprc5b/Nav2/Hipk2/Cacna1c/Cntn1/Kcnma1/Vps13a	53
BP	GO:1903362	regulation of cellular protein catabolic process	51/2344	250/28814	7.95396e-10	2.15003e-08	1.14475e-08	Rdx/Fmr1/Mapk8/Trim67/Tmtc3/Btrc/Usp14/Smurf1/Smad7/Nfe2l1/Rnf217/Rnf144b/Fbxw7/Anks1/Rad23b/Gclc/N4bp1/Desi1/Rgp1/Ankib1/Dab2/Cbfa2t3/Fbxl5/Lats1/Usp25/Arih1/Tnfaip3/Epha4/Pkd1/Mylip/Dlgap1/Ophn1/Usp5/Lrp1/Gna12/Pbk/Fam122a/Bbs7/Xpo1/Rnf144a/Tlk2/Ptk2b/Pten/Hsp90aa1/Cop1/Trib1/Aqp11/Rnf139/Hipk2/Rgn/Plk2	51
BP	GO:0007015	actin filament organization	77/2344	458/28814	8.3084e-10	2.23595e-08	1.19049e-08	Tmod2/Arhgap12/Clasp2/Rdx/Gas7/Wasl/Dlc1/Cgnl1/Tgfbr1/Bcl2/Map3k1/Rufy3/Rictor/Myo1f/Ppargc1b/Hip1/Diaph2/Arhgap28/Arhgef15/Pik3r1/Abl2/Zyx/Slit2/Arf6/Cd2ap/Fermt2/Actr2/Pls1/Lima1/Tnfaip1/Ssh2/Rhoc/Cfl2/S1pr1/Lats1/Fmn2/Arhgap35/Ppm1e/Triobp/Arhgef10/Nedd9/Fchsd2/Tjp1/Add3/Sorbs2/Mical3/Tsc1/Limk1/Ccn2/Wdr1/Arhgef18/Coro2b/Spire1/Ccdc88a/Whamm/Sorbs1/Ptger4/Fmn1/Lpar1/Prkci/Rock2/Sema5a/Marcksl1…	77
BP	GO:0060348	bone development	52/2344	258/28814	8.53502e-10	2.28686e-08	1.2176e-08	Slc10a7/Has2/Col3a1/Col27a1/Adamts12/Cyp26b1/Fbxw7/Rarb/Pip4k2a/Ski/Tfap2a/Fbln5/Pafah1b1/Pth/Med1/Pappa2/Smad5/Idua/Lrp6/Pthlh/Tgfbr2/Axin2/Bbx/Trip11/Bnc2/Fat4/Adamts7/Atf2/Ttc9/Kit/Sulf1/Asxl2/Alpl/Akap13/Nbeal2/Zbtb16/Pitx2/Nsd2/Ptger4/Pex7/Frem1/Fgf18/Smad1/Ranbp3l/Rara/Lox/Gja1/Hoxa11/Hoxb4/Smad9/Mmp16/Rgn	52
BP	GO:0007266	Rho protein signal transduction	35/2344	138/28814	9.24746e-10	2.46693e-08	1.31348e-08	Stard13/Dlc1/Col1a2/Rock1/Col3a1/Abl2/F2r/Pth/Srgap1/Tnfaip1/Rasgrf2/Abca1/Arhgdia/Arhgap35/Heg1/Arhgef11/Arhgef10/Rhoj/Akap13/Arhgef18/Chuk/Lpar1/Itga3/Ophn1/Rock2/Gna12/P2ry10/Gpr174/Cul3/Met/Ntn1/Ripor2/Ngfr/Lpar6/Arhgef2	35
BP	GO:0007163	establishment or maintenance of cell polarity	48/2344	229/28814	9.63101e-10	2.55808e-08	1.362e-08	Clasp2/Nek3/Crb2/Ccr7/Igf1r/Pard6b/Rufy3/Nphp3/Rictor/Frmd4b/Amotl1/Cyp26b1/Eya1/Arf6/Wee1/Wnt7a/Pafah1b1/Actr2/Crk/Rhoc/Rab10/Ndel1/Arhgap35/Prickle2/Wnt7b/Macf1/Wdr1/Pkd1/Rap1b/Map4/Spry1/Ophn1/Fgf10/Prkci/Spry2/Ptk2b/Dst/Gata3/Map1b/Gja1/Hsp90aa1/Pals1/Ripor2/Rpgrip1l/Brsk1/Arhgef2/Cdh5/Amotl2	48
BP	GO:2000146	negative regulation of cell motility	58/2344	305/28814	9.68811e-10	2.56211e-08	1.36415e-08	Osbpl8/Acvr1c/Dusp22/Clasp2/Stard13/Wasl/Dlc1/Ndrg4/Sema6d/Bcl2/Col3a1/Ptpru/Tgfbr3/Dusp1/Cd200r1/Ptprr/Sema3a/Slit2/Drd1/Bmpr1a/Dll4/Spred1/Lrch1/Olfm1/Srgap1/Crk/Reck/Arhgdia/Magi2/Sulf1/Epha4/Rap2c/Ptger4/Plcb1/Acvrl1/Fas/Lrp1/Ppargc1a/Ptprj/Gna12/Patz1/Sinhcaf/Rap2a/Cxcl12/Pparg/Cnn2/Gata3/Pten/Tnfaip6/Nfe2l2/Rap2b/Ripor2/Ngfr/Trib1/Frmd5/Nr2f2/Rgn/Sfrp1	58
BP	GO:0051650	establishment of vesicle localization	40/2344	172/28814	9.89569e-10	2.60572e-08	1.38737e-08	Limk2/Clasp2/Tmem230/Sec16b/Wasl/Ap1s2/Rab27a/Mapk8/Rasgrp1/Syt11/Myo1f/Arfgap2/Map2k1/Pafah1b1/Kif1c/Kif1b/Kif5a/Fnbp1l/Kif5b/Kif5c/Slc2a4/Ndel1/Sar1b/Trip11/Fyco1/Sybu/Vps4b/Dpysl2/Pclo/Tsg101/Tanc2/Mreg/Dnm3/Synj1/Cnih2/Stam/Rab11a/Shroom2/Cul3/Fam91a1	40
BP	GO:0001657	ureteric bud development	30/2344	107/28814	1.09177e-09	2.82611e-08	1.50471e-08	Greb1l/Pbx1/Bcl2/Wnt9b/Lgr4/Vegfa/Smad7/Ret/Rarb/Slit2/Eya1/Smad5/Sall1/Fat4/Smad2/Fgf1/Osr1/Tshz3/Vcan/Ctnnbip1/Fmn1/Spry1/Smad1/Six4/Rara/Gata3/Hoxa11/Smad9/Sim1/Sfrp1	30
BP	GO:0048661	positive regulation of smooth muscle cell proliferation	30/2344	107/28814	1.09177e-09	2.82611e-08	1.50471e-08	Ptafr/Il6/Il13/Edn1/Igf1r/Vegfa/Mfn2/Bmpr1a/Jun/Pde4d/S1pr1/Tgfbr2/Fgf9/Nr4a3/Ldlrap1/Frs2/Hif1a/Flt1/Camk2d/Stat5b/Ppargc1a/Il6ra/Npy5r/Tlr4/Rps6kb1/Hmgcr/Hbegf/Calcrl/Phb/Zfp143	30
BP	GO:0072163	mesonephric epithelium development	30/2344	107/28814	1.09177e-09	2.82611e-08	1.50471e-08	Greb1l/Pbx1/Bcl2/Wnt9b/Lgr4/Vegfa/Smad7/Ret/Rarb/Slit2/Eya1/Smad5/Sall1/Fat4/Smad2/Fgf1/Osr1/Tshz3/Vcan/Ctnnbip1/Fmn1/Spry1/Smad1/Six4/Rara/Gata3/Hoxa11/Smad9/Sim1/Sfrp1	30
BP	GO:0072164	mesonephric tubule development	30/2344	107/28814	1.09177e-09	2.82611e-08	1.50471e-08	Greb1l/Pbx1/Bcl2/Wnt9b/Lgr4/Vegfa/Smad7/Ret/Rarb/Slit2/Eya1/Smad5/Sall1/Fat4/Smad2/Fgf1/Osr1/Tshz3/Vcan/Ctnnbip1/Fmn1/Spry1/Smad1/Six4/Rara/Gata3/Hoxa11/Smad9/Sim1/Sfrp1	30
BP	GO:0032874	positive regulation of stress-activated MAPK cascade	35/2344	139/28814	1.14005e-09	2.93864e-08	1.56463e-08	Dusp22/Map4k4/Rasgrp1/Map3k1/Gdf6/Nrk/Taok1/Vegfa/Traf3/Dixdc1/Wnt7a/Zfp622/Dab2/Mink1/App/Crk/Rassf2/Sema4c/Wnt7b/Fgd4/Rb1cc1/Ccn2/Map3k3/Sash1/Pja2/Plcb1/Map3k5/Tlr4/Ptk2b/Map2k4/Hmgcr/Met/Map2k7/Stk39/Hipk2	35
BP	GO:0035264	multicellular organism growth	47/2344	223/28814	1.18624e-09	3.04486e-08	1.62118e-08	Ercc6/Stk40/Pmp22/Adrb2/Bcl2/Col3a1/Hmga2/Adrb3/Etnk2/Abl2/Ghr/Rarb/Atxn2/Atrx/Flt3/Pde4d/Tbl1xr1/Slitrk6/Kdm2a/Pls1/Tnks2/App/Sos1/Creb1/Sptbn2/Heg1/Ncoa3/Ccm2/Dicer1/Ankrd26/Stat5b/Kdm6a/Csf1/Kmt2c/Add1/Gpd2/Slc25a25/Rara/Chd7/Hoxa5/Rbbp6/Pkdcc/Slitrk1/Ikzf1/Dlk1/Slc12a5/Arid5b	47
BP	GO:0044772	mitotic cell cycle phase transition	72/2344	420/28814	1.23004e-09	3.14407e-08	1.674e-08	Fbxl12/Trim71/Clasp2/Rdx/Arpp19/Pbx1/Bach1/E2f5/Bcl2/Ccnd2/Hmga2/Senp2/E2f6/Usp47/Taok1/Ccnj/Ccnjl/Cacul1/E2f3/Hus1/Ccne1/Cdc25a/Chek1/Ddx3x/Myb/Ppp6c/Cdk17/Clspn/App/Nabp1/E2f1/Pkd2/Lats1/Ppm1d/Chmp4c/Mastl/Ankrd17/Klf11/E2f7/Hecw2/Npat/Ppp2r3d/Rbl2/Ccng2/Rb1/Vps4b/Pkd1/Ctdspl/Camk2d/Nacc2/Ambra1/Plcb1/Rad17/Zwint/Fgf10/Ccng1/Mbd4/Rab11a/Crlf3/Nek6/Fam122a/Cdc25b/Rps6kb1/Cul3/Cdk18/Pkia/Pten/Zfp…	72
BP	GO:0045765	regulation of angiogenesis	58/2344	307/28814	1.25263e-09	3.18848e-08	1.69765e-08	Ppp1r16b/Stard13/Fasl/Adrb2/Rock1/Cxcr4/Col4a2/Hmga2/Nras/Plxnd1/Vegfa/Ago1/Dll1/Ccr2/Fbln5/Spred1/Col4a3/Tgfbr2/F3/Pde3b/Akt3/Reck/Smoc2/Vash2/Atf2/Runx1/Tjp1/Sulf1/Hif1a/Epn2/Fgf1/Flt1/Gab1/Rhoj/Sash1/Itgb8/Acvrl1/Fgf18/Smad1/Rock2/Sema5a/Spry2/Pak4/Add1/Pparg/Ptk2b/Cysltr1/Gata2/Hoxa5/Nfe2l2/Sema6a/Ngfr/Jak1/Hipk2/Prkcb/Cdh5/Isl1/Plk2	58
BP	GO:0051961	negative regulation of nervous system development	39/2344	167/28814	1.40214e-09	3.55423e-08	1.89239e-08	Sema6d/Mycn/Hmga2/Rufy3/Lin28a/Prtg/Sema3a/Mfn2/Slit2/Rnf10/Wnt7a/Bmpr1a/Cdk5r1/Ski/Ywhah/Rnf6/Epha7/Ulk1/Wnt3a/Sema7a/Sorl1/Sema4b/Rgma/Sema4c/Wnt7b/Rest/Dicer1/Hook3/Kdm4a/Bcl11a/Fas/Sema5a/Trpc5/Ifrd1/Ntn1/Pten/Sema6a/Arhgef2/Sox11	39
BP	GO:0030098	lymphocyte differentiation	75/2344	447/28814	1.50426e-09	3.79733e-08	2.02182e-08	Rbpj/Pbx1/Ccr7/Il6/Bcl2/Rasgrp1/Fnip1/Pik3r1/Smad7/Atp7a/Abl2/Cyp26b1/Wwp1/Dll1/Il7r/Cdk6/Ccr2/Flt3/Myb/Nfatc3/Zeb1/Dll4/Entpd7/Mink1/Bcl11b/Irf2bp2/Gon4l/St3gal1/Sos1/Tgfbr2/Hectd1/Atf2/Runx1/Kit/Psap/Tnfaip3/Tsc1/Rora/Pknox1/Dicer1/Zfp609/Zbtb16/Fzd5/Ambra1/Stat5b/Ptger4/Il12a/Satb1/Bcl11a/Egr3/Il21/Fas/Ptprj/Il6ra/Loxl3/Patz1/Tusc2/Cdh17/Rsad2/Tox/Ptk2b/Rara/Hdac9/Chd7/Fzd7/Gata3/Hlx/Hsp90aa1/…	75
BP	GO:1902414	protein localization to cell junction	32/2344	121/28814	1.55047e-09	3.88189e-08	2.06684e-08	Cgnl1/Mapk8/Bsn/Nptx1/Stx3/Klc1/Reln/Map2k1/Nectin3/Fermt2/Iqsec2/Kif5a/Gpc6/Kif5b/Kif5c/Nectin1/Heg1/Tjp1/Magi2/Rapgef4/Pclo/Arhgef18/Dlgap1/Vcl/Rab11a/Snap25/Cacng2/Nrxn1/Jak1/Pak2/Homer1/Cdh5	32
BP	GO:1904019	epithelial cell apoptotic process	32/2344	121/28814	1.55047e-09	3.88189e-08	2.06684e-08	Ngf/Fasl/Mapk8/Il13/Cflar/Hipk1/Igf1r/Abl2/Arf6/Cast/Bmpr2/Col4a3/E2f1/Tgfbr2/Atf2/Tnfaip3/Rb1/Wfs1/Srsf6/Pdcd4/Yap1/Fas/Prkci/Ppargc1a/Sema5a/Stk4/Pak4/Ndnf/Gata2/Gata3/Nfe2l2/Cdh5	32
BP	GO:0031589	cell-substrate adhesion	66/2344	373/28814	1.59431e-09	3.97537e-08	2.11662e-08	Dusp22/Clasp2/Rreb1/Dlc1/Map4k4/Dmd/Has2/Rock1/Bcl2/Col3a1/Utrn/Fndc3b/Adamts12/Onecut2/Pik3r1/Vegfa/Zyx/Cdk6/Fermt2/Dab2/Mink1/Tiam1/Smoc1/Pcsk5/Ntng1/Eda/Adam9/Crk/Myf5/Srcin1/B4galt1/Smoc2/Acer2/Triobp/Fat2/Nedd9/Macf1/Tsc1/Rsu1/Vamp3/Ephb3/Ccn2/Dicer1/Coro2b/Itgb8/Bcl2l11/Whamm/Sorbs1/Edil3/Spock1/Frem1/Acvrl1/Fmn1/Itga3/Csf1/Lrp1/Ptprj/Vcl/Stk4/Lims2/Ndnf/Ptk2b/Fzd7/Pten/Peak1/Sfrp1	66
BP	GO:0070371	ERK1 and ERK2 cascade	63/2344	349/28814	1.65146e-09	4.10112e-08	2.18357e-08	Tnfaip8l3/Ngf/Ndrg4/Dmd/Il6/Cflar/Cxcr4/Edn1/Rasgrp1/Dusp1/Vegfa/Garem1/Abl2/Ptprr/Fbxw7/Map2k1/Eif3a/F2r/Jun/Casr/Spred1/Fermt2/Dab2/Pdgfra/App/Epha7/Map3k12/Sema7a/Frs2/Esr1/Epha4/Fgf1/Ccn2/Rap1b/Fam83d/Camk2d/Slc30a10/Ankrd26/Ptger4/Ccl20/Spry1/Fgf10/Fgf18/Lrp1/Ccl1/Spry2/Npy5r/Tlr4/Akap12/Vrk3/Zdhhc17/Cxcl12/Ptk2b/Rara/Wnk2/Hmgcr/Pten/Map2k7/Sema6a/Nrxn1/Dnajc27/Alkal2/Phb	63
BP	GO:0070304	positive regulation of stress-activated protein kinase signaling cascade	35/2344	141/28814	1.72038e-09	4.25499e-08	2.26549e-08	Dusp22/Map4k4/Rasgrp1/Map3k1/Gdf6/Nrk/Taok1/Vegfa/Traf3/Dixdc1/Wnt7a/Zfp622/Dab2/Mink1/App/Crk/Rassf2/Sema4c/Wnt7b/Fgd4/Rb1cc1/Ccn2/Map3k3/Sash1/Pja2/Plcb1/Map3k5/Tlr4/Ptk2b/Map2k4/Hmgcr/Met/Map2k7/Stk39/Hipk2	35
BP	GO:0018210	peptidyl-threonine modification	33/2344	128/28814	1.76055e-09	4.33678e-08	2.30904e-08	Trim6/Galnt1/Mapk8/Tgfbr1/Rock1/Bcl2/Hipk1/Galnt2/Smad7/Phip/Wnk3/Chek1/Cdk5r1/Spred1/Tnks1bp1/App/Tgfbr2/Ulk1/Map3k12/Akt3/Atf2/Hipk3/Wnk1/Camk2d/Rock2/Trpc5/Spry2/Pbk/Met/Galnt3/Stk39/Hipk2/Prkcb	33
BP	GO:0042060	wound healing	66/2344	374/28814	1.78466e-09	4.3785e-08	2.33126e-08	Clasp2/Rreb1/Rab27a/Il6/Adrb2/P2rx1/Cflar/Cxcr4/Col3a1/Map3k1/Syt11/Vegfa/Wnt7a/Ccr2/F2r/Fermt2/Pdgfra/Crk/Elk3/Fgf7/Wnt3a/F3/Stxbp3/B4galt1/Smoc2/Chmp4c/Dcbld2/Arhgap35/Macf1/Hif1a/Fgf1/Srsf6/Chmp5/Serpinc1/Chmp1a/Nbeal2/Cd151/Ptger4/Yap1/Acvrl1/Arhgap24/Fgf10/Ptprj/Serpine2/Tfpi2/Il6ra/Tlr4/Plpp3/Ndnf/Myh2/Pparg/Dst/Lox/Cnn2/Fzd7/Gata2/Hmgcr/Pten/Gja1/Hbegf/Nfe2l2/Slc7a11/Arl8b/Rap2b/Jaml/Adra2a	66
BP	GO:0030217	T cell differentiation	57/2344	302/28814	1.79995e-09	4.39836e-08	2.34183e-08	Ccr7/Il6/Bcl2/Rasgrp1/Smad7/Atp7a/Abl2/Cyp26b1/Wwp1/Il7r/Cdk6/Ccr2/Flt3/Myb/Nfatc3/Zeb1/Dll4/Entpd7/Mink1/Bcl11b/Sos1/Tgfbr2/Atf2/Runx1/Kit/Psap/Tsc1/Rora/Pknox1/Dicer1/Zfp609/Zbtb16/Fzd5/Ambra1/Stat5b/Ptger4/Il12a/Satb1/Bcl11a/Egr3/Il21/Fas/Il6ra/Loxl3/Patz1/Rsad2/Tox/Rara/Chd7/Fzd7/Gata3/Hlx/Hsp90aa1/Nrarp/Ikzf1/Bmi1/Ifng	57
BP	GO:0043547	positive regulation of GTPase activity	51/2344	256/28814	1.88068e-09	4.57732e-08	2.43712e-08	Map4k4/Asap1/Rgs6/Ccr7/Rasgrp1/Rgs16/Arhgef15/Map2k1/F2r/Fermt2/Rgp1/Rasgef1b/Rapgefl1/Tbc1d8b/Tbc1d9/Tiam1/Crk/S1pr1/Rasgrf2/Sos1/Ndel1/Tbc1d12/Rundc1/Arhgap35/Rgma/Arhgef10/Nedd9/Sipa1l1/Rapgef4/Tsc1/Rsu1/Rgl1/Arap2/Elmod2/Ccl20/Ntf3/Chn1/Arhgap24/Dvl2/Ccl1/Bcar3/Pkp4/Arhgef26/Ptk2b/Tbck/Cav2/Rgs8/Mtss2/Rgn/Rgs1/Agrn	51
BP	GO:0045055	regulated exocytosis	55/2344	287/28814	1.94903e-09	4.72485e-08	2.51566e-08	Ptafr/Stxbp5/Atp2a2/Fmr1/Rab27a/Adrb2/Il13/P2rx1/Rasgrp1/Syt11/Myo1f/Stx3/Pla2g3/Rab11fip1/Drd1/Wnt7a/Adcy1/Ccr2/Ncs1/Slc4a8/Pi4k2a/Nrn1/Grm7/Erc2/Rab11fip5/Bace1/Pex5l/Kcnb1/Stxbp3/Nr4a3/Rab10/Sptbn2/Chrm2/Kit/Tph1/Prepl/Rapgef4/Vamp3/Rest/Pclo/Rap1b/Synj1/Lamp1/Nrxn3/Snap25/Gata2/Arl8b/Cadps/Unc13c/Cacna1c/Grm8/Adora2b/Adra2a/Prkcb/Ptgdr	55
BP	GO:0048545	response to steroid hormone	47/2344	227/28814	2.18414e-09	5.27387e-08	2.80798e-08	Kdm3a/Rbfox2/Il6/Bche/Bcl2/Cry2/Hmga2/Ppargc1b/Pik3r1/Sgk1/Clock/Map2k1/Ywhah/Crebrf/Med1/Dab2/Rnf6/Adam9/Klf9/Lats1/Fibin/Alpl/Esr1/Ncoa3/Rest/Uri1/Akap13/Safb/Yap1/Trim68/Fas/Ncoa2/Ncoa1/Hnrnpu/Pou4f2/Ntrk2/Rps6kb1/Lox/Rxra/Hmgb2/Wbp2/Ubr5/Kcnma1/Phb/Mstn/Sfrp1/Isl1	47
BP	GO:0009952	anterior/posterior pattern specification	48/2344	235/28814	2.37031e-09	5.70088e-08	3.03534e-08	Rbpj/Crb2/Pbx1/Hoxa1/Tgfbr1/Hipk1/Tbx1/Hoxa10/Zeb2/Acvr2b/Acvr2a/Dll1/Plxna2/Bmpr1a/Ski/Hoxd10/Ofd1/Pcsk5/Bmpr2/Btg2/Lrp6/Myf5/Wnt3a/Axin2/Tasor/Frs2/Smad2/Emx2/Rnf2/Osr1/Celsr2/Zbtb16/Fzd5/Ctnnbip1/Pcsk6/Kdm6a/Poglut1/Aldh1a2/Hoxa11/Hoxa3/Hoxa5/Hoxb4/Nrarp/Nr2f2/Hipk2/Otx2/Bmi1/Sfrp1	48
BP	GO:0021543	pallium development	38/2344	163/28814	2.38737e-09	5.71939e-08	3.04519e-08	Col3a1/Igf2bp1/Cep120/Zeb2/Slit2/Drd1/Arx/Reln/Dixdc1/Usp9x/Cdk5r1/Pafah1b1/Pex13/Tacc1/Zbtb18/Crk/Btg2/Lrp6/Wnt3a/Nr4a3/Ndel1/Fat4/Lrp8/Lhx6/Cul5/Tsc1/Hif1a/Emx2/Dicer1/Dcx/Plcb1/Hnrnpk/Tra2b/Ntrk2/Pten/Tbr1/Neurod6/Pals1	38
BP	GO:0098727	maintenance of cell number	40/2344	177/28814	2.41677e-09	5.7672e-08	3.07065e-08	Kdm3a/Rbpj/Kat6a/Mapk8/Igf2bp1/Hmga2/Wnt9b/Lin28a/Sall4/Prrx1/Prdm16/Dll1/Wnt7a/Bmpr1a/Ski/Phf19/Raf1/Tet1/Mmp24/Sall1/Zhx2/Kit/Mecom/Ncoa3/Rest/Dicer1/Hook3/Stag2/Elf5/Eif4enif1/Yap1/Mtf2/Fgf10/Zc3h13/Rtf1/Med14/Fzd7/Gata2/Foxo1/Sfrp1	40
BP	GO:0006898	receptor-mediated endocytosis	52/2344	266/28814	2.60672e-09	6.17226e-08	3.28631e-08	Wasl/Fmr1/Ccr7/Adrb2/Syt11/Atad1/Hip1/Vegfa/Lrp2/Dll1/Atxn2/Cd2ap/Apln/Ankrd13b/Dab2/Bicd1/Fnbp1l/App/Lrp6/Tgfbr2/Ulk1/Wnt3a/Sorl1/Ldlrap1/Fcho2/Usp46/Aak1/Fchsd2/Magi2/Mtmr2/Dnm3/Ntf3/Synj1/Dnajc6/Hnrnpk/Ophn1/Lrp1/Itsn1/Ctsj/Reps1/Snap25/Grb2/Cacng2/Mrc1/Pikfyve/Itsn2/Cav2/Calcrl/Ctsq/AU040320/Dnajc13/Efnb2	52
BP	GO:0050730	regulation of peptidyl-tyrosine phosphorylation	52/2344	266/28814	2.60672e-09	6.17226e-08	3.28631e-08	Dusp22/Il6/Il13/Rictor/Vegfa/Fbxw7/Ghr/Reln/Osm/Pdgfra/App/Epha7/Fgf7/Wnt3a/Srcin1/Lrp8/Nedd9/Kit/Cnot7/Socs3/Epha4/Tsg101/Epgn/Rap2c/Ptger4/Il12a/Ntf3/Yes1/Il21/Dvl2/Fgf10/Ptprj/Il6ra/Tlr4/Traf3ip1/Plpp3/Grm5/Ptk2b/Hbegf/Cav2/Gprc5b/Rap2b/Ggnbp2/Pak2/Ctnnd1/Cntn1/Arhgef2/Adra2a/Ifng/Sfrp1/Isl1/Agrn	52
BP	GO:0050731	positive regulation of peptidyl-tyrosine phosphorylation	42/2344	192/28814	2.76446e-09	6.52049e-08	3.47172e-08	Il6/Il13/Rictor/Vegfa/Fbxw7/Ghr/Reln/Osm/Pdgfra/App/Fgf7/Wnt3a/Srcin1/Lrp8/Nedd9/Kit/Epha4/Epgn/Ptger4/Il12a/Ntf3/Yes1/Il21/Dvl2/Fgf10/Ptprj/Il6ra/Tlr4/Plpp3/Grm5/Ptk2b/Hbegf/Cav2/Gprc5b/Pak2/Ctnnd1/Cntn1/Arhgef2/Adra2a/Ifng/Isl1/Agrn	42
BP	GO:1990778	protein localization to cell periphery	65/2344	370/28814	2.84803e-09	6.69178e-08	3.56292e-08	Pacs2/Clasp2/Rdx/Zfyve27/Gga3/Nptx1/Rock1/Tspan5/Stx3/Rab8b/Pik3r1/Wnk3/Arf6/Map2k1/Nectin3/Kif1b/Iqsec2/Pls1/Dab2/Gpc6/Sqstm1/Kcnb1/Kif5b/Lrp6/Wnt3a/Rab10/Hectd1/Ldlrap1/Fcho2/Prepl/Magi2/Map7/Macf1/Rapgef4/Atp2c1/Clip1/Lypla1/Vamp3/Slmap/Ccdc88a/Camk2d/Sorbs1/Bbip1/Itga3/Ank2/Lrp1/Prkci/Rock2/Sec23a/Slc1a1/Ehd1/Rab11a/Ptpn9/Rap2a/Ttc7b/Fyb2/Snap25/Adcy6/Cacng2/Pals1/Nrxn1/Rer1/Snx27/Pkdcc/Cacnb2	65
BP	GO:0030278	regulation of ossification	34/2344	137/28814	2.939e-09	6.86411e-08	3.65468e-08	Rbpj/Txlng/Pbx1/Adrb2/Bcl2/Intu/Smurf1/Smad7/Acvr2b/Acvr2a/Bmpr1a/Fbn2/Tfap2a/Kl/Pth/Bmpr2/S1pr1/Lrp6/Tph1/Asxl2/Hif1a/Osr1/Zbtb16/Ptger4/Tent5a/Csf1/Rsad2/Ptk2b/Gja1/Pkdcc/Dlk1/Sox11/Sfrp1/Atp2b1	34
BP	GO:0018205	peptidyl-lysine modification	68/2344	395/28814	2.94385e-09	6.86411e-08	3.65468e-08	Kdm3a/Kat6a/Kmt5b/Dpy30/Lipt2/Senp2/Ash1l/Prkaa2/Tet3/Atxn7l3/Atp7a/Eya1/Cbx4/Chek1/Nos1/Atrx/Myb/Setd3/Phf19/Desi1/Phf20/Prmt6/Kat2b/App/Jarid2/Kmt2b/Ezh1/Rps6ka4/Topors/Rps6ka5/Arid4b/Atf2/Smyd1/Pias3/Asxl2/Zfp451/Ahrr/Sae1/Mllt6/Taf5/Bend3/Nsd2/Trrap/Kdm4a/Bcl11a/Mtf2/Senp6/Ncoa1/Loxl3/Dmrtc2/Ep400/Rtf1/Brpf3/Kmt2c/Hdac9/Lox/Kmt5a/Gata2/Gata3/Wbp2/Cxxc1/Mbtd1/Cth/Ctcf/Dot1l/Bmi1/Isl1/Ing5	68
BP	GO:0008543	fibroblast growth factor receptor signaling pathway	25/2344	81/28814	2.97565e-09	6.91188e-08	3.68011e-08	Trim71/Kl/Apln/Ofd1/Fgf7/Sos1/Fgf9/Smoc2/Frs2/Fat4/Sulf1/Cep57/Fgf1/Ccn2/Spry1/Fgf10/Fgf18/Spry2/Grb2/Gata3/Nrxn1/Ngfr/Frs3/Flrt3/Rab14	25
BP	GO:0045637	regulation of myeloid cell differentiation	46/2344	222/28814	3.1415e-09	7.26949e-08	3.87051e-08	Rbfox2/Meis2/Ppargc1b/Pla2g3/Pik3r1/Fbxw7/Prdm16/Acvr2a/Dll1/Cdk6/Fos/Jun/Med1/Creb1/Rassf2/Runx1/Cnot4/Pias3/Asxl2/Cebpb/Hif1a/Rb1/Pou4f1/Klf13/Gpr137b/Tmem64/Zbtb16/Stat5b/Ctnnbip1/Csf1/Fas/Pou4f2/Gpr171/Ptk2b/Rara/Lox/Gata2/Hmgb2/Tnfaip6/Car2/Hoxa5/Trib1/Ikzf1/Dlk1/Ifng/Sfrp1	46
BP	GO:0030100	regulation of endocytosis	48/2344	237/28814	3.17226e-09	7.31296e-08	3.89366e-08	Wasl/Eef2k/Fmr1/Ccr7/Rock1/Syt11/Atad1/Hip1/Vegfa/Lrp2/Pacsin2/Rubcn/Dll1/Atxn2/Cd2ap/Apln/Ankrd13b/Dab2/Bicd1/App/Wnt3a/Ldlrap1/Usp46/Aak1/Slc17a7/Arhgap21/Magi2/Nr1h2/Epn2/Tsg101/Mtmr2/Rab5b/Dcx/Cd151/Ntf3/Synj1/Dnajc6/Hnrnpk/Ophn1/Lbp/Lrp1/Itsn1/Add1/Pparg/Cbll1/Gata2/Pten/Efnb2	48
BP	GO:0045773	positive regulation of axon extension	20/2344	54/28814	3.19245e-09	7.33184e-08	3.90371e-08	Ngf/Zfyve27/Rufy3/Vegfa/Pafah1b1/Bmpr2/Sema7a/Ndel1/Macf1/Limk1/Map3k13/Lrp1/Sema5a/Trpc5/Rab11a/Dscam/Pou4f2/Cxcl12/Map1b/Ntn1	20
BP	GO:2000112	regulation of cellular macromolecule biosynthetic process	78/2344	481/28814	3.48543e-09	7.97472e-08	4.246e-08	Eif4g2/Trim71/Ptafr/Cpeb2/Cpeb1/Cnot6l/Fmr1/Ccr7/Il6/Dnajc1/Rock1/Bcl2/Igf2bp1/Igf2bp3/Bzw1/Lin28a/Pde12/Igf2bp2/Caprin1/Cpeb3/Ago1/Ddx3x/Pth/Eif4e3/Slc25a37/Tnrc6b/Eif5a2/Ppp1r3e/App/Unk/Btg2/Ulk1/Mknk2/Dcp1a/Acer2/Ago4/Ppp1r3b/Kbtbd8/Elavl4/Ythdf3/Cnot7/Tsc1/Cnot6/Xrn1/Rb1cc1/Ppp1r15b/Patl1/Nanos1/Mex3d/Sorbs1/Plcb1/Pum2/Eif4enif1/Rock2/Hnrnpu/Mettl16/Pnpt1/Pan3/Pawr/Ppp1r3a/Necab1/Akap6/Grm5/R…	78
BP	GO:0045785	positive regulation of cell adhesion	78/2344	482/28814	3.83319e-09	8.73767e-08	4.65222e-08	Ptafr/Rreb1/Tyk2/Map4k4/Ccr7/Dmd/Il6/Has2/Rock1/Ptpru/Rasgrp1/Utrn/Stx3/Vegfa/Smad7/Ret/Zfhx3/Il7r/Cdk6/Ccr2/Myb/Pde4d/Fermt2/Dab2/Smoc1/Pcsk5/Adam9/Crk/Tgfbr2/Wnt3a/Nr4a3/Nfat5/Pdcd1lg2/Smoc2/Triobp/Runx1/Nedd9/Tjp1/Tsc1/Epha4/Rsu1/Dicer1/Zfp609/Zbtb16/Edil3/Ambra1/Stat5b/Ptger4/Il12a/Fmn1/Egr3/Il21/Slc7a1/Itga3/Csf1/Ptprj/Fut4/Il6ra/Stk4/Pawr/Plpp3/Lims2/Ndnf/Cxcl12/Ptk2b/Rara/Adam19/Gata3/Hlx/…	78
BP	GO:0003151	outflow tract morphogenesis	26/2344	88/28814	4.0924e-09	9.22615e-08	4.9123e-08	Rbpj/Edn1/Tbx1/Tgfbr3/Plxnd1/Vegfa/Lrp2/Rarb/Eya1/Bmpr1a/Jun/Tfap2a/Bmpr2/Lrp6/Tgfbr2/Atf2/Hif1a/Zfpm2/Dicer1/Pitx2/Dvl2/Npy5r/Rara/Nrp2/Sox11/Isl1	26
BP	GO:0021675	nerve development	26/2344	88/28814	4.0924e-09	9.22615e-08	4.9123e-08	Lrig2/Ngf/Hoxa1/Dmd/Nptx1/Edn1/Tbx1/Ret/Sema3a/Tfap2a/Slitrk6/Plxna4/Lrig1/Sall1/Sulf1/Pou4f1/Dicer1/Ntf3/Serpine2/Six4/Chd7/Hoxa3/Ngfr/Nrp2/Nav2/Isl1	26
BP	GO:0019827	stem cell population maintenance	39/2344	173/28814	4.10067e-09	9.22615e-08	4.9123e-08	Kdm3a/Rbpj/Kat6a/Mapk8/Igf2bp1/Hmga2/Wnt9b/Lin28a/Sall4/Prrx1/Prdm16/Dll1/Wnt7a/Bmpr1a/Ski/Phf19/Raf1/Tet1/Mmp24/Sall1/Zhx2/Kit/Ncoa3/Rest/Dicer1/Hook3/Stag2/Elf5/Eif4enif1/Yap1/Mtf2/Fgf10/Zc3h13/Rtf1/Med14/Fzd7/Gata2/Foxo1/Sfrp1	39
BP	GO:0033135	regulation of peptidyl-serine phosphorylation	38/2344	166/28814	4.10789e-09	9.22615e-08	4.9123e-08	Trim6/Ercc6/Ngf/Fnip2/Dmd/Il6/Bcl2/Rictor/Fnip1/Vegfa/Smad7/Ret/Phip/Mapkap1/Nos1/Pde4d/Raf1/Crebl2/Osm/Tnks1bp1/App/Wnt3a/Lats1/Rassf2/Ntf3/Spry2/Bcar3/Stk4/Akap9/Ntrk2/Met/Pten/Hsp90aa1/Nrxn1/Ggnbp2/Inpp5j/Ifng/Plcl2	38
BP	GO:0007548	sex differentiation	58/2344	317/28814	4.32985e-09	9.68904e-08	5.15876e-08	Greb1l/Schip1/Pbx1/Tgfbr1/Cbx2/Bcl2/Hmga2/Wnt9b/Lgr4/Fndc3a/Vegfa/Lrp2/Scaper/Hoxa10/Sema3a/Mfn2/Acvr2a/Bcl2l2/Atrx/Bmpr1a/Pdgfra/Smad5/Kmt2b/Fgf7/Lrp6/Fgf9/Ago4/Arid4b/Runx1/Kit/Map7/Cebpb/Esr1/Ncoa3/Zfpm2/Osr1/Cntfr/Bcl2l11/Stat5b/Ptger4/Hnrnpk/Fgf10/Six4/Patz1/Dmrtc2/Akap9/Rara/Chd7/Gata3/Hmgb2/Tnfaip6/Gja1/Hoxa11/Smad9/Nrip1/Nr2f2/Sfrp1/Arid5b	58
BP	GO:0030010	establishment of cell polarity	36/2344	153/28814	4.785e-09	1.06685e-07	5.68024e-08	Nek3/Crb2/Ccr7/Igf1r/Rufy3/Rictor/Frmd4b/Amotl1/Cyp26b1/Eya1/Arf6/Wee1/Wnt7a/Pafah1b1/Crk/Rab10/Ndel1/Prickle2/Pkd1/Rap1b/Map4/Spry1/Ophn1/Fgf10/Prkci/Spry2/Ptk2b/Gata3/Map1b/Gja1/Hsp90aa1/Ripor2/Brsk1/Arhgef2/Cdh5/Amotl2	36
BP	GO:0071456	cellular response to hypoxia	29/2344	107/28814	4.84889e-09	1.07716e-07	5.73515e-08	Rbpj/Cpeb2/Cpeb1/Adrb2/Bach1/Bcl2/Egln2/Hif1an/Vegfa/Map2k1/Higd1a/Slc2a4/Fmn2/Egln3/Atf2/Rora/Hif1a/Epha4/Ak4/Rock2/Ndnf/Pparg/Tmbim6/Kcnk2/Npepps/Pten/Kcnk3/Nfe2l2/Hyou1	29
BP	GO:0050807	regulation of synapse organization	51/2344	263/28814	4.9127e-09	1.08738e-07	5.78957e-08	Eef2k/Fmr1/Nptx1/Vstm5/Arhgef15/Pik3r1/Caprin1/Mfn2/Reln/Lrfn5/Il10ra/Arf6/Wnt7a/Cdk5r1/Colq/Pafah1b1/Actr2/Slitrk6/Adgrl1/Gpc6/Adgrl2/App/Epha7/St8sia2/Wnt3a/Srcin1/Nectin1/Lrp8/Sipa1l1/Magi2/Rapgef4/Epha4/Ephb3/Tanc2/Dnm3/Mdga2/Hnrnpk/Itsn1/Six4/Dgkb/Ntrk2/Pdlim5/Ntn1/Pten/Slc7a11/Nrxn1/Flrt3/Slitrk1/Nrp2/Homer1/Agrn	51
BP	GO:0048771	tissue remodeling	43/2344	203/28814	5.0534e-09	1.11448e-07	5.93388e-08	Rbpj/Il6/Adrb2/Rock1/Tbx1/Tgfbr3/Ppargc1b/Lgr4/Vegfa/Atp7a/Acvr2b/Ccr2/F2r/Nfatc3/Dll4/Rspo3/Suco/Bmpr2/S1pr1/Idua/Lrp6/B4galt1/Rassf2/Tph1/Hif1a/Klf6/Gpr137b/Tmem64/Pbrm1/Ptger4/Acvrl1/Fgf10/Lrp1/Rock2/Pparg/Ptk2b/Chd7/Erg/Car2/Gja1/Hoxa3/Dlk1/Sfrp1	43
BP	GO:0014910	regulation of smooth muscle cell migration	27/2344	95/28814	5.29336e-09	1.16321e-07	6.1933e-08	Ndrg4/Sema6d/Has2/Bcl2/Atp7a/Slit2/Bmpr1a/Pde4d/Pcsk5/Crk/F3/Sorl1/Fgf9/Nr4a3/Rapgef4/Dock4/Camk2d/Ptger4/Lpar1/Lrp1/Ppargc1a/Gna12/Tlr4/Rps6kb1/Pparg/Nfe2l2/Trib1	27
BP	GO:0030534	adult behavior	41/2344	189/28814	5.49817e-09	1.20388e-07	6.40986e-08	Ngf/Pbx3/Pmp22/Ccnd2/Homer2/Abl2/Sez6l/Drd1/Nos1/Hoxd10/Pafah1b1/Slitrk6/Grm7/Oxr1/App/Idua/Nr4a3/Scn1a/Sptbn2/Usp46/Atxn1/Glrb/Tsc1/Chl1/Epha4/Slc1a1/Zic1/Cxcl12/Nrxn3/Chd7/Clcn3/Met/Pten/Slc7a11/Nrxn1/Tmod1/Slitrk1/Hipk2/Cacna1c/Kcnma1/Homer1	41
BP	GO:0002011	morphogenesis of an epithelial sheet	21/2344	61/28814	6.01643e-09	1.30895e-07	6.96926e-08	Arhgap12/Clasp2/Rreb1/Map3k1/Wnt7a/Dll4/Fermt2/Lrp6/Sos1/Arhgap35/Cd151/Chuk/Acvrl1/Arhgap24/Dvl2/Pten/Hbegf/Hoxb4/Pals1/Flrt3/Sox11	21
BP	GO:0022411	cellular component disassembly	71/2344	427/28814	6.02086e-09	1.30895e-07	6.96926e-08	Adamts15/Acvr1c/Tmod2/Clasp2/Rdx/Atp2a2/Map4k4/Casp3/Tgfbr1/Il6/Adrb2/Igf1r/Stx17/Kif2b/Taok1/Pik3r1/Klc1/Smurf1/Sgk1/Fbxw7/Rubcn/Mfn2/Arf6/Pafah1b1/Atg14/Eif5a2/Rubcnl/Lima1/Sqstm1/Retreg2/Cfl2/Kif5b/Ulk1/Ndel1/Chmp4c/Retreg3/Fyco1/Nckap5/Wipi2/Map6d1/Add3/Mical3/Camsap1/Retreg1/Hif1a/Epha4/Vps4b/Rb1cc1/Wdr1/Wdr45b/Chmp5/Chmp1a/Dicer1/Ambra1/Synj1/Dnajc6/Frat1/Sema5a/Adamts5/Blcap/Add1/Gspt1/Asp…	71
BP	GO:0034249	negative regulation of cellular amide metabolic process	45/2344	219/28814	6.09391e-09	1.32013e-07	7.02881e-08	Trim71/Cpeb2/Gga3/Cpeb1/Cnot6l/Fmr1/Rock1/Igf2bp1/Lin28a/Pde12/Caprin1/Cpeb3/Ago1/Ddx3x/Tnrc6b/Olfm1/Unk/Btg2/Sorl1/Ormdl3/Dcp1a/Ago4/Ythdf3/Cnot7/Tsc1/Cnot6/Xrn1/Patl1/Nanos1/Mex3d/Eif4enif1/Rock2/Hnrnpu/Mettl16/Pnpt1/Pan3/Ntrk2/Tent4b/Rara/Sesn2/Tnrc6a/Ormdl1/Rnf139/Pabpc1/Rgs2	45
BP	GO:0090263	positive regulation of canonical Wnt signaling pathway	29/2344	108/28814	6.11687e-09	1.32042e-07	7.03036e-08	Rbpj/Usp47/Lgr4/Rspo2/Zeb2/Ddx3x/Rspo3/Tbl1xr1/Tnks2/Eda/Wnt3a/Fgf9/Reck/Csnk1g1/Lypd6/Wnk1/Yap1/Fgf10/Frat1/Sema5a/Csnk1g3/Wnk2/Dkk2/Gprc5b/Nrarp/Ubr5/Ppp2r3a/Sfrp1/Gpc5	29
BP	GO:0001841	neural tube formation	33/2344	134/28814	6.14649e-09	1.32214e-07	7.03953e-08	Trim71/Tgif1/Dlc1/Casp3/Fzd3/Sall4/Lrp2/Abl2/Zeb2/Ski/Tfap2a/Nup50/Kdm2a/Lrp6/Sall1/Luzp1/Hectd1/Arhgap35/Rgma/Sema4c/Tsc1/Hif1a/Kdm6a/Dvl2/Rock2/Stk4/Rara/Apaf1/Ipmk/Cecr2/Sox11/St14/Sfrp1	33
BP	GO:0034976	response to endoplasmic reticulum stress	50/2344	257/28814	6.18047e-09	1.32479e-07	7.05361e-08	Tmco1/Casp3/Pmp22/Bcl2/Yod1/Pik3r1/Tmtc3/Usp14/Nfe2l1/Cert1/Tmem33/Ddx3x/Itpr1/Jun/Ube4b/Chac1/Crebrf/Erlin2/Atf6/App/Derl2/Rasgrf2/Usp25/Nr1h2/Cebpb/Wfs1/Ppp1r15b/Bcl2l11/Map3k5/Ube2j1/Tmx1/Ubxn8/Nrbf2/Tmbim6/Apaf1/Edem3/Man1a/Dnajc3/Nfe2l2/Pla2g6/Hyou1/Ccdc47/Pdia6/Sesn2/Aqp11/Rnf139/Ifng/Erlec1/Edem1/Marchf6	50
BP	GO:0034248	regulation of cellular amide metabolic process	74/2344	453/28814	6.3362e-09	1.35342e-07	7.20606e-08	Eif4g2/Trim71/Ptafr/Cpeb2/Gga3/Cpeb1/Casp3/Cnot6l/Fmr1/Il6/Dnajc1/Rock1/Igf2bp1/Igf2bp3/Bzw1/Lin28a/Pde12/Igf2bp2/Caprin1/Cpeb3/Ago1/Ddx3x/Eif4e3/Tnrc6b/Eif5a2/Olfm1/App/Unk/Btg2/Sorl1/Mknk2/Ormdl3/Dcp1a/Ago4/Kbtbd8/Elavl4/Ythdf3/Cnot7/Tsc1/Cnot6/Xrn1/Epha4/Ppp1r15b/Patl1/Nanos1/Mex3d/Pum2/Eif4enif1/Rock2/Hnrnpu/Mettl16/Pnpt1/Pan3/Akap6/Ntrk2/Grm5/Rps6kb1/Gspt1/Ptk2b/Tent4b/Rara/Larp4/Rxra/Dnajc3…	74
BP	GO:0002573	myeloid leukocyte differentiation	48/2344	242/28814	6.45316e-09	1.3736e-07	7.3135e-08	Rbpj/Ccr7/Ppargc1b/Lbr/Pla2g3/Pik3r1/Vegfa/Fbxw7/Prdm16/Fasn/Cdk6/Fos/Jun/Pafah1b1/Med1/Cbfa2t3/Sh3pxd2a/App/Tgfbr2/Creb1/Rassf2/Runx1/Kit/Pias3/Asxl2/Cebpb/Rb1/Pou4f1/Gpr137b/Il25/Itgb8/Tmem64/Ctnnbip1/Plcb1/Chuk/Csf1/Pou4f2/Pparg/Rara/Gata2/Gata3/Tnfaip6/Car2/Trib1/Ikzf1/Dlk1/Ifng/Sfrp1	48
BP	GO:0010810	regulation of cell-substrate adhesion	46/2344	227/28814	6.5726e-09	1.39417e-07	7.423e-08	Dusp22/Clasp2/Rreb1/Dlc1/Map4k4/Dmd/Has2/Rock1/Bcl2/Utrn/Onecut2/Pik3r1/Vegfa/Cdk6/Fermt2/Dab2/Mink1/Smoc1/Pcsk5/Crk/Myf5/Smoc2/Acer2/Triobp/Nedd9/Macf1/Tsc1/Rsu1/Dicer1/Coro2b/Edil3/Spock1/Acvrl1/Fmn1/Itga3/Csf1/Lrp1/Ptprj/Vcl/Stk4/Lims2/Ndnf/Ptk2b/Fzd7/Pten/Peak1	46
BP	GO:0042886	amide transport	62/2344	353/28814	6.60972e-09	1.39719e-07	7.43909e-08	Plekha8/Acvr1c/Rfx6/G6pc2/Il6/Edn1/Hmga2/Abcb9/Rab8b/Lrp2/Pfkfb2/Cert1/Rfx3/Clock/Acvr2b/Nos1/Casr/Apln/Ube2q1/Raf1/Rab11fip5/Acsl4/Pex5l/Midn/Kcnb1/Kif5b/Pde3b/Stxbp3/Abca1/Slc13a3/Slc18a2/Sybu/Psap/Rapgef4/Smad2/Hif1a/Rest/Pclo/Plekha3/Ptger4/Cnr1/Lrp1/Itsn1/Cdh17/Pparg/Chd7/Hmgcr/Car2/Gja1/Slc7a11/Pla2g6/Gltp/Nrxn1/Sgpp1/Cacna1c/Myt1/Cdk16/Adra2a/Ifng/Sfrp1/Isl1/Pim3	62
BP	GO:0010977	negative regulation of neuron projection development	37/2344	162/28814	6.98207e-09	1.46977e-07	7.82555e-08	Lrig2/Thoc2/Sema6d/Pmp22/Rufy3/Sema3a/Slit2/Arf6/Cdk5r1/Pafah1b1/Dab2/Rnf6/Epha7/Ulk1/Wnt3a/Sema7a/Sema4b/Rgma/Sema4c/Tsc1/Epha4/Mylip/Dnm3/Spock1/Bcl11a/Lpar1/Lrp1/Sema5a/Ifrd1/Ptpn9/Adcy6/Ntn1/Pten/Sema6a/Ngfr/Inpp5j/Efnb2	37
BP	GO:0035136	forelimb morphogenesis	18/2344	46/28814	7.00121e-09	1.46977e-07	7.82555e-08	Wnt9a/Rspo2/Sall3/Wnt7a/Atrx/Tfap2a/Hoxd10/Lrp6/Reck/Sall1/Mecom/Osr1/Zbtb16/Fmn1/Aldh1a2/Hoxa11/Rpgrip1l/Cacna1c	18
BP	GO:0055001	muscle cell development	46/2344	228/28814	7.59261e-09	1.58847e-07	8.45752e-08	Tmod2/Myorg/Atp2a2/Pmp22/Dmd/Bcl2/Cflar/Edn1/Vegfa/Tmtc3/Mfn2/Bmpr1a/Nfatc3/Ski/Cntnap1/Pdgfra/Trip10/Cfl2/Myf5/Mef2a/Flnc/Sorbs2/Wdr1/Akap13/Dicer1/Camk2d/Pitx2/Pbrm1/Ank2/Six4/Hnrnpu/Xk/Akap6/Pdlim5/Hdac9/Lox/Map2k4/Csrp2/Met/Cav2/Tmod1/Ripor2/Homer1/Rgs2/Sgcb/Isl1	46
BP	GO:0043583	ear development	49/2344	251/28814	7.76997e-09	1.62003e-07	8.62555e-08	Rbpj/Hoxa1/Mycn/Atp2b2/Bcl2/Edn1/Tbx1/Fzd3/Prrx1/Lrig3/Slc4a7/Eya1/Dll1/Zeb1/Tfap2a/Pafah1b1/Slitrk6/Pls1/Lrig1/Wnt3a/Fgf9/Nr4a3/Trip11/Sobp/Fat4/Triobp/Psap/Mycl/Epha4/Rest/Osr1/Ccm2/Dicer1/Bcl2l11/Dvl2/Fgf10/Six4/Spry2/Chd7/Esrp1/Shroom2/Gata2/Gata3/Ntn1/Ripor2/Rpgrip1l/Cecr2/Kcnma1/Otx2	49
BP	GO:0001889	liver development	32/2344	129/28814	8.5824e-09	1.78333e-07	9.49503e-08	Il6/Cflar/Tgfbr3/Nphp3/Onecut2/Arf6/Itpr1/Jun/Med1/Jarid2/Rps6ka1/Ezh1/Pkd2/Wnt3a/Igf2r/E2f7/Atf2/Runx1/Tnfaip3/Cebpb/Acadm/Rb1cc1/Fgf1/Pkd1/Stat5b/Fgf18/Lims2/Cul3/Hlx/Met/Rpgrip1l/Ifng	32
BP	GO:0046879	hormone secretion	64/2344	372/28814	8.71959e-09	1.80569e-07	9.6141e-08	Acvr1c/Rfx6/G6pc2/Il6/Cry2/Edn1/Hmga2/Pla2g3/Rab8b/Rab11fip1/Lrp2/Pfkfb2/Rfx3/Mfn2/Clock/Acvr2b/Acvr2a/Nos1/Casr/Apln/Ube2q1/Raf1/Rab11fip5/Osm/Acsl4/Dab2/Pex5l/Midn/Kcnb1/Kif5b/Creb1/Pde3b/Stxbp3/Trpv6/Slc18a2/Sybu/Runx1/Rapgef4/Smad2/Hif1a/Rest/Pclo/Kdm5b/Ptger4/Cnr1/Lrp1/Itsn1/Pparg/Chd7/Snap25/Gata3/Hmgcr/Gja1/Pla2g6/Nrxn1/Cacna1c/Myt1/Cdk16/Adra2a/Ifng/Sox11/Sfrp1/Isl1/Pim3	64
BP	GO:0060840	artery development	30/2344	116/28814	8.77279e-09	1.81057e-07	9.64009e-08	Rbpj/Kat6a/Hoxa1/Tgfbr1/Cxcr4/Col3a1/Edn1/Tbx1/Cntrl/Plxnd1/Prrx1/Vegfa/Smad7/Lrp2/Eya1/Acvr2b/Bmpr1a/Dll4/Bmpr2/Akt3/Luzp1/Hectd1/Adamts6/Ptger4/Acvrl1/Lrp1/Chd7/Lox/Ngfr/Efnb2	30
BP	GO:1902105	regulation of leukocyte differentiation	58/2344	323/28814	8.8082e-09	1.81176e-07	9.6464e-08	Ccr7/Il6/Rasgrp1/Ppargc1b/Pla2g3/Pik3r1/Smad7/Cyp26b1/Fbxw7/Prdm16/Il7r/Cdk6/Ccr2/Flt3/Fos/Jun/Myb/Zeb1/Sos1/Tgfbr2/Creb1/Rassf2/Runx1/Pias3/Asxl2/Cebpb/Rb1/Pou4f1/Gpr137b/Dicer1/Zfp609/Tmem64/Zbtb16/Ambra1/Stat5b/Ctnnbip1/Il12a/Egr3/Il21/Csf1/Fas/Loxl3/Pou4f2/Tox/Rara/Gata2/Gata3/Hlx/Tnfaip6/Car2/Hsp90aa1/Nrarp/Trib1/Ikzf1/Atp11c/Dlk1/Ifng/Sfrp1	58
BP	GO:1904062	regulation of cation transmembrane transport	65/2344	381/28814	9.39051e-09	1.92505e-07	1.02496e-07	Ngf/Fmr1/Fgf11/Dmd/Adrb2/Il13/P2rx1/Edn1/Stimate/Sestd1/Atp7a/Cacna2d1/Wnk3/Drd1/Reln/Nos1/Rem1/F2r/Pde4d/Ywhah/Akap7/Lrrc55/Mink1/App/Slc31a2/Kcnj2/Kif5b/Pkd2/Rasgrf2/Ptpn3/Nedd4l/Hecw2/Wnk1/Ahnak/Osr1/Jph3/Slmap/Camk2d/Plcb1/Pde4b/Cnih2/Ank2/Ppargc1a/Akap9/Akap6/Ptk2b/Asph/Chd7/Wnk2/Cacng2/Pten/Stk39/Pla2g6/Nrxn1/Coa8/Snx27/Ppif/Cacna1c/Homer1/Cacnb2/Cabp1/Ifng/Rgn/Rgs2/Agrn	65
BP	GO:0001890	placenta development	39/2344	178/28814	9.57731e-09	1.95678e-07	1.04186e-07	Peg10/Rbpj/Mdfi/Hand1/Nrk/Senp2/Ash1l/Etnk2/Birc6/Map2k1/Fbn2/Lhx3/Rspo3/Med1/Bmpr2/Pkd2/Hectd1/Vash2/E2f7/Wnt7b/Cebpb/Plcd1/Hif1a/Socs3/Ncoa3/Pkd1/Gab1/Fzd5/Pbrm1/Ncoa1/Stk4/Pparg/Rxra/Grb2/Gata2/Met/Ggnbp2/Nr2f2/St14	39
BP	GO:0016236	macroautophagy	48/2344	245/28814	9.76103e-09	1.98767e-07	1.0583e-07	Zfyve26/Pacs2/Atp2a2/Adrb2/Stx17/Snx30/Wdfy3/Prkaa2/Yod1/Smurf1/Scoc/Sesn1/Rubcn/Mfn2/Pip4k2a/Atg14/Trp53inp2/Rubcnl/Atg16l1/Sqstm1/Retreg2/Ulk1/Chmp4c/Retreg3/Mtmr3/Tbc1d12/Fyco1/Wipi2/Retreg1/Tsc1/Hif1a/Rb1cc1/Rab33b/Vti1a/Wdr45b/Chmp5/Chmp1a/Plaa/Ambra1/Sh3glb1/Stx12/Epg5/Gpsm1/Pikfyve/Arl8b/Sesn2/Snx7/Trappc8	48
BP	GO:0009755	hormone-mediated signaling pathway	37/2344	164/28814	9.92357e-09	2.01406e-07	1.07235e-07	Kdm3a/Rbfox2/Cry2/Hmga2/Ppargc1b/Sgk1/Ghr/Rarb/Clock/Ywhah/Crebrf/Med1/Dab2/Rnf6/Klf9/Lats1/Esr1/Ncoa3/Akap13/Safb/Yap1/Trim68/Ncoa2/Ncoa1/Pou4f2/Ntrk2/Pparg/Nr5a2/Rara/Rxra/Prlr/Wbp2/Ubr5/Phb/Nr1d2/Sfrp1/Isl1	37
BP	GO:0030336	negative regulation of cell migration	54/2344	292/28814	9.96427e-09	2.01562e-07	1.07318e-07	Osbpl8/Acvr1c/Dusp22/Clasp2/Stard13/Wasl/Dlc1/Ndrg4/Sema6d/Bcl2/Col3a1/Ptpru/Tgfbr3/Dusp1/Cd200r1/Ptprr/Sema3a/Slit2/Drd1/Bmpr1a/Dll4/Spred1/Lrch1/Olfm1/Srgap1/Reck/Arhgdia/Magi2/Sulf1/Epha4/Rap2c/Ptger4/Plcb1/Acvrl1/Fas/Lrp1/Ppargc1a/Ptprj/Gna12/Patz1/Sinhcaf/Rap2a/Cxcl12/Pparg/Cnn2/Pten/Tnfaip6/Nfe2l2/Rap2b/Ripor2/Ngfr/Trib1/Nr2f2/Sfrp1	54
BP	GO:0045862	positive regulation of proteolysis	62/2344	357/28814	1.02766e-08	2.07193e-07	1.10317e-07	Acvr1c/Ngf/Dlc1/Fasl/Fmr1/Mapk8/P2rx1/Cflar/Hip1/Trim67/Akirin2/Tmtc3/Btrc/Smurf1/Smad7/Ret/Rnf217/Rnf144b/Fbxw7/Ddx3x/F2r/Gclc/Ist1/Ankib1/Dab2/Cbfa2t3/App/Adam9/Col4a3/Wnt3a/F3/Arih1/Acer2/Rgma/Sh3d19/Epha4/Ccn2/Rest/Bcl2l11/Usp5/Fas/Map3k5/Rock2/Slc1a1/Fam122a/Bbs7/Pawr/Rnf144a/Pparg/Ptk2b/Asph/Apaf1/Pten/Cop1/Ngfr/Trib1/Rnf139/Ctnnd1/Adra2a/Ifng/Rgn/Plk2	62
BP	GO:0043406	positive regulation of MAP kinase activity	32/2344	130/28814	1.05038e-08	2.11077e-07	1.12384e-07	Ccr7/Edn1/Rasgrp1/Map3k1/Vegfa/Ghr/Zeb2/App/Adam9/Map3k12/Kit/Fgd4/Epha4/Fgf1/Flt1/Gab1/Akap13/Epgn/Pde5a/Map3k13/Sash1/Fzd5/Ntf3/Dvl2/Fgf18/Map3k5/Tlr4/Ptk2b/Map2k4/Map2k7/Magi3/Adra2a	32
BP	GO:0032956	regulation of actin cytoskeleton organization	63/2344	366/28814	1.11357e-08	2.23044e-07	1.18756e-07	Tmod2/Clasp2/Rdx/Wasl/Dlc1/Cgnl1/Tgfbr1/Rock1/Edn1/Map3k1/Rictor/Myo1f/Taok1/Arhgap28/Arhgef15/Pik3r1/Mfn2/Slit2/Dixdc1/Arf6/Cd2ap/Cdk5r1/Pam/Fermt2/Lima1/Crk/Ssh2/Rhoc/Cfl2/S1pr1/Lats1/Arhgdia/Arhgap35/Ppm1e/Arhgef10/Fchsd2/Tjp1/Add3/Tsc1/Limk1/Ccn2/Wdr1/Akap13/Arhgef18/Coro2b/Ccdc88a/Whamm/Ptger4/Ntf3/Fmn1/Lpar1/Lrp1/Rock2/Sema5a/Add1/Ptk2b/Shroom2/Grb2/Met/Capza1/Pdxp/Tmod1/Pak2	63
BP	GO:0032868	response to insulin	48/2344	246/28814	1.11826e-08	2.23249e-07	1.18865e-07	Osbpl8/Acvr1c/Cpeb2/Cpeb1/Cry2/Igf1r/Rab8b/Pik3r1/Phip/Sgk1/Mfn2/Pip4k2a/Kl/Kbtbd2/Pik3r3/Kat2b/Slc2a4/Pde3b/Sorl1/Stxbp3/Akt3/Rab10/Ndel1/Tsc1/Socs3/Rb1/Sorbs1/Ankrd26/Plcb1/Hnrnpk/Prkci/Ptprj/Bcar3/Pou4f2/Rps6kb1/Pparg/Lpin1/Snx5/Hdac9/Grb2/Pten/Cav2/Foxo1/Sesn2/Prkcb/Mstn/Atp2b1/Ncoa5	48
BP	GO:1903844	regulation of cellular response to transforming growth factor beta stimulus	31/2344	124/28814	1.19573e-08	2.37939e-07	1.26686e-07	Skil/Peg10/Cflar/Tgfbr3/Onecut2/Smurf1/Smad7/Prdm16/Zeb2/1700037H04Rik/Fbn2/Ski/Zeb1/Spred1/Dab2/Lats1/Rasl11b/Smad2/Zfp451/Pmepa1/Spry1/Itga3/Lrp1/Spry2/Nrep/Pparg/Lox/Cav2/Pals1/Smurf2/Hipk2	31
BP	GO:1903050	regulation of proteolysis involved in cellular protein catabolic process	44/2344	217/28814	1.36199e-08	2.70143e-07	1.43833e-07	Fmr1/Mapk8/Trim67/Tmtc3/Btrc/Usp14/Smurf1/Smad7/Nfe2l1/Rnf217/Rnf144b/Fbxw7/Anks1/Rad23b/Gclc/N4bp1/Desi1/Ankib1/Dab2/Cbfa2t3/Lats1/Usp25/Arih1/Epha4/Pkd1/Dlgap1/Ophn1/Usp5/Gna12/Pbk/Fam122a/Bbs7/Xpo1/Rnf144a/Tlk2/Ptk2b/Pten/Cop1/Trib1/Aqp11/Rnf139/Hipk2/Rgn/Plk2	44
BP	GO:0007346	regulation of mitotic cell cycle	76/2344	479/28814	1.44518e-08	2.85716e-07	1.52125e-07	Rdx/Meis2/Pbx1/Bcl2/Ccnd2/Edn1/Hmga2/Igf1r/Nme6/Fzd3/Senp2/Usp47/Taok1/Phip/Nfe2l1/Hus1/Cdc25a/Chek1/Ddx3x/Sik1/Rad9a/Ywhah/Pafah1b1/Clspn/App/Nabp1/Btg2/E2f1/Pkd2/Btg3/Ptpn3/Smoc2/Chmp4c/Ankrd17/E2f7/Pkn2/Hecw2/Atf2/Ppp2r3d/Rbl2/Esr1/Rb1/Vps4b/Timp2/Pkd1/Epgn/Ctdspl/Camk2d/Nacc2/Ambra1/Trrap/Stat5b/Plcb1/Rad17/Zwint/Tipin/Fgf10/Ccng1/Mbd4/Hnrnpu/Rab11a/Crlf3/Nek6/Fam122a/Cdc25b/Rps6kb1/Cul3/Met/…	76
BP	GO:0001933	negative regulation of protein phosphorylation	61/2344	352/28814	1.46284e-08	2.88187e-07	1.5344e-07	Dusp22/Casp3/Dmd/Il6/Dusp1/Smad7/Slit2/Drd1/Nos1/Jun/Pde4d/Spred1/Atg14/Kat2b/Lrp6/Prkar2a/Lats1/Sorl1/Srcin1/Camk2n2/Heg1/Rassf2/Ppm1e/Prr5l/Hipk3/Tnfaip3/Socs3/Rb1/Tsg101/Pmepa1/Dusp16/Ctdspl/Ppp1r15b/Ntf3/Spry1/Lrp1/Ppargc1a/Ptprj/Spry2/Pbk/Traf3ip1/Plpp3/Cep43/Pparg/Hmgcr/Met/Pkia/Dnajc3/Pten/Stk39/Stk38/Hexim1/Trib1/Ggnbp2/Inpp5j/Klhl31/Nr2f2/Ifng/Rgn/Rgs2/Sfrp1	61
BP	GO:0002040	sprouting angiogenesis	31/2344	125/28814	1.46712e-08	2.88187e-07	1.5344e-07	Ppp1r16b/Stard13/Vegfa/Fbxw7/Slit2/Dll1/Dll4/Rspo3/Spred1/Akt3/Reck/E2f7/Tjp1/Epn2/Fgf1/Flt1/Map3k3/Rhoj/Il12a/Egr3/Smad1/Sema5a/Ptk2b/Hdac9/Gata2/Sema6a/Nrarp/Ngfr/Jak1/Efnb2/Plk2	31
BP	GO:0043550	regulation of lipid kinase activity	19/2344	53/28814	1.47457e-08	2.88723e-07	1.53726e-07	Tnfaip8l3/Pik3ip1/Pik3r1/Rubcn/Pip4k2a/Atg14/Pik3r3/Pdgfra/App/Rbl2/Rb1/Flt1/Ambra1/Sh3glb1/Nrbf2/Ptk2b/Vav3/Epha8/Vav2	19
BP	GO:0021987	cerebral cortex development	29/2344	112/28814	1.49907e-08	2.92583e-07	1.55781e-07	Col3a1/Cep120/Slit2/Arx/Reln/Dixdc1/Cdk5r1/Pafah1b1/Pex13/Tacc1/Zbtb18/Crk/Lrp6/Ndel1/Fat4/Lrp8/Lhx6/Cul5/Tsc1/Hif1a/Emx2/Dicer1/Dcx/Plcb1/Hnrnpk/Tra2b/Ntrk2/Tbr1/Pals1	29
BP	GO:0035137	hindlimb morphogenesis	18/2344	48/28814	1.5499e-08	3.01539e-07	1.60549e-07	Rspo2/Sall3/Atp7a/Rarb/Wnt7a/Bmpr1a/Hoxd10/Med1/Lrp6/Sall1/Mecom/Osr1/Dicer1/Zbtb16/Pitx2/Fmn1/Chd7/Rpgrip1l	18
BP	GO:0061008	hepaticobiliary system development	32/2344	132/28814	1.56172e-08	3.02874e-07	1.6126e-07	Il6/Cflar/Tgfbr3/Nphp3/Onecut2/Arf6/Itpr1/Jun/Med1/Jarid2/Rps6ka1/Ezh1/Pkd2/Wnt3a/Igf2r/E2f7/Atf2/Runx1/Tnfaip3/Cebpb/Acadm/Rb1cc1/Fgf1/Pkd1/Stat5b/Fgf18/Lims2/Cul3/Hlx/Met/Rpgrip1l/Ifng	32
BP	GO:0048706	embryonic skeletal system development	34/2344	146/28814	1.67174e-08	3.23186e-07	1.72075e-07	Mdfi/Pbx1/Hoxa1/Tgfbr1/Mycn/Tbx1/Wnt9b/Wnt9a/Prrx1/Eya1/Acvr2a/Zeb1/Tfap2a/Hoxd10/Pdgfra/Pcsk5/Myf5/Tgfbr2/Fgf9/Satb2/Sulf1/Smad2/Asxl2/Osr1/Six4/Hoxa11/Hoxa3/Hoxa5/Hoxb4/Mmp16/Mbtd1/Dlk1/Bmi1/Sox11	34
BP	GO:0046700	heterocycle catabolic process	70/2344	429/28814	1.69063e-08	3.25807e-07	1.7347e-07	Lin28b/Trim71/Casp3/Cnot6l/Fmr1/Il6/Rock1/Igf2bp1/Dnase1l2/Nt5m/Acat1/Lin28a/Dna2/Pde12/Tet3/Vegfa/Pnp2/Nudt7/Cpeb3/Ago1/Pde4d/Nudt4/Entpd7/Tnrc6b/Enpp5/Tet1/Btg2/E2f1/Axin2/Dcp1a/Ago4/Zhx2/Smg7/Elavl4/Prr5l/Ythdf3/Cnot7/Cnot6/Ahcyl/Xrn1/Fastk/Dicer1/Pde5a/Patl1/Nanos1/Mex3d/Entpd5/Pum2/Tent5a/Eif4enif1/Magohb/Rock2/Hnrnpu/Lsm5/Mettl16/Pnpt1/Pan3/A1cf/Gspt1/Tent4b/Apaf1/Nfe2l2/Pdxp/Tnrc6a/Aldh1l2…	70
BP	GO:0030308	negative regulation of cell growth	42/2344	204/28814	1.81586e-08	3.47786e-07	1.85173e-07	Sema6d/Bcl2/Nme6/Sesn1/Sema3a/Ccdc85b/Slit2/Prdm4/Cdk5r1/Ddx3x/Dab2/Sertad2/Rnf6/Epha7/Bmpr2/Ulk1/Wnt3a/Sema7a/Sema4b/Dcbld2/Rgma/Sema4c/Rb1/Rbbp7/Smarca2/Bcl11a/Acvrl1/Ptprj/Sema5a/Serpine2/Ifrd1/Crlf3/Foxk1/Pparg/Ntn1/Gja1/Sema6a/Sesn2/Cth/Phb/Rgs2/Sfrp1	42
BP	GO:0048839	inner ear development	44/2344	219/28814	1.81607e-08	3.47786e-07	1.85173e-07	Rbpj/Hoxa1/Mycn/Atp2b2/Tbx1/Fzd3/Prrx1/Lrig3/Slc4a7/Eya1/Dll1/Zeb1/Tfap2a/Pafah1b1/Slitrk6/Pls1/Lrig1/Wnt3a/Fgf9/Nr4a3/Trip11/Sobp/Fat4/Triobp/Psap/Mycl/Epha4/Rest/Ccm2/Dicer1/Dvl2/Fgf10/Six4/Spry2/Chd7/Esrp1/Gata2/Gata3/Ntn1/Ripor2/Rpgrip1l/Cecr2/Kcnma1/Otx2	44
BP	GO:0021954	central nervous system neuron development	26/2344	94/28814	1.88232e-08	3.59347e-07	1.91328e-07	Atp7a/Dclk1/Sema3a/Zeb2/Slit2/Drd1/Arx/Tfap2a/Pafah1b1/Plxna4/Btg2/Ndel1/Arhgap35/Lhx6/Nfib/Epha4/Ephb3/Nin/Dcx/Ndnf/Ntrk2/Gata2/Pten/Hsp90aa1/Pals1/Nrp2	26
BP	GO:2000027	regulation of animal organ morphogenesis	32/2344	133/28814	1.89741e-08	3.61099e-07	1.92261e-07	Rbpj/Edn1/Tbx1/Wnt9b/Fzd3/Lgr4/Rspo2/Vegfa/Abl2/Wnt7a/Bmpr1a/Dab2/Fgf7/Lrp6/Wnt3a/Sall1/Frs2/Wnt7b/Sulf1/Fgf1/Apcdd1/Dicer1/Spry1/Csf1/Dvl2/Fgf10/Six4/Gata3/Met/Hoxa11/Ngfr/Sfrp1	32
BP	GO:0022604	regulation of cell morphogenesis	59/2344	338/28814	1.91447e-08	3.6307e-07	1.9331e-07	Rdx/Gas7/Rreb1/Dlc1/Eef2k/Il6/Has2/Cxcr4/Plxnc1/Slc23a2/Plekho1/Plxnd1/Brwd1/Vegfa/Smurf1/Phip/Caprin1/Sgk1/Mfn2/Reln/Plxna2/Pafah1b1/Fermt2/Actr2/Plxna4/Dab2/Ntng1/Crk/Rhoc/Nedd4l/Arhgdia/Ago4/Arhgap35/Triobp/Lrp8/Sh3d19/Nedd9/Kit/Macf1/Camsap1/Fgd4/Epha4/Wdr1/Rhoj/Arhgef18/Plaa/Map3k13/Bcl11a/Sh3glb1/Lpar1/Hnrnpk/Gna12/Lims2/Ptk2b/Larp4/Met/Itsn2/Pakap/Ss18l1	59
BP	GO:0033673	negative regulation of kinase activity	45/2344	227/28814	1.92559e-08	3.6307e-07	1.9331e-07	Dusp22/Casp3/Il6/Dusp1/Pik3ip1/Rubcn/Drd1/Pip4k2a/Spred1/Kat2b/Midn/Lrp6/Prkar2a/Lats1/Sorl1/Srcin1/Camk2n2/Heg1/Ppm1e/Hipk3/Tnfaip3/Wnk1/Rb1/Tsg101/Dusp16/Spry1/Ptprj/Spry2/Hnrnpu/Cep43/Pparg/Hmgcr/Pkia/Dnajc3/Pten/Stk38/Hexim1/Trib1/Ggnbp2/Nr2f2/Ifng/Rgn/Rgs2/Mstn/Sfrp1	45
BP	GO:0070374	positive regulation of ERK1 and ERK2 cascade	45/2344	227/28814	1.92559e-08	3.6307e-07	1.9331e-07	Tnfaip8l3/Ngf/Ndrg4/Il6/Cflar/Cxcr4/Rasgrp1/Vegfa/Garem1/Abl2/Fbxw7/Map2k1/F2r/Jun/Casr/Fermt2/Pdgfra/App/Map3k12/Sema7a/Esr1/Fgf1/Ccn2/Rap1b/Camk2d/Slc30a10/Ccl20/Fgf10/Fgf18/Lrp1/Ccl1/Spry2/Npy5r/Tlr4/Akap12/Cxcl12/Ptk2b/Rara/Hmgcr/Pten/Map2k7/Nrxn1/Dnajc27/Alkal2/Phb	45
BP	GO:0003281	ventricular septum development	25/2344	88/28814	1.94972e-08	3.66487e-07	1.9513e-07	Rbpj/Mdm4/Tgfbr1/Cxcr4/Tgfbr3/Cntrl/Sall4/Smad7/Lrp2/Slit2/Bmpr1a/Bmpr2/Lrp6/Tgfbr2/Sall1/Luzp1/Trip11/Hectd1/Heg1/Frs2/Zfpm2/Pitx2/Nsd2/Gata3/Sox11	25
BP	GO:0035270	endocrine system development	33/2344	140/28814	1.96734e-08	3.68664e-07	1.96289e-07	Rbpj/Rfx6/Pbx1/Tgfbr1/Il6/Edn1/Hmga2/Igf1r/Tbx1/Onecut2/Rfx3/Clock/Dll1/Map2k1/Bmpr1a/Cdk6/Lhx3/Raf1/Pdgfra/Neurog3/Creb1/Pde3b/Smad2/Pitx2/Fgf10/Il6ra/Gata2/Gata3/Hoxa3/Hoxa5/Myt1/Isl1/Arid5b	33
BP	GO:0006874	cellular calcium ion homeostasis	78/2344	500/28814	1.9867e-08	3.71154e-07	1.97615e-07	Tmco1/Pacs2/Atp2a2/Ngf/Fasl/Slc10a7/Kctd17/Ccr7/Trpc7/Dmd/Adrb2/Il13/P2rx1/Atp2b2/Bcl2/Cxcr4/Edn1/Slc25a27/Adcyap1r1/Cacna2d1/Abl2/Mfn2/Drd1/Nos1/Ccr2/F2r/Itpr1/Pde4d/Casr/Pth/Pdgfra/App/S1pr1/Lrp6/Pkd2/Trpv6/Slc24a2/Cul5/Atp2c1/Plcd1/Esr1/Ptgfr/Wfs1/Pkd1/Jph3/Tmem64/Camk2d/Ptger4/Lpar1/Ank2/Lrp1/Trpc5/Ccl1/Xk/Micu3/Pawr/P2ry10/Akap6/Gpr174/Ptk2b/Tmbim6/Asph/Chd7/Gata2/Gja1/Kcnk3/Trhr/Cav2/Pla2g6…	78
BP	GO:0007613	memory	36/2344	161/28814	2.00096e-08	3.72679e-07	1.98427e-07	Ngf/Ccnd2/Syt11/Atad1/Slc6a1/Atxn1l/Sgk1/Cpeb3/Drd1/Reln/Adcy1/Pde4d/Grm7/Bace1/App/Kmt2b/Idua/Slc2a4/Creb1/Pak5/Slc17a7/Slc24a2/Atxn1/Jph3/Pde5a/Pja2/Plcb1/Ntf3/Itga3/Cnr1/Slc1a1/Ntrk2/Snap25/Pten/Pla2g6/Plk2	36
BP	GO:0009914	hormone transport	64/2344	380/28814	2.01966e-08	3.73103e-07	1.98652e-07	Acvr1c/Rfx6/G6pc2/Il6/Cry2/Edn1/Hmga2/Pla2g3/Rab8b/Rab11fip1/Lrp2/Pfkfb2/Rfx3/Mfn2/Clock/Acvr2b/Acvr2a/Nos1/Casr/Apln/Ube2q1/Raf1/Rab11fip5/Osm/Acsl4/Dab2/Pex5l/Midn/Kcnb1/Kif5b/Creb1/Pde3b/Stxbp3/Trpv6/Slc18a2/Sybu/Runx1/Rapgef4/Smad2/Hif1a/Rest/Pclo/Kdm5b/Ptger4/Cnr1/Lrp1/Itsn1/Pparg/Chd7/Snap25/Gata3/Hmgcr/Gja1/Pla2g6/Nrxn1/Cacna1c/Myt1/Cdk16/Adra2a/Ifng/Sox11/Sfrp1/Isl1/Pim3	64
BP	GO:0006936	muscle contraction	56/2344	314/28814	2.02089e-08	3.73103e-07	1.98652e-07	Tmod2/Ptafr/Atp2a2/Dmd/Adrb2/P2rx1/Cxcr4/Edn1/Smad7/Cacna2d1/Cert1/Drd1/Nos1/Map2k1/F2r/Pde4d/Setd3/Smad5/Kcnj2/Scn1a/Ormdl3/Chrm2/Kcnd3/Kit/Sulf1/Ccn2/Flt1/Slmap/Pde5a/Tshz3/Dock4/Camk2d/Ptger4/Pde4b/Ank2/Map2k3/Rock2/Pawr/Akap9/Akap6/Myh2/Hcn4/Met/Myh4/Pla2g6/Calcrl/Tmod1/Cacna1c/Kcnma1/Homer1/Cacnb2/Adora2b/Adra2a/Rgs2/Agrn/Atp2b1	56
BP	GO:0021700	developmental maturation	61/2344	355/28814	2.02156e-08	3.73103e-07	1.98652e-07	Rbpj/Ngf/Pmp22/Bcl2/Edn1/Pla2g3/Adamts12/Arhgef15/Vegfa/Ret/Abl2/Rfx3/Sez6l/Anks1/Reln/Cdk5r1/Pde3a/Pth/Adgrl1/Rere/App/S1pr1/Kcnb1/Reck/Ankrd17/Dsg4/Slc17a7/Fat4/Adamts7/Sybu/Lhx6/Runx1/Asxl2/Hif1a/Rb1/Tfcp2l1/Map3k13/Mreg/Zbtb16/Fzd5/Nfia/Plcb1/Bcl11a/Il21/Hnrnpk/Tusc2/Cdc25b/Pparg/Ptk2b/Clcn3/Gata2/Gata3/Pten/Aldh1a2/Gja1/Hoxa5/Nrxn1/Unc13c/Kcnma1/Epha8/Cdh5	61
BP	GO:0018107	peptidyl-threonine phosphorylation	30/2344	120/28814	2.0446e-08	3.76219e-07	2.00311e-07	Trim6/Mapk8/Tgfbr1/Rock1/Bcl2/Hipk1/Smad7/Phip/Wnk3/Chek1/Cdk5r1/Spred1/Tnks1bp1/App/Tgfbr2/Ulk1/Map3k12/Akt3/Atf2/Hipk3/Wnk1/Camk2d/Rock2/Trpc5/Spry2/Pbk/Met/Stk39/Hipk2/Prkcb	30
BP	GO:0021915	neural tube development	41/2344	198/28814	2.24969e-08	4.12714e-07	2.19742e-07	Trim71/Tgif1/Dlc1/Casp3/Fzd3/Sall4/Intu/Lrp2/Abl2/Zeb2/Plxna2/Ski/Tfap2a/Nup50/Kdm2a/Lrp6/Wnt3a/Sall1/Luzp1/Hectd1/Arhgap35/Rgma/Sema4c/Tsc1/Hif1a/Ambra1/Kdm6a/Dvl2/Rock2/Stk4/Traf3ip1/Rara/Apaf1/Aldh1a2/Ipmk/Rpgrip1l/Cecr2/Bmi1/Sox11/St14/Sfrp1	41
BP	GO:0032103	positive regulation of response to external stimulus	73/2344	458/28814	2.28607e-08	4.18132e-07	2.22627e-07	Trim6/Wasl/Ccr7/Il6/Masp1/Cxcr4/Edn1/Igf1r/Rasgrp1/Trim41/Stx3/Pla2g3/Akirin2/Vegfa/Clock/Slit2/Usp15/Ccr2/Casr/Polr3f/Med1/Zcchc3/Osm/Znfx1/Polr3g/App/Mospd2/Bmpr2/S1pr1/Smoc2/Ndel1/Ankrd17/Napepld/Cdk19/Wnk1/Cebpb/Pde5a/Sash1/Stat5b/Ptger4/Il12a/Pum2/Ntf3/Pdcd4/Lpar1/Il21/Lamp1/Cnr1/Csf1/Fgf10/Fgf18/Lbp/Lrp1/Ptprj/Nectin2/Sema5a/Ccl1/Npy5r/Tlr4/Dscam/Cxcl12/Ptk2b/Hmgb2/Met/Hsp90aa1/Stk39/Gprc5b…	73
BP	GO:0048511	rhythmic process	55/2344	307/28814	2.29361e-08	4.18259e-07	2.22695e-07	Fbxl12/Ngf/Schip1/Mapk8/Il6/Cry2/Igf1r/Lgr4/Prkaa2/Btrc/Scaper/Fbxw7/Mfn2/Clock/Drd1/Zfhx3/Usp9x/Adcy1/Cdk5r1/Sik1/Spsb4/Kdm2a/Pdgfra/Kat2b/Creb1/Klf9/Runx1/Rora/Esr1/Ahcyl/Npas2/Kdm5b/Hlf/Stat5b/Ptger4/Cipc/Fas/Ncoa2/Ppargc1a/Rock2/Top1/Npy5r/Hnrnpu/Ntrk2/Pparg/Enox2/Pten/Tnfaip6/Nr2f6/Ngfr/Mat2a/Nrip1/Kcnma1/Nr1d2/Ppp1cc	55
BP	GO:0010721	negative regulation of cell development	42/2344	206/28814	2.43991e-08	4.43614e-07	2.36195e-07	Sema6d/Mycn/Hmga2/Rufy3/Lin28a/Prtg/Vegfa/Fbxw7/Sema3a/Mfn2/Slit2/Rnf10/Wnt7a/Bmpr1a/Cdk5r1/Ski/Ywhah/Rnf6/Epha7/Pthlh/Ulk1/Wnt3a/Sema7a/Sorl1/Sema4b/Rgma/Sema4c/Wnt7b/Rest/Dicer1/Hook3/Kdm4a/Bcl11a/Fas/Sema5a/Trpc5/Ifrd1/Ntn1/Pten/Sema6a/Arhgef2/Sox11	42
BP	GO:0019216	regulation of lipid metabolic process	64/2344	382/28814	2.47825e-08	4.49248e-07	2.39194e-07	Tnfaip8l3/Lpgat1/Thrsp/Igf1r/Pla2g3/Prkaa2/Pik3ip1/Nfe2l1/Rubcn/Pip4k2a/Sik1/Tbl1xr1/Elovl5/Erlin2/Atg14/Crebl2/Rubcnl/Acsl4/Dab2/Bcl11b/Pdgfra/App/Creb1/Pde3b/Sorl1/Nr4a3/Ormdl3/Mtmr3/Abcg4/Kit/Psap/Nr1h2/Rora/Esr1/Fgf1/Flt1/Rest/Mtmr2/Sorbs1/Ambra1/Ankrd26/Stat5b/Asxl3/Sh3glb1/Cnr1/Ppargc1a/Abhd5/Golm1/Pparg/Lpin1/Ptk2b/Ccnc/Pla2g6/Vav3/Ormdl1/Kcnma1/Adora2b/Adra2a/Epha8/Ifng/Rgn/Vav2/Nr1d2/Mly…	64
BP	GO:0017015	regulation of transforming growth factor beta receptor signaling pathway	30/2344	121/28814	2.50865e-08	4.53412e-07	2.41412e-07	Skil/Peg10/Tgfbr3/Onecut2/Smurf1/Smad7/Prdm16/Zeb2/1700037H04Rik/Fbn2/Ski/Zeb1/Spred1/Dab2/Lats1/Rasl11b/Smad2/Zfp451/Pmepa1/Spry1/Itga3/Lrp1/Spry2/Nrep/Pparg/Lox/Cav2/Pals1/Smurf2/Hipk2	30
BP	GO:1903311	regulation of mRNA metabolic process	55/2344	308/28814	2.57443e-08	4.63929e-07	2.47011e-07	Trim71/Rbfox2/Cpeb1/Cnot6l/Fmr1/Rock1/Igf2bp1/Pde12/Vegfa/Cpsf7/Cpeb3/Son/Tnrc6b/Ythdc1/Btg2/E2f1/Srpk2/Axin2/Dcp1a/Elavl4/Prr5l/Ythdf3/Cnot7/Cnot6/Rest/Fastk/Srsf6/Dicer1/Patl1/Nanos1/Mex3d/Mbnl2/Celf2/Pum2/Tent5a/Safb/Eif4enif1/Srsf10/Hnrnpk/Rock2/Tra2b/Hnrnpu/Mettl16/Pnpt1/Pan3/Cpsf6/A1cf/Tent4b/Sap18/Rbm25/Tnrc6a/Fastkd1/Pabpc1/Rbfox1/Ahcyl1	55
BP	GO:0061351	neural precursor cell proliferation	41/2344	199/28814	2.61328e-08	4.69545e-07	2.50001e-07	Trim71/Mapk8/Cxcr4/Igf2bp1/Gng5/Hmga2/Fzd3/Cep120/Vegfa/Lrp2/Zeb2/Rarb/Prdm4/Arx/Dixdc1/Wnt7a/Pafah1b1/Dll4/Tacc1/Rere/Btg2/Lrp6/Wnt3a/Rab10/Sall1/Frs2/Tafa1/Wnt7b/Racgap1/Rora/Hif1a/Rsu1/Emx2/Hook3/Sox5/Lims2/Tox/Gata2/Foxo1/Ngfr/Arhgef2	41
BP	GO:0001649	osteoblast differentiation	44/2344	222/28814	2.77253e-08	4.96698e-07	2.64458e-07	Il6/Tgfbr3/Lgr4/Rspo2/Fndc3b/Vegfa/Acvr2b/Acvr2a/Bmpr1a/Cdk6/Fbn2/Ski/Gdf10/Fermt2/Suco/Trp53inp2/Smoc1/Smad5/Bmpr2/Pthlh/Wnt3a/Fgf9/Axin2/Satb2/Rassf2/Wnt7b/Cebpb/Rest/Tmem64/Ptger4/Ctnnbip1/Tent5a/Yap1/Smad1/Hira/Asf1a/Ranbp3l/Pparg/Lox/Tnfaip6/Gja1/Dlk1/Sox11/Sfrp1	44
BP	GO:0010657	muscle cell apoptotic process	27/2344	102/28814	2.80931e-08	5.01814e-07	2.67182e-07	Mapk8/Bcl2/Cflar/Edn1/Igf1r/Pik3r1/Mfn2/E2f3/Trip10/Lrp6/Dicer1/Camk2d/Ambra1/Il12a/Pdcd4/Stk4/Pou4f2/Pparg/Ptk2b/Apaf1/Map2k4/Hmgcr/Pten/Nfe2l2/Gria4/Ifng/Lifr	27
BP	GO:0045229	external encapsulating structure organization	56/2344	317/28814	2.84353e-08	5.06447e-07	2.69649e-07	Adamts15/Clasp2/Pmp22/Tgfbr1/Il6/Adamts8/Col5a2/Col1a2/Has2/Cflar/Col3a1/Col4a1/Col4a2/Col27a1/Nphp3/Impg2/Adamts12/Pxdn/Atxn1l/Adamts3/Atp7a/Abl2/Colq/Tfap2a/Fbln5/Pdgfra/Smoc1/Ntng1/App/Col4a3/Col4a4/Idua/Myf5/Wnt3a/Mmp24/Reck/B4galt1/Smoc2/Adamts7/Sulf1/Rb1/Tgm3/Ccn2/Adamts6/Adamtsl3/Col4a5/Sema5a/Tgfbi/Adamts5/Loxl3/Ndnf/Lox/Matn3/Cav2/Mmp16/Adamts10	56
BP	GO:0045598	regulation of fat cell differentiation	34/2344	149/28814	2.87221e-08	5.10067e-07	2.71576e-07	Rreb1/Fndc3b/Cds1/Vegfa/Mex3c/Prdm16/Ccdc85b/Fermt2/Crebl2/E2f1/Lrp6/Wnt3a/Creb1/Napepld/Tph1/Asxl2/Cebpb/Rora/Mecom/Zfpm2/Tmem64/Zbtb16/Ankrd26/Yap1/Hnrnpu/Stk4/Pparg/Lpin1/Gata2/Gata3/Foxo1/Dlk1/Pim1/Sfrp1	34
BP	GO:1905475	regulation of protein localization to membrane	41/2344	200/28814	3.03172e-08	5.36833e-07	2.85828e-07	Clasp2/Slc5a3/Stx3/Pik3r1/Wnk3/Arf6/Map2k1/Cdk5r1/Iqsec2/Pls1/Dab2/Gpc6/Sqstm1/Kcnb1/Kif5b/Wnt3a/Hectd1/Ldlrap1/Magi2/Rapgef4/Sorbs2/Atp2c1/Lypla1/Tcaf2/Camk2d/Sorbs1/Sh3glb1/Itga3/Lrp1/Prkci/Slc1a1/Rab11a/Ptpn9/Cacng2/Tnfaip6/Slc7a11/Nrxn1/Rer1/Snx27/Pkdcc/Gpc5	41
BP	GO:0002088	lens development in camera-type eye	25/2344	90/28814	3.19916e-08	5.64846e-07	3.00742e-07	Skil/Tgfbr1/Hipk1/Zeb2/Pou2f1/Ski/Tfap2a/Nectin3/Spred1/Med1/Slitrk6/Tgfbr2/Nectin1/Crybg3/Frs2/Spry1/Spry2/Bcar3/Shroom2/Gata3/Gja1/Tmod1/Pds5b/Hipk2/Sox11	25
BP	GO:0007416	synapse assembly	40/2344	193/28814	3.23705e-08	5.68251e-07	3.02555e-07	Eef2k/Bsn/Nptx1/Plxnd1/Vstm5/Pik3r1/Reln/Lrfn5/Arf6/Wnt7a/Colq/Slitrk6/Adgrl1/Gpc6/Adgrl2/App/Epha7/St8sia2/Wnt3a/Sptbn2/Nectin1/Cbln4/Sipa1l1/Magi2/Ephb3/Pclo/Dnm3/Fzd5/Mdga2/Six4/Ntrk2/Pdlim5/Nrxn3/Ntn1/Pten/Nrxn1/Flrt3/Slitrk1/Efnb2/Agrn	40
BP	GO:0051099	positive regulation of binding	40/2344	193/28814	3.23705e-08	5.68251e-07	3.02555e-07	Trim6/Ngf/Fmr1/Hipk1/Plxnd1/Nphp3/Abl2/Mfn2/Ski/Tiam1/App/Aktip/Wnt3a/Hipk3/Mapre3/Epha4/Rb1/Pou4f1/Pkd1/Hmbox1/Pitx2/Lrp1/Tlr4/Stk4/Pou4f2/Add1/Pparg/Rara/Gpsm1/Mapre1/Gata3/Hmgb2/Met/Ripor2/Hipk2/Ifng/Plcl2/Isl1/Agrn/Plk2	40
BP	GO:0032869	cellular response to insulin stimulus	42/2344	208/28814	3.26233e-08	5.71048e-07	3.04044e-07	Osbpl8/Cpeb2/Cpeb1/Igf1r/Rab8b/Pik3r1/Phip/Sgk1/Mfn2/Pip4k2a/Kl/Pik3r3/Kat2b/Slc2a4/Pde3b/Sorl1/Akt3/Rab10/Ndel1/Socs3/Rb1/Sorbs1/Ankrd26/Plcb1/Hnrnpk/Prkci/Ptprj/Bcar3/Pou4f2/Rps6kb1/Pparg/Lpin1/Snx5/Hdac9/Grb2/Pten/Cav2/Foxo1/Prkcb/Mstn/Atp2b1/Ncoa5	42
BP	GO:0048592	eye morphogenesis	39/2344	186/28814	3.43431e-08	5.99435e-07	3.19159e-07	Crb2/Fasl/Col5a2/Bcl2/Hipk1/Impg2/Vegfa/Slc4a7/Mfn2/Rarb/Dll1/Pou2f1/Ski/Zeb1/Tfap2a/Nectin3/Lrp6/Rs1/Nectin1/Frs2/Zhx2/Hif1a/Fjx1/Flt1/Ptf1a/Pitx2/Fzd5/Prkci/Slc1a1/Bcar3/Dscam/Ntrk2/Shroom2/Rpgrip1l/Ikzf1/Hipk2/Otx2/Sox11/Dzank1	39
BP	GO:0044270	cellular nitrogen compound catabolic process	69/2344	428/28814	3.48022e-08	6.05216e-07	3.22237e-07	Lin28b/Trim71/Casp3/Cnot6l/Fmr1/Il6/Rock1/Igf2bp1/Dnase1l2/Nt5m/Acat1/Lin28a/Dna2/Pde12/Tet3/Vegfa/Pnp2/Nudt7/Cpeb3/Ago1/Pde4d/Nudt4/Entpd7/Tnrc6b/Enpp5/Tet1/Btg2/E2f1/Axin2/Dcp1a/Ago4/Zhx2/Smg7/Elavl4/Prr5l/Ythdf3/Cnot7/Cnot6/Ahcyl/Xrn1/Fastk/Dicer1/Pde5a/Patl1/Nanos1/Mex3d/Entpd5/Pum2/Tent5a/Eif4enif1/Magohb/Rock2/Hnrnpu/Lsm5/Mettl16/Pnpt1/Pan3/A1cf/Gspt1/Tent4b/Apaf1/Pdxp/Tnrc6a/Aldh1l2/Fastkd…	69
BP	GO:0030038	contractile actin filament bundle assembly	29/2344	116/28814	3.49716e-08	6.05216e-07	3.22237e-07	Clasp2/Dlc1/Cgnl1/Tgfbr1/Arhgap28/Arhgef15/Pik3r1/Zyx/Fermt2/Tnfaip1/Rhoc/S1pr1/Ppm1e/Arhgef10/Tjp1/Tsc1/Limk1/Ccn2/Arhgef18/Coro2b/Ccdc88a/Sorbs1/Ptger4/Lpar1/Rock2/Ptk2b/Cul3/Met/Pak2	29
BP	GO:0043149	stress fiber assembly	29/2344	116/28814	3.49716e-08	6.05216e-07	3.22237e-07	Clasp2/Dlc1/Cgnl1/Tgfbr1/Arhgap28/Arhgef15/Pik3r1/Zyx/Fermt2/Tnfaip1/Rhoc/S1pr1/Ppm1e/Arhgef10/Tjp1/Tsc1/Limk1/Ccn2/Arhgef18/Coro2b/Ccdc88a/Sorbs1/Ptger4/Lpar1/Rock2/Ptk2b/Cul3/Met/Pak2	29
BP	GO:0051348	negative regulation of transferase activity	49/2344	263/28814	3.69821e-08	6.38202e-07	3.398e-07	Dusp22/Casp3/Il6/Dusp1/Pik3ip1/Smad7/Rubcn/Drd1/Pip4k2a/Spred1/Eif4a2/Kat2b/Midn/Lrp6/Prkar2a/Lats1/Sorl1/Srcin1/Ormdl3/Camk2n2/Heg1/Ppm1e/Hipk3/Tnfaip3/Wnk1/Limk1/Rb1/Tsg101/Dusp16/Spry1/Ptprj/Spry2/Hnrnpu/Cep43/Pparg/Hmgcr/Pkia/Dnajc3/Pten/Stk38/Hexim1/Trib1/Ggnbp2/Nr2f2/Ifng/Rgn/Rgs2/Mstn/Sfrp1	49
BP	GO:0046661	male sex differentiation	37/2344	172/28814	3.78166e-08	6.50765e-07	3.46489e-07	Greb1l/Tgfbr1/Bcl2/Hmga2/Wnt9b/Lgr4/Fndc3a/Lrp2/Scaper/Hoxa10/Sema3a/Acvr2a/Bcl2l2/Atrx/Bmpr1a/Pdgfra/Smad5/Fgf9/Ago4/Arid4b/Map7/Esr1/Zfpm2/Bcl2l11/Stat5b/Fgf10/Six4/Patz1/Akap9/Rara/Gata3/Hmgb2/Gja1/Hoxa11/Smad9/Sfrp1/Arid5b	37
BP	GO:0002028	regulation of sodium ion transport	26/2344	97/28814	3.8188e-08	6.53475e-07	3.47931e-07	Fgf11/Dmd/Adrb2/Sgk1/Wnk3/Nos1/Sik1/Ywhah/Kif5b/Ptpn3/Akt3/Nedd4l/Hecw2/Wnk1/Osr1/Slmap/Mllt6/Camk2d/Plcb1/Serpine2/Wnk2/Stk39/Cntn1/Agrn/Nkain1/Ahcyl1	26
BP	GO:0010660	regulation of muscle cell apoptotic process	26/2344	97/28814	3.8188e-08	6.53475e-07	3.47931e-07	Mapk8/Bcl2/Cflar/Edn1/Igf1r/Pik3r1/Mfn2/E2f3/Trip10/Lrp6/Dicer1/Camk2d/Ambra1/Il12a/Pdcd4/Stk4/Pou4f2/Pparg/Ptk2b/Map2k4/Hmgcr/Pten/Nfe2l2/Gria4/Ifng/Lifr	26
BP	GO:0035023	regulation of Rho protein signal transduction	25/2344	91/28814	4.07197e-08	6.9485e-07	3.69961e-07	Stard13/Dlc1/Col3a1/Abl2/F2r/Tnfaip1/Rasgrf2/Abca1/Arhgdia/Arhgap35/Heg1/Arhgef10/Akap13/Arhgef18/Lpar1/Itga3/Ophn1/P2ry10/Gpr174/Cul3/Met/Ripor2/Ngfr/Lpar6/Arhgef2	25
BP	GO:0050708	regulation of protein secretion	54/2344	304/28814	4.12505e-08	7.01947e-07	3.7374e-07	Acvr1c/Stxbp5/Rfx6/G6pc2/Il6/Dnajc1/Il13/Apbb3/Rab11fip1/Pfkfb2/Kcnn4/Rfx3/Clock/Arf6/Nos1/Cd2ap/F2r/Pam/Casr/Rab11fip5/Acsl4/Adam9/Sec24a/Midn/Idua/Kcnb1/Kif5b/Pde3b/Srcin1/Sybu/Rapgef4/Nr1h2/Hif1a/Rest/Ptger4/Il12a/Cnr1/Lrp1/Tlr4/Rsad2/A1cf/Pparg/Hmgcr/Gja1/Pla2g6/Nrxn1/Myt1/Cdk16/Adra2a/Ifng/Ankrd1/Sfrp1/Isl1/Pim3	54
BP	GO:0001974	blood vessel remodeling	19/2344	56/28814	4.14793e-08	7.03881e-07	3.74769e-07	Rbpj/Tbx1/Tgfbr3/Vegfa/Atp7a/Acvr2b/Ccr2/Nfatc3/Dll4/Rspo3/Bmpr2/Pbrm1/Acvrl1/Fgf10/Lrp1/Chd7/Erg/Gja1/Hoxa3	19
BP	GO:0001892	embryonic placenta development	29/2344	117/28814	4.29088e-08	7.26122e-07	3.86611e-07	Rbpj/Mdfi/Hand1/Nrk/Senp2/Birc6/Map2k1/Rspo3/Med1/Pkd2/Hectd1/Vash2/E2f7/Wnt7b/Cebpb/Plcd1/Hif1a/Socs3/Ncoa3/Pkd1/Gab1/Fzd5/Ncoa1/Stk4/Grb2/Gata2/Ggnbp2/Nr2f2/St14	29
BP	GO:0060828	regulation of canonical Wnt signaling pathway	47/2344	249/28814	4.60746e-08	7.7754e-07	4.13988e-07	Rbpj/Ptpru/Nphp3/Usp47/Lgr4/Rspo2/Btrc/Zeb2/Ddx3x/Rspo3/Tbl1xr1/Dab2/Tnks2/Eda/App/Tle4/Kpna1/Wnt3a/Lats1/Fgf9/Axin2/Reck/Csnk1g1/Lypd6/Tmem170b/Wnk1/Tmem64/Ctnnbip1/Yap1/Fgf10/Frat1/Sema5a/Stk4/Csnk1g3/Wnk2/Fzd7/Foxo1/Dkk2/Gprc5b/Nrarp/Ctnnd1/Ubr5/Ppp2r3a/Sfrp1/Isl1/Ccny/Gpc5	47
BP	GO:1901216	positive regulation of neuron death	31/2344	131/28814	4.74684e-08	7.98856e-07	4.25337e-07	Fasl/Casp3/Mapk8/Cdc34/Fbxw7/Nos1/Cdk5r1/Fos/Jun/Tfap2a/Bace1/App/Epha7/Mcl1/St8sia2/Srpk2/Atf2/Rest/Bcl2l11/Fas/Map3k5/Tlr4/Pawr/Map2k4/Map2k7/Ngfr/Grik2/Kcnma1/Ifng/Efnb2/Agrn	31
BP	GO:0051058	negative regulation of small GTPase mediated signal transduction	20/2344	62/28814	4.84497e-08	8.13131e-07	4.32937e-07	Arhgap12/Dlc1/Cgnl1/Trim67/Abl2/Mfn2/Mapkap1/Slit2/Cd2ap/Tnfaip1/Arhgap35/Heg1/Timp2/Arhgap24/Spry1/Itga3/Spry2/Cul3/Met/Ripor2	20
BP	GO:0048872	homeostasis of number of cells	62/2344	372/28814	4.9566e-08	8.29586e-07	4.41699e-07	Skil/Rbfox2/Casp3/Ccr7/Il6/Bcl2/Tgfbr3/Lgr4/Xkr8/Vegfa/Sox6/Nfe2l1/Acvr2a/Il7r/Atxn2/Cdk6/Ccr2/F2r/Flt3/Myb/Pth/Med1/Zbtb18/Smad5/Ezh1/Sos1/Akt3/Slc40a1/Nbea/Ncapg2/Rassf2/Napepld/Kit/Siva1/Tnfaip3/Map7/Hif1a/Mecom/Rb1/Pknox1/Klf13/Smarca2/Bcl2l11/Stat5b/Plcb1/Armcx1/Pde4b/Csf1/Fas/Myct1/Glis2/Gpr174/Add1/Gata2/Gata3/Hmgb2/Hoxa5/Slc7a11/Ikzf1/Ampd3/Bmi1/Ifng	62
BP	GO:0046330	positive regulation of JNK cascade	27/2344	105/28814	5.44308e-08	9.08519e-07	4.83725e-07	Dusp22/Map4k4/Rasgrp1/Map3k1/Nrk/Taok1/Traf3/Dixdc1/Wnt7a/Zfp622/Dab2/Mink1/App/Crk/Rassf2/Wnt7b/Fgd4/Rb1cc1/Ccn2/Pja2/Plcb1/Map3k5/Tlr4/Ptk2b/Map2k4/Map2k7/Hipk2	27
BP	GO:0030198	extracellular matrix organization	55/2344	315/28814	5.66773e-08	9.43437e-07	5.02317e-07	Adamts15/Clasp2/Pmp22/Tgfbr1/Il6/Adamts8/Col5a2/Col1a2/Has2/Cflar/Col3a1/Col4a1/Col4a2/Col27a1/Nphp3/Impg2/Adamts12/Pxdn/Atxn1l/Adamts3/Atp7a/Abl2/Colq/Tfap2a/Fbln5/Pdgfra/Smoc1/Ntng1/App/Col4a3/Col4a4/Idua/Myf5/Wnt3a/Mmp24/Reck/B4galt1/Smoc2/Adamts7/Sulf1/Rb1/Ccn2/Adamts6/Adamtsl3/Col4a5/Sema5a/Tgfbi/Adamts5/Loxl3/Ndnf/Lox/Matn3/Cav2/Mmp16/Adamts10	55
BP	GO:0034655	nucleobase-containing compound catabolic process	65/2344	399/28814	5.76082e-08	9.56327e-07	5.0918e-07	Lin28b/Trim71/Casp3/Cnot6l/Fmr1/Il6/Rock1/Igf2bp1/Dnase1l2/Nt5m/Acat1/Lin28a/Dna2/Pde12/Vegfa/Pnp2/Nudt7/Cpeb3/Ago1/Pde4d/Nudt4/Entpd7/Tnrc6b/Enpp5/Btg2/E2f1/Axin2/Dcp1a/Ago4/Zhx2/Smg7/Elavl4/Prr5l/Ythdf3/Cnot7/Cnot6/Ahcyl/Xrn1/Fastk/Dicer1/Pde5a/Patl1/Nanos1/Mex3d/Entpd5/Pum2/Tent5a/Eif4enif1/Magohb/Rock2/Hnrnpu/Lsm5/Mettl16/Pnpt1/Pan3/A1cf/Gspt1/Tent4b/Apaf1/Tnrc6a/Fastkd1/Ampd3/Pabpc1/Rgn/Mlycd	65
BP	GO:0055017	cardiac muscle tissue growth	28/2344	112/28814	5.98368e-08	9.90632e-07	5.27445e-07	Rbpj/Tgfbr1/Edn1/Tgfbr3/Bmpr1a/Jarid2/Trip10/S1pr1/Tgfbr2/Fgf9/Heg1/Sorbs2/Fgf1/Zfpm2/Akap13/Camk2d/Yap1/Smad1/Akap6/Ncam1/Pdlim5/Kcnk2/Rxra/Map2k4/Pten/Gja1/Pim1/Rgs2	28
BP	GO:0048668	collateral sprouting	14/2344	32/28814	6.18026e-08	1.02041e-06	5.43301e-07	Ngf/Zeb2/Omg/Ist1/App/Epha7/Ulk1/Wnt3a/Rgma/Nin/Dcx/Bcl11a/Lrp1/Ifrd1	14
BP	GO:0043062	extracellular structure organization	55/2344	316/28814	6.32697e-08	1.04182e-06	5.54699e-07	Adamts15/Clasp2/Pmp22/Tgfbr1/Il6/Adamts8/Col5a2/Col1a2/Has2/Cflar/Col3a1/Col4a1/Col4a2/Col27a1/Nphp3/Impg2/Adamts12/Pxdn/Atxn1l/Adamts3/Atp7a/Abl2/Colq/Tfap2a/Fbln5/Pdgfra/Smoc1/Ntng1/App/Col4a3/Col4a4/Idua/Myf5/Wnt3a/Mmp24/Reck/B4galt1/Smoc2/Adamts7/Sulf1/Rb1/Ccn2/Adamts6/Adamtsl3/Col4a5/Sema5a/Tgfbi/Adamts5/Loxl3/Ndnf/Lox/Matn3/Cav2/Mmp16/Adamts10	55
BP	GO:0014020	primary neural tube formation	29/2344	119/28814	6.40637e-08	1.04924e-06	5.58648e-07	Trim71/Tgif1/Dlc1/Casp3/Fzd3/Sall4/Lrp2/Abl2/Zeb2/Ski/Tfap2a/Kdm2a/Lrp6/Sall1/Luzp1/Hectd1/Arhgap35/Rgma/Sema4c/Tsc1/Hif1a/Kdm6a/Dvl2/Rock2/Rara/Apaf1/Cecr2/St14/Sfrp1	29
BP	GO:0045666	positive regulation of neuron differentiation	29/2344	119/28814	6.40637e-08	1.04924e-06	5.58648e-07	Ngf/Tgif1/Rgs6/Dmd/Il6/Gdf6/Lin28a/Zeb1/App/Neurog3/Sall1/Mmd/Bnip2/Rest/Timp2/Nin/Kdm4a/Trpc5/Ncoa1/Cxcl12/Rara/Gata2/Map1b/Pten/Gprc5b/Ngfr/Arhgef2/Ifng/Sox11	29
BP	GO:0014909	smooth muscle cell migration	27/2344	106/28814	6.74106e-08	1.1011e-06	5.86262e-07	Ndrg4/Sema6d/Has2/Bcl2/Atp7a/Slit2/Bmpr1a/Pde4d/Pcsk5/Crk/F3/Sorl1/Fgf9/Nr4a3/Rapgef4/Dock4/Camk2d/Ptger4/Lpar1/Lrp1/Ppargc1a/Gna12/Tlr4/Rps6kb1/Pparg/Nfe2l2/Trib1	27
BP	GO:0010469	regulation of signaling receptor activity	33/2344	147/28814	6.92621e-08	1.12833e-06	6.00758e-07	Begain/Adrb2/Nptx1/Edn1/Fbxw7/Reln/Cdk5r1/Pde4d/Ankrd13c/Mink1/Bicd1/App/Rasgrf2/Tafa1/Hif1a/Tsg101/Epgn/Dlgap1/Cnih2/Ppargc1a/Ptprj/Grem2/Akap9/Pparg/Ptk2b/Cacng2/Pten/Hbegf/Nrxn1/Homer1/Adra2a/Ifng/Igsf1	33
BP	GO:0048846	axon extension involved in axon guidance	15/2344	37/28814	7.2126e-08	1.16875e-06	6.22279e-07	Sema6d/Vegfa/Sema3a/Slit2/Plxna4/Bmpr2/Wnt3a/Sema7a/Sema4b/Sema4c/Sema5a/Dscam/Cxcl12/Sema6a/Nrp2	15
BP	GO:1902284	neuron projection extension involved in neuron projection guidance	15/2344	37/28814	7.2126e-08	1.16875e-06	6.22279e-07	Sema6d/Vegfa/Sema3a/Slit2/Plxna4/Bmpr2/Wnt3a/Sema7a/Sema4b/Sema4c/Sema5a/Dscam/Cxcl12/Sema6a/Nrp2	15
BP	GO:0060606	tube closure	28/2344	113/28814	7.34176e-08	1.18653e-06	6.31747e-07	Trim71/Tgif1/Dlc1/Casp3/Fzd3/Sall4/Lrp2/Abl2/Zeb2/Ski/Tfap2a/Kdm2a/Lrp6/Sall1/Hectd1/Arhgap35/Rgma/Sema4c/Tsc1/Kdm6a/Dvl2/Fgf10/Rock2/Rara/Apaf1/Cecr2/St14/Sfrp1	28
BP	GO:0042472	inner ear morphogenesis	29/2344	120/28814	7.79639e-08	1.25668e-06	6.69097e-07	Hoxa1/Atp2b2/Tbx1/Fzd3/Prrx1/Lrig3/Eya1/Dll1/Zeb1/Tfap2a/Slitrk6/Pls1/Lrig1/Wnt3a/Fgf9/Nr4a3/Sobp/Triobp/Rest/Dvl2/Fgf10/Six4/Spry2/Chd7/Gata2/Gata3/Ntn1/Ripor2/Otx2	29
BP	GO:0051101	regulation of DNA binding	30/2344	127/28814	8.1032e-08	1.3027e-06	6.93598e-07	Trim6/Mdfi/Ngf/Mapk8/Hand1/Hipk1/Hmga2/Fbxw7/Jun/Ski/E2f1/Hipk3/Nfib/Rb1/Pou4f1/Rest/Pitx2/Ctnnbip1/Tlr4/Traf3ip1/Pou4f2/Pparg/Gata3/Hmgb2/Zfp462/Dot1l/Hipk2/Ifng/Sox11/Isl1	30
BP	GO:0071453	cellular response to oxygen levels	33/2344	148/28814	8.22421e-08	1.31868e-06	7.02108e-07	Rbpj/Cpeb2/Cpeb1/Adrb2/Bach1/Bcl2/Egln2/Hif1an/Vegfa/Map2k1/Higd1a/Slc2a4/Fmn2/Egln3/Atf2/Tsc1/Rora/Hif1a/Epha4/Ak4/Fas/Rock2/Pou4f2/Ndnf/Pparg/Tmbim6/Kcnk2/Npepps/Pten/Kcnk3/Nfe2l2/Foxo1/Hyou1	33
BP	GO:0072659	protein localization to plasma membrane	53/2344	302/28814	8.25719e-08	1.3205e-06	7.03078e-07	Pacs2/Clasp2/Rdx/Zfyve27/Gga3/Rock1/Tspan5/Stx3/Rab8b/Pik3r1/Wnk3/Arf6/Nectin3/Pls1/Dab2/Sqstm1/Kcnb1/Kif5b/Lrp6/Wnt3a/Rab10/Hectd1/Ldlrap1/Fcho2/Prepl/Map7/Macf1/Atp2c1/Lypla1/Vamp3/Slmap/Ccdc88a/Camk2d/Sorbs1/Itga3/Ank2/Lrp1/Prkci/Rock2/Sec23a/Ehd1/Rab11a/Ptpn9/Rap2a/Ttc7b/Fyb2/Adcy6/Pals1/Nrxn1/Rer1/Snx27/Pkdcc/Cacnb2	53
BP	GO:1904036	negative regulation of epithelial cell apoptotic process	18/2344	53/28814	9.22962e-08	1.47216e-06	7.83827e-07	Ngf/Il13/Cflar/Igf1r/Abl2/Cast/Tnfaip3/Rb1/Wfs1/Srsf6/Yap1/Sema5a/Pak4/Ndnf/Gata2/Gata3/Nfe2l2/Cdh5	18
BP	GO:0031099	regeneration	34/2344	156/28814	9.4935e-08	1.51031e-06	8.04137e-07	Lrig2/Il6/Bcl2/Cflar/Igf1r/Prrx1/Map2k1/Wnt7a/Itpr1/Jun/Omg/Med1/Ezh1/Kpna1/Ulk1/Ndel1/Rgma/Cebpb/Epha4/Ptgfrn/Dicer1/Yap1/Fas/Lrp1/Ifrd1/Matn2/Cxcl12/Nrep/Fzd7/Pten/Gja1/Mstn/Lifr/Akirin1	34
BP	GO:0015833	peptide transport	55/2344	320/28814	9.76094e-08	1.54882e-06	8.24642e-07	Acvr1c/Rfx6/G6pc2/Il6/Edn1/Hmga2/Abcb9/Rab8b/Pfkfb2/Rfx3/Clock/Acvr2b/Nos1/Casr/Apln/Ube2q1/Raf1/Rab11fip5/Acsl4/Pex5l/Midn/Kcnb1/Kif5b/Pde3b/Stxbp3/Abca1/Slc13a3/Slc18a2/Sybu/Rapgef4/Smad2/Hif1a/Rest/Pclo/Ptger4/Cnr1/Lrp1/Itsn1/Cdh17/Pparg/Chd7/Hmgcr/Car2/Gja1/Slc7a11/Pla2g6/Nrxn1/Cacna1c/Myt1/Cdk16/Adra2a/Ifng/Sfrp1/Isl1/Pim3	55
BP	GO:0098656	anion transmembrane transport	40/2344	202/28814	1.19258e-07	1.88743e-06	1.00493e-06	Ptafr/Gabra6/Slc20a1/Slc23a2/Slc66a1/Slc6a1/Slc7a2/Lrp2/Septin2/Slc20a2/Casr/Slc4a8/Slc25a3/Ano3/Slc25a22/Slc13a3/Grk6/Ano5/Glrb/Slc17a8/Slc12a7/Slc12a6/Slc6a8/Tcaf2/Ano4/Slc7a1/Slc1a1/Slc7a13/Grm5/Slc25a21/Vdac3/Clcn3/Gabra3/Slc7a11/Slc35a3/Slc25a31/Slc26a2/Rgs2/Slc12a5/Glra2	40
BP	GO:1901361	organic cyclic compound catabolic process	73/2344	477/28814	1.22227e-07	1.92942e-06	1.02728e-06	Lin28b/Trim71/Casp3/Cnot6l/Fmr1/Il6/Rock1/Igf2bp1/Dnase1l2/Nt5m/Acat1/Lin28a/Dna2/Pde12/Tet3/Vegfa/Pnp2/Nudt7/Cpeb3/Ago1/Pde4d/Ywhah/Nudt4/Entpd7/Tnrc6b/Enpp5/Tet1/Btg2/E2f1/Axin2/Dcp1a/Ago4/Zhx2/Smg7/Elavl4/Prr5l/Ythdf3/Cnot7/Cnot6/Ahcyl/Xrn1/Fastk/Dicer1/Pde5a/Patl1/Nanos1/Mex3d/Entpd5/Pum2/Tent5a/Eif4enif1/Magohb/Rock2/Hnrnpu/Lsm5/Mettl16/Pnpt1/Pan3/A1cf/Gspt1/Tent4b/Apaf1/Nfe2l2/Pdxp/Tnrc6a/A…	73
BP	GO:0048704	embryonic skeletal system morphogenesis	27/2344	109/28814	1.25666e-07	1.9786e-06	1.05347e-06	Mdfi/Hoxa1/Tgfbr1/Mycn/Tbx1/Wnt9b/Wnt9a/Prrx1/Eya1/Zeb1/Tfap2a/Hoxd10/Pdgfra/Myf5/Tgfbr2/Satb2/Smad2/Asxl2/Osr1/Six4/Hoxa11/Hoxa3/Hoxa5/Hoxb4/Mmp16/Bmi1/Sox11	27
BP	GO:0019439	aromatic compound catabolic process	70/2344	451/28814	1.27234e-07	1.99813e-06	1.06387e-06	Lin28b/Trim71/Casp3/Cnot6l/Fmr1/Il6/Rock1/Igf2bp1/Dnase1l2/Nt5m/Acat1/Lin28a/Dna2/Pde12/Tet3/Vegfa/Pnp2/Nudt7/Cpeb3/Ago1/Pde4d/Nudt4/Entpd7/Tnrc6b/Enpp5/Tet1/Btg2/E2f1/Axin2/Dcp1a/Ago4/Zhx2/Smg7/Elavl4/Prr5l/Ythdf3/Cnot7/Cnot6/Ahcyl/Xrn1/Fastk/Dicer1/Pde5a/Patl1/Nanos1/Mex3d/Entpd5/Pum2/Tent5a/Eif4enif1/Magohb/Rock2/Hnrnpu/Lsm5/Mettl16/Pnpt1/Pan3/A1cf/Gspt1/Tent4b/Apaf1/Pdxp/Tnrc6a/Aldh1l2/Fastkd…	70
BP	GO:0032330	regulation of chondrocyte differentiation	18/2344	54/28814	1.27936e-07	2.004e-06	1.06699e-06	Tgfbr1/Gdf6/Wnt9a/Adamts12/Sox6/Smad7/Rarb/Pth/Pthlh/Axin2/Adamts7/Ccn2/Zbtb16/Sox5/Trps1/Fgf18/Hoxa11/Pkdcc	18
BP	GO:0050921	positive regulation of chemotaxis	33/2344	151/28814	1.36128e-07	2.12687e-06	1.13241e-06	Wasl/Ccr7/Cxcr4/Edn1/Stx3/Vegfa/Slit2/Ccr2/Casr/App/Mospd2/Bmpr2/S1pr1/Smoc2/Wnk1/Il12a/Ntf3/Lpar1/Csf1/Fgf10/Fgf18/Lbp/Ptprj/Sema5a/Ccl1/Dscam/Cxcl12/Ptk2b/Met/Stk39/Ripor2/Mstn/Akirin1	33
BP	GO:0007160	cell-matrix adhesion	44/2344	234/28814	1.36768e-07	2.13142e-06	1.13484e-06	Dusp22/Clasp2/Dlc1/Map4k4/Dmd/Rock1/Bcl2/Col3a1/Utrn/Adamts12/Onecut2/Pik3r1/Vegfa/Zyx/Cdk6/Fermt2/Mink1/Tiam1/Pcsk5/Eda/Adam9/Myf5/B4galt1/Acer2/Macf1/Tsc1/Ccn2/Dicer1/Coro2b/Itgb8/Bcl2l11/Whamm/Sorbs1/Frem1/Acvrl1/Fmn1/Itga3/Csf1/Lrp1/Ptprj/Vcl/Ptk2b/Pten/Peak1	44
BP	GO:0010927	cellular component assembly involved in morphogenesis	29/2344	123/28814	1.38356e-07	2.15067e-06	1.14509e-06	Tmod2/Clasp2/Pmp22/Cflar/Edn1/Pla2g3/Mfn2/Tbpl1/Pafah1b1/Cntnap1/Pdgfra/Cfl2/Mef2a/Flnc/Wdr1/Mtmr2/Akap13/Dicer1/Sec23ip/Nectin2/Six4/Tppp/Csrp2/Pikfyve/Ugt8a/Pals1/Tmod1/AU040320/Cntn1	29
BP	GO:1903522	regulation of blood circulation	48/2344	266/28814	1.39688e-07	2.16588e-06	1.15318e-06	Atp2a2/Rbfox2/Mdm4/Dmd/Adrb2/P2rx1/Edn1/Tmem65/Pik3r1/Smad7/Cacna2d1/Sema3a/Drd1/Nos1/Map2k1/F2r/Pde4d/Casr/Apln/App/Bmpr2/Kcnj2/Chrm2/Mef2a/Kcnd3/Add3/Hif1a/Ccn2/Pde5a/Dock4/Pde4b/Ank2/Slc1a1/Akap9/Akap6/Hcn4/Cysltr1/Hmgcr/Gja1/Hbegf/Cacna1c/Cacnb2/Adra2a/Ifng/Rgs2/Isl1/Agrn/Atp2b1	48
BP	GO:0009100	glycoprotein metabolic process	56/2344	332/28814	1.43586e-07	2.22068e-06	1.18236e-06	Gnptab/Gxylt1/Galnt1/Alg11/Ccr7/Bcl2/Ndst2/Galnt2/B3gnt7/Adamts12/Tet3/Tmtc3/Dsel/Atp7a/Mgat4a/St6galnac6/B3gnt6/Tet1/Idua/St3gal1/St8sia2/St6galnac3/B4galt1/Trip11/Acer2/Man2a2/Adamts7/Hs3st5/Sulf1/Hif1a/Ugdh/B3galt2/Xylt2/Entpd5/Hs6st2/Chsy3/Plcb1/B3gnt5/Galnt7/Pcsk6/Fut4/Ube2j1/B3galt1/Chst7/Nus1/Pawr/Ndnf/Necab1/Poglut1/Edem3/Man1a/Hbegf/Gfpt2/Galnt3/Aqp11/Edem1	56
BP	GO:0017148	negative regulation of translation	39/2344	196/28814	1.49372e-07	2.30433e-06	1.2269e-06	Trim71/Cpeb2/Cpeb1/Cnot6l/Fmr1/Rock1/Igf2bp1/Lin28a/Pde12/Caprin1/Cpeb3/Ago1/Ddx3x/Tnrc6b/Unk/Btg2/Dcp1a/Ago4/Ythdf3/Cnot7/Tsc1/Cnot6/Xrn1/Patl1/Nanos1/Mex3d/Eif4enif1/Rock2/Hnrnpu/Mettl16/Pnpt1/Pan3/Tent4b/Rara/Sesn2/Tnrc6a/Rnf139/Pabpc1/Rgs2	39
BP	GO:0061035	regulation of cartilage development	21/2344	72/28814	1.5923e-07	2.45021e-06	1.30457e-06	Tgfbr1/Gdf6/Wnt9a/Adamts12/Sox6/Smad7/Rarb/Pth/Idua/Pthlh/Axin2/Adamts7/Ccn2/Zbtb16/Sox5/Trps1/Fgf18/Smad1/Rara/Hoxa11/Pkdcc	21
BP	GO:0035249	synaptic transmission, glutamatergic	28/2344	117/28814	1.61768e-07	2.47519e-06	1.31787e-06	Adrb2/P2rx1/Atad1/Drd1/Reln/Ccr2/Grm7/Iqsec2/Slc17a7/Slc17a8/Tshz3/Cnih2/Ophn1/Cnr1/Serpine2/Ntrk2/Grm5/Ptk2b/Cacng2/Clcn3/Pla2g6/Gria4/Nrxn1/Ngfr/Unc13c/Grik2/Homer1/Grm8	28
BP	GO:1902107	positive regulation of leukocyte differentiation	38/2344	189/28814	1.62069e-07	2.47519e-06	1.31787e-06	Ccr7/Il6/Rasgrp1/Ppargc1b/Pla2g3/Il7r/Ccr2/Fos/Jun/Myb/Tgfbr2/Creb1/Runx1/Asxl2/Rb1/Pou4f1/Zfp609/Tmem64/Zbtb16/Ambra1/Stat5b/Ctnnbip1/Il12a/Egr3/Il21/Csf1/Pou4f2/Tox/Rara/Gata3/Hlx/Car2/Hsp90aa1/Trib1/Ikzf1/Atp11c/Dlk1/Ifng	38
BP	GO:1903708	positive regulation of hemopoiesis	38/2344	189/28814	1.62069e-07	2.47519e-06	1.31787e-06	Ccr7/Il6/Rasgrp1/Ppargc1b/Pla2g3/Il7r/Ccr2/Fos/Jun/Myb/Tgfbr2/Creb1/Runx1/Asxl2/Rb1/Pou4f1/Zfp609/Tmem64/Zbtb16/Ambra1/Stat5b/Ctnnbip1/Il12a/Egr3/Il21/Csf1/Pou4f2/Tox/Rara/Gata3/Hlx/Car2/Hsp90aa1/Trib1/Ikzf1/Atp11c/Dlk1/Ifng	38
BP	GO:0048193	Golgi vesicle transport	49/2344	276/28814	1.7426e-07	2.64814e-06	1.40996e-06	Sec16b/Gga3/Slc10a7/Stx17/Rab8b/Arfgap2/Gcc2/Nrbp1/Kif1c/Bicd2/Sec24a/Trappc2/Sorl1/Rab10/Stx6/Sar1b/Trip11/Nbea/Rp2/Snx8/Klhl20/Trappc10/Prepl/Macf1/Atp2c1/Lypla1/Vamp3/Gosr1/Rab33b/Vti1a/Bet1l/Spire1/Whamm/Sorcs1/Lamp1/Prkci/Sec23a/Tmed5/Plpp3/Cul3/Gosr2/Hyou1/Cog6/Rer1/Pkdcc/Rnf139/Sec24c/Rab14/Trappc8	49
BP	GO:0110053	regulation of actin filament organization	49/2344	276/28814	1.7426e-07	2.64814e-06	1.40996e-06	Tmod2/Clasp2/Rdx/Wasl/Dlc1/Cgnl1/Tgfbr1/Map3k1/Rictor/Arhgap28/Arhgef15/Pik3r1/Slit2/Arf6/Fermt2/Lima1/Ssh2/Rhoc/Cfl2/S1pr1/Lats1/Arhgap35/Ppm1e/Arhgef10/Fchsd2/Tjp1/Add3/Tsc1/Limk1/Ccn2/Wdr1/Arhgef18/Coro2b/Ccdc88a/Whamm/Ptger4/Fmn1/Lpar1/Rock2/Sema5a/Add1/Ptk2b/Shroom2/Grb2/Met/Capza1/Pdxp/Tmod1/Pak2	49
BP	GO:0090288	negative regulation of cellular response to growth factor stimulus	26/2344	104/28814	1.75382e-07	2.65859e-06	1.41552e-06	Skil/Cflar/Adamts12/Smurf1/Smad7/Lrp2/Slit2/Ski/Apln/Ofd1/Sorl1/Skor1/Sulf1/Epn2/Il12a/Spry1/Grem2/Spry2/Pparg/Gata3/Tnfaip6/Sema6a/Smurf2/Ngfr/Hipk2/Sfrp1	26
BP	GO:0045137	development of primary sexual characteristics	45/2344	244/28814	1.77606e-07	2.68563e-06	1.42992e-06	Schip1/Tgfbr1/Cbx2/Bcl2/Hmga2/Fndc3a/Vegfa/Lrp2/Scaper/Hoxa10/Sema3a/Mfn2/Acvr2a/Bcl2l2/Atrx/Pdgfra/Kmt2b/Fgf7/Fgf9/Ago4/Arid4b/Runx1/Kit/Map7/Cebpb/Esr1/Zfpm2/Osr1/Bcl2l11/Stat5b/Ptger4/Hnrnpk/Six4/Patz1/Akap9/Rara/Gata3/Hmgb2/Tnfaip6/Gja1/Hoxa11/Nrip1/Nr2f2/Sfrp1/Arid5b	45
BP	GO:0051495	positive regulation of cytoskeleton organization	40/2344	205/28814	1.80133e-07	2.71711e-06	1.44668e-06	Wasl/Mapk8/Tgfbr1/Edn1/Map3k1/Katnbl1/Rictor/Arhgef15/Cep120/Arf6/Fermt2/Rhoc/Cfl2/Arl2/Ppm1e/Arhgef10/Fchsd2/Add3/Tsc1/Clip1/Limk1/Vps4b/Ccn2/Wdr1/Ccdc88a/Togaram1/Whamm/Nin/Ntf3/Fmn1/Lpar1/Rock2/Sema5a/Akap9/Ptk2b/Grb2/Mapre1/Met/Map1b/Pdxp	40
BP	GO:0043488	regulation of mRNA stability	34/2344	160/28814	1.80711e-07	2.71913e-06	1.44775e-06	Trim71/Cnot6l/Fmr1/Rock1/Igf2bp1/Pde12/Vegfa/Cpeb3/Tnrc6b/Btg2/E2f1/Axin2/Dcp1a/Elavl4/Ythdf3/Cnot7/Cnot6/Fastk/Dicer1/Patl1/Nanos1/Mex3d/Pum2/Tent5a/Eif4enif1/Rock2/Hnrnpu/Mettl16/Pnpt1/Pan3/Tent4b/Tnrc6a/Fastkd1/Pabpc1	34
BP	GO:1902115	regulation of organelle assembly	41/2344	213/28814	1.87038e-07	2.80079e-06	1.49123e-06	Limk2/Rdx/Asap1/Cnot6l/Kctd17/Mapk8/Nptx1/Snx30/Prkaa2/Cep120/Cep135/Mfn2/Pip4k2a/Kat2b/Ulk1/Chmp4c/Mtmr3/Tbc1d12/Arhgap35/Sipa1l1/Cnot6/Vps4b/Tsg101/Cep97/Chmp5/Chmp1a/Ccdc88a/Yap1/Map4/Sh3glb1/Senp6/Stam/Hnrnpu/Pan3/Vdac3/Pikfyve/Nrxn1/Ripor2/Snx7/Arhgef2/Plk2	41
BP	GO:0008344	adult locomotory behavior	27/2344	111/28814	1.87514e-07	2.80079e-06	1.49123e-06	Ngf/Pbx3/Pmp22/Ccnd2/Abl2/Sez6l/Drd1/Hoxd10/Pafah1b1/Slitrk6/Oxr1/App/Idua/Scn1a/Atxn1/Glrb/Tsc1/Chl1/Epha4/Zic1/Cxcl12/Chd7/Clcn3/Tmod1/Hipk2/Cacna1c/Kcnma1	27
BP	GO:0110020	regulation of actomyosin structure organization	27/2344	111/28814	1.87514e-07	2.80079e-06	1.49123e-06	Clasp2/Dlc1/Cgnl1/Tgfbr1/Edn1/Arhgap28/Arhgef15/Pik3r1/Mfn2/Fermt2/Rhoc/S1pr1/Ppm1e/Arhgef10/Tjp1/Tsc1/Limk1/Ccn2/Akap13/Arhgef18/Coro2b/Ccdc88a/Ptger4/Lpar1/Rock2/Met/Pak2	27
BP	GO:0043401	steroid hormone mediated signaling pathway	28/2344	118/28814	1.95763e-07	2.90976e-06	1.54925e-06	Kdm3a/Rbfox2/Cry2/Hmga2/Ppargc1b/Sgk1/Clock/Ywhah/Crebrf/Med1/Dab2/Rnf6/Klf9/Lats1/Esr1/Ncoa3/Akap13/Safb/Yap1/Trim68/Ncoa2/Pou4f2/Ntrk2/Wbp2/Ubr5/Phb/Sfrp1/Isl1	28
BP	GO:0051897	positive regulation of protein kinase B signaling	28/2344	118/28814	1.95763e-07	2.90976e-06	1.54925e-06	Osbpl8/Tnfaip8l3/Myorg/Tgfbr1/Il6/Igf1r/Rictor/Lin28a/Vegfa/Ret/Lrp2/Fermt2/Osm/F3/Ptprj/Sema5a/Itsn1/Spry2/Cxcl12/Tspyl5/Rara/Gata3/Met/Hbegf/Hsp90aa1/Nrxn1/Ngfr/Phb	28
BP	GO:0034764	positive regulation of transmembrane transport	46/2344	253/28814	2.0085e-07	2.97814e-06	1.58566e-06	Osbpl8/Ptafr/Dmd/Adrb2/Il13/P2rx1/Edn1/Stimate/Atp7a/Cacna2d1/Wnk3/Mfn2/Drd1/Reln/Nos1/F2r/Akap7/Pth/Crebl2/Lrrc55/Kcnj2/Kif5b/Pkd2/Nr4a3/Nedd4l/Mef2a/Wnk1/Sorbs1/Plcb1/Ank2/Prkci/Pou4f2/Akap9/Akap6/Asph/Wnk2/Cacng2/Met/Car2/Nfe2l2/Stk39/Coa8/Cacna1c/Cacnb2/Ifng/Rgn	46
BP	GO:0036294	cellular response to decreased oxygen levels	30/2344	132/28814	2.01413e-07	2.97926e-06	1.58625e-06	Rbpj/Cpeb2/Cpeb1/Adrb2/Bach1/Bcl2/Egln2/Hif1an/Vegfa/Map2k1/Higd1a/Slc2a4/Fmn2/Egln3/Atf2/Tsc1/Rora/Hif1a/Epha4/Ak4/Rock2/Ndnf/Pparg/Tmbim6/Kcnk2/Npepps/Pten/Kcnk3/Nfe2l2/Hyou1	30
BP	GO:1902905	positive regulation of supramolecular fiber organization	37/2344	183/28814	2.02227e-07	2.98406e-06	1.58881e-06	Wasl/Mapk8/Tgfbr1/Edn1/Map3k1/Rictor/Arhgef15/Arf6/Fermt2/App/Rhoc/Cfl2/Arl2/Ppm1e/Arhgef10/Fchsd2/Tsc1/Clip1/Limk1/Rb1/Ccn2/Wdr1/Ccdc88a/Togaram1/Whamm/Nin/Fmn1/Lpar1/Rock2/Sema5a/Akap9/Ptk2b/Grb2/Mapre1/Met/Map1b/Pdxp	37
BP	GO:0000082	G1/S transition of mitotic cell cycle	40/2344	206/28814	2.06191e-07	3.03523e-06	1.61606e-06	Trim71/Rdx/Bach1/E2f5/Bcl2/Ccnd2/Senp2/E2f6/Cacul1/E2f3/Ccne1/Cdc25a/Ddx3x/Myb/Ppp6c/Cdk17/E2f1/Pkd2/Lats1/Ankrd17/Klf11/E2f7/Npat/Ppp2r3d/Rbl2/Rb1/Pkd1/Ctdspl/Camk2d/Nacc2/Ambra1/Plcb1/Fgf10/Crlf3/Rps6kb1/Cdk18/Pten/Zfp655/Cdk16/Plk2	40
BP	GO:0008544	epidermis development	59/2344	361/28814	2.06711e-07	3.03557e-06	1.61624e-06	Rbpj/Casp3/Mycn/Rock1/Alox8/Atp2b2/Bcl2/Igf1r/Fzd3/Dnase1l2/Lgr4/Intu/Slc4a7/Atp7a/Cyp26b1/Dll1/Map2k1/Tfap2a/Pafah1b1/Med1/Slitrk6/Pls1/Bcl11b/Eda/Fgf7/Sos1/Lats1/Txnip/Dsg4/Triobp/Runx1/Psap/Atp2c1/Mycl/Ncoa3/Tgm3/Rest/Gab1/Tsg101/Srsf6/Apcdd1/Dicer1/Mreg/Pum2/Satb1/Ntf3/Yap1/Trps1/Fgf10/Rock2/Stk4/Fa2h/Esrp1/Ugcg/Ripor2/Sgpp1/Ngfr/Kcnma1/St14	59
BP	GO:0001505	regulation of neurotransmitter levels	46/2344	254/28814	2.26195e-07	3.31372e-06	1.76434e-06	Stxbp5/Atp2a2/Ngf/Fmr1/Adrb2/P2rx1/Bche/Stx3/Slc6a1/Drd1/Nos1/Wnt7a/Adcy1/Colq/Ncs1/Slc4a8/Nrn1/Slc6a11/Grm7/Erc2/Bace1/Stxbp3/Sptbn2/Slc18a2/Slc17a7/Chrm2/Prepl/Pclo/Slc5a7/Rap1b/Ptger4/Synj1/Ntrk2/Pnkd/Nrxn3/Snap25/Nrxn1/Brsk1/Cadps/Unc13c/Grm8/Adora2b/Adra2a/Prkcb/Aldh5a1/Maoa	46
BP	GO:0001843	neural tube closure	27/2344	112/28814	2.2807e-07	3.3332e-06	1.77471e-06	Trim71/Tgif1/Dlc1/Casp3/Fzd3/Sall4/Lrp2/Abl2/Zeb2/Ski/Tfap2a/Kdm2a/Lrp6/Sall1/Hectd1/Arhgap35/Rgma/Sema4c/Tsc1/Kdm6a/Dvl2/Rock2/Rara/Apaf1/Cecr2/St14/Sfrp1	27
BP	GO:0007032	endosome organization	18/2344	56/28814	2.39342e-07	3.48198e-06	1.85392e-06	Fasl/Rab27a/Hook1/Pi4k2a/Sqstm1/Aktip/Stx6/Tmem127/Tmcc1/Vps4b/Vti1a/Rab5b/Hook3/Synj1/Rab11a/Stx12/Aqp11/Dnajc13	18
BP	GO:0060415	muscle tissue morphogenesis	23/2344	86/28814	2.39389e-07	3.48198e-06	1.85392e-06	Rbpj/Tgfbr1/Hand1/Col3a1/Tbx1/Tgfbr3/Smad7/Lrp2/Bmpr1a/Dll4/Ube4b/Med1/S1pr1/Lrp6/Myf5/Heg1/Pou4f1/Zfpm2/Pitx2/Chd7/Rxra/Ankrd1/Isl1	23
BP	GO:0050779	RNA destabilization	25/2344	99/28814	2.44077e-07	3.54173e-06	1.88573e-06	Lin28b/Trim71/Cnot6l/Rock1/Igf2bp1/Pde12/Cpeb3/Tnrc6b/Btg2/Dcp1a/Ythdf3/Cnot7/Cnot6/Patl1/Nanos1/Mex3d/Eif4enif1/Rock2/Hnrnpu/Mettl16/Pnpt1/Pan3/Tent4b/Tnrc6a/Pabpc1	25
BP	GO:0001885	endothelial cell development	21/2344	74/28814	2.66282e-07	3.85477e-06	2.05241e-06	Rdx/Ppp1r16b/Dmd/Rock1/Vegfa/Akap11/Fasn/Pde4d/Heg1/Tjp1/Rap1b/Ccm2/Dicer1/Rap2c/Plcb1/Rock2/Vcl/Arhgef26/Add1/Met/Cdh5	21
BP	GO:0035051	cardiocyte differentiation	37/2344	185/28814	2.69276e-07	3.8889e-06	2.07058e-06	Rbpj/Edn1/Tgfbr3/Vegfa/Sox6/Rarb/Dll1/Bmpr1a/Sik1/Pdgfra/Trip10/Lrp6/Wnt3a/Frs2/Mef2a/Sorbs2/Tsc1/Acadm/Rest/Akap13/Dicer1/Camk2d/Pitx2/Pbrm1/Pdcd4/Hnrnpu/Akap6/Rara/Pdlim5/Rxra/Map2k4/Fzd7/Met/Rgs2/Efnb2/Sgcb/Isl1	37
BP	GO:0106106	cold-induced thermogenesis	32/2344	148/28814	2.7102e-07	3.90486e-06	2.07908e-06	Kdm3a/Rbpj/Adrb2/Il13/Cxcr4/Igf1r/Adrb3/Gatm/Ppargc1b/Lgr4/Vegfa/Prdm16/Mfn2/Acvr2b/G0s2/Ccr2/Zfp516/Nr1h2/Alpl/Cebpb/Rb1/Ppargc1a/Adamts5/Tlr4/Pparg/Lpin1/Elovl3/Gja1/Prlr/Slc25a44/Pgam5/Plcl2	32
BP	GO:0008406	gonad development	44/2344	240/28814	2.87799e-07	4.13686e-06	2.2026e-06	Schip1/Tgfbr1/Bcl2/Hmga2/Fndc3a/Vegfa/Lrp2/Scaper/Hoxa10/Sema3a/Mfn2/Acvr2a/Bcl2l2/Atrx/Pdgfra/Kmt2b/Fgf7/Fgf9/Ago4/Arid4b/Runx1/Kit/Map7/Cebpb/Esr1/Zfpm2/Osr1/Bcl2l11/Stat5b/Ptger4/Hnrnpk/Six4/Patz1/Akap9/Rara/Gata3/Hmgb2/Tnfaip6/Gja1/Hoxa11/Nrip1/Nr2f2/Sfrp1/Arid5b	44
BP	GO:0061013	regulation of mRNA catabolic process	36/2344	178/28814	2.91391e-07	4.17866e-06	2.22486e-06	Trim71/Cnot6l/Fmr1/Rock1/Igf2bp1/Pde12/Vegfa/Cpeb3/Tnrc6b/Btg2/E2f1/Axin2/Dcp1a/Elavl4/Prr5l/Ythdf3/Cnot7/Cnot6/Fastk/Dicer1/Patl1/Nanos1/Mex3d/Pum2/Tent5a/Eif4enif1/Rock2/Hnrnpu/Mettl16/Pnpt1/Pan3/A1cf/Tent4b/Tnrc6a/Fastkd1/Pabpc1	36
BP	GO:0000083	regulation of transcription involved in G1/S transition of mitotic cell cycle	10/2344	18/28814	2.96279e-07	4.2388e-06	2.25687e-06	Bach1/E2f6/Cdk17/E2f1/Klf11/E2f7/Npat/Rb1/Cdk18/Cdk16	10
BP	GO:0061014	positive regulation of mRNA catabolic process	25/2344	100/28814	3.00462e-07	4.2886e-06	2.28339e-06	Trim71/Cnot6l/Rock1/Igf2bp1/Pde12/Cpeb3/Tnrc6b/Btg2/Dcp1a/Prr5l/Ythdf3/Cnot7/Cnot6/Patl1/Nanos1/Mex3d/Eif4enif1/Rock2/Hnrnpu/Mettl16/Pnpt1/Pan3/Tent4b/Tnrc6a/Pabpc1	25
BP	GO:2000113	negative regulation of cellular macromolecule biosynthetic process	41/2344	217/28814	3.14906e-07	4.48429e-06	2.38758e-06	Trim71/Cpeb2/Cpeb1/Cnot6l/Fmr1/Rock1/Igf2bp1/Lin28a/Pde12/Caprin1/Cpeb3/Ago1/Ddx3x/Tnrc6b/Unk/Btg2/Dcp1a/Acer2/Ago4/Ythdf3/Cnot7/Tsc1/Cnot6/Xrn1/Patl1/Nanos1/Mex3d/Eif4enif1/Rock2/Hnrnpu/Mettl16/Pnpt1/Pan3/Tent4b/Rara/Hbegf/Sesn2/Tnrc6a/Rnf139/Pabpc1/Rgs2	41
BP	GO:0055007	cardiac muscle cell differentiation	32/2344	149/28814	3.18487e-07	4.52474e-06	2.40912e-06	Rbpj/Edn1/Vegfa/Sox6/Rarb/Dll1/Bmpr1a/Sik1/Pdgfra/Trip10/Wnt3a/Frs2/Mef2a/Sorbs2/Tsc1/Acadm/Akap13/Dicer1/Camk2d/Pitx2/Hnrnpu/Akap6/Rara/Pdlim5/Rxra/Map2k4/Fzd7/Met/Rgs2/Efnb2/Sgcb/Isl1	32
BP	GO:0003208	cardiac ventricle morphogenesis	22/2344	81/28814	3.24275e-07	4.59627e-06	2.44721e-06	Rbpj/Tgfbr1/Hand1/Tgfbr3/Smad7/Lrp2/Bmpr1a/Dll4/Ube4b/Med1/Tgfbr2/Fgf9/Heg1/Hif1a/Pou4f1/Zfpm2/Npy5r/Chd7/Rxra/Gata3/Sox11/Isl1	22
BP	GO:0048285	organelle fission	74/2344	498/28814	3.28429e-07	4.64439e-06	2.47282e-06	Slf2/Clasp2/Pogz/Cpeb1/Edn1/Igf1r/Nme6/Seh1l/Phip/Nfe2l1/Psma8/Cyp26b1/Mfn2/Mybl1/Ccne1/Chek1/Atrx/Ywhah/Pde3a/Kif23/Tmem135/Actr2/Osm/Ddhd1/Reep3/Foxj3/Kif3b/Fmn2/Ndel1/Chmp4c/Mastl/Tasor/Ncapg2/Ago4/Tmcc1/Hecw2/Arhgef10/Racgap1/Esr1/Rb1/Vps4b/Ddhd2/Cep97/Chmp5/Epgn/Chmp1a/Spire1/Togaram1/Bcl2l11/Espl1/Stag2/Plcb1/Zwint/Ppargc1a/Hnrnpu/Rab11a/Nek6/Dmrtc2/Cdc25b/Pparg/Lpin1/Cul3/Kpnb1/Met/Top2b/P…	74
BP	GO:0006937	regulation of muscle contraction	34/2344	164/28814	3.34936e-07	4.71457e-06	2.51019e-06	Ptafr/Atp2a2/Dmd/Adrb2/P2rx1/Edn1/Smad7/Map2k1/F2r/Pde4d/Setd3/Kcnj2/Ormdl3/Chrm2/Kit/Ccn2/Flt1/Pde5a/Dock4/Ptger4/Pde4b/Ank2/Pawr/Akap9/Akap6/Hcn4/Calcrl/Cacna1c/Kcnma1/Adora2b/Adra2a/Rgs2/Agrn/Atp2b1	34
BP	GO:1990845	adaptive thermogenesis	34/2344	164/28814	3.34936e-07	4.71457e-06	2.51019e-06	Kdm3a/Rbpj/Adrb2/Il13/Cxcr4/Igf1r/Adrb3/Gatm/Ppargc1b/Lgr4/Vegfa/Prdm16/Mfn2/Acvr2b/G0s2/Ccr2/Sorl1/Zfp516/Nr1h2/Alpl/Cebpb/Rb1/Ppargc1a/Adamts5/Hnrnpu/Tlr4/Pparg/Lpin1/Elovl3/Gja1/Prlr/Slc25a44/Pgam5/Plcl2	34
BP	GO:0048644	muscle organ morphogenesis	24/2344	94/28814	3.38574e-07	4.75482e-06	2.53162e-06	Rbpj/Tgfbr1/Hand1/Col3a1/Tbx1/Tgfbr3/Smad7/Lrp2/Bmpr1a/Dll4/Ube4b/Med1/S1pr1/Lrp6/Myf5/Heg1/Pou4f1/Zfpm2/Pitx2/Chd7/Rxra/Ankrd1/Isl1/Arid5b	24
BP	GO:0051048	negative regulation of secretion	39/2344	202/28814	3.39435e-07	4.75598e-06	2.53224e-06	Acvr1c/Fmr1/Il6/Cry2/Edn1/Syt11/Rab11fip1/Wnk3/Nos1/Ccr2/F2r/Grm7/Rab11fip5/Osm/Acsl4/Midn/Idua/Kcnb1/Pde3b/Stxbp3/Srcin1/Wnk1/Vps4b/Vamp3/Rest/Rab33b/Rap1b/Ptger4/Il12a/Cnr1/Npy5r/Rsad2/Pnkd/Pparg/Hmgcr/Stk39/Adra2a/Sfrp1/Pim3	39
BP	GO:0051963	regulation of synapse assembly	28/2344	121/28814	3.41626e-07	4.76909e-06	2.53922e-06	Eef2k/Nptx1/Vstm5/Pik3r1/Lrfn5/Arf6/Wnt7a/Colq/Slitrk6/Adgrl1/Gpc6/Adgrl2/App/Epha7/St8sia2/Wnt3a/Nectin1/Sipa1l1/Ephb3/Mdga2/Six4/Ntrk2/Pdlim5/Ntn1/Nrxn1/Flrt3/Slitrk1/Agrn	28
BP	GO:0045807	positive regulation of endocytosis	29/2344	128/28814	3.42713e-07	4.76909e-06	2.53922e-06	Wasl/Eef2k/Fmr1/Ccr7/Atad1/Hip1/Vegfa/Lrp2/Dll1/Apln/Dab2/Bicd1/App/Wnt3a/Ldlrap1/Magi2/Tsg101/Dcx/Cd151/Ntf3/Synj1/Hnrnpk/Lbp/Lrp1/Itsn1/Add1/Pparg/Cbll1/Gata2	29
BP	GO:0048640	negative regulation of developmental growth	29/2344	128/28814	3.42713e-07	4.76909e-06	2.53922e-06	Sema6d/Adrb2/Adrb3/Sema3a/Slit2/Atxn2/Cdk5r1/Jarid2/Rnf6/Epha7/Tgfbr2/Ulk1/Wnt3a/Sema7a/Sema4b/Rgma/Sema4c/Ankrd26/Bcl11a/Sema5a/Ifrd1/Stk4/Kcnk2/Ntn1/Pten/Gja1/Sema6a/Rgs2/Mstn	29
BP	GO:0046883	regulation of hormone secretion	52/2344	307/28814	3.45122e-07	4.7917e-06	2.55126e-06	Acvr1c/Rfx6/G6pc2/Il6/Cry2/Edn1/Hmga2/Pla2g3/Rab8b/Rab11fip1/Pfkfb2/Rfx3/Mfn2/Clock/Acvr2a/Nos1/Casr/Apln/Rab11fip5/Osm/Acsl4/Dab2/Pex5l/Midn/Kcnb1/Kif5b/Creb1/Pde3b/Sybu/Runx1/Hif1a/Rest/Kdm5b/Ptger4/Cnr1/Lrp1/Itsn1/Pparg/Chd7/Snap25/Hmgcr/Gja1/Pla2g6/Nrxn1/Myt1/Cdk16/Adra2a/Ifng/Sox11/Sfrp1/Isl1/Pim3	52
BP	GO:0006940	regulation of smooth muscle contraction	20/2344	69/28814	3.49371e-07	4.81785e-06	2.56518e-06	Ptafr/Adrb2/P2rx1/Edn1/Map2k1/F2r/Setd3/Ormdl3/Chrm2/Kit/Flt1/Dock4/Ptger4/Pawr/Calcrl/Kcnma1/Adora2b/Adra2a/Rgs2/Atp2b1	20
BP	GO:0021695	cerebellar cortex development	20/2344	69/28814	3.49371e-07	4.81785e-06	2.56518e-06	Atp2b2/Clp1/Atp7a/Sez6l/Dixdc1/Dll1/Map2k1/Atxn2/Usp9x/Wnt7a/Rere/Ulk1/Sptbn2/Psap/Rora/Ophn1/Serpine2/Foxp2/Nrxn1/Nav2	20
BP	GO:0060425	lung morphogenesis	20/2344	69/28814	3.49371e-07	4.81785e-06	2.56518e-06	Stk40/Hmga2/Rspo2/Tmtc3/Map2k1/Pdgfra/Fgf7/Tgfbr2/Wnt7b/Nfib/Srsf6/Pitx2/Yap1/Spry1/Fgf10/Spry2/Foxp2/Esrp1/Hoxa5/Sox11	20
BP	GO:0035637	multicellular organismal signaling	33/2344	157/28814	3.5523e-07	4.88761e-06	2.60233e-06	Rbfox2/Fmr1/Pmp22/Il6/P2rx1/Scn11a/Tmem65/Cacna2d1/Drd1/Pde4d/Pafah1b1/Cntnap1/Grm7/Kcnj2/Kcnq2/Scn1a/Mef2a/Kcnd3/Rapgef4/Ank2/Pawr/Akap9/Ntrk2/Hcn4/Scn9a/Cacng2/Gja1/Grik2/Cacna1c/Kcnma1/Cacnb2/Ifng/Isl1	33
BP	GO:0043551	regulation of phosphatidylinositol 3-kinase activity	15/2344	41/28814	3.57311e-07	4.9052e-06	2.61169e-06	Tnfaip8l3/Pik3ip1/Pik3r1/Rubcn/Atg14/Pik3r3/Pdgfra/App/Flt1/Ambra1/Sh3glb1/Ptk2b/Vav3/Epha8/Vav2	15
BP	GO:0097191	extrinsic apoptotic signaling pathway	44/2344	242/28814	3.66045e-07	5.01383e-06	2.66953e-06	Skil/Ngf/Fasl/Casp3/Tgfbr1/Bcl2/Cflar/Hipk1/Pik3r1/Vegfa/Ret/Phip/Eya1/Bcl2l2/Birc6/G0s2/Ddx3x/Gclc/Ppp2r1b/Raf1/Dab2/Mcl1/Mknk2/Stradb/Peli3/Pak5/Siva1/Tnfaip3/Rb1cc1/Bcl2l11/Il12a/Yap1/Trps1/Fas/Fgf10/Rock2/Stk4/Rps6kb1/Hmgb2/Pten/Sgpp1/Pak2/Ifng/Sfrp1	44
BP	GO:0042471	ear morphogenesis	31/2344	143/28814	3.89162e-07	5.31855e-06	2.83177e-06	Hoxa1/Atp2b2/Edn1/Tbx1/Fzd3/Prrx1/Lrig3/Eya1/Dll1/Zeb1/Tfap2a/Slitrk6/Pls1/Lrig1/Wnt3a/Fgf9/Nr4a3/Sobp/Triobp/Rest/Osr1/Dvl2/Fgf10/Six4/Spry2/Chd7/Gata2/Gata3/Ntn1/Ripor2/Otx2	31
BP	GO:0001952	regulation of cell-matrix adhesion	29/2344	129/28814	4.0804e-07	5.56108e-06	2.9609e-06	Dusp22/Clasp2/Dlc1/Map4k4/Dmd/Rock1/Bcl2/Utrn/Onecut2/Pik3r1/Vegfa/Cdk6/Fermt2/Mink1/Pcsk5/Myf5/Acer2/Macf1/Tsc1/Dicer1/Acvrl1/Fmn1/Csf1/Lrp1/Ptprj/Vcl/Ptk2b/Pten/Peak1	29
BP	GO:0060419	heart growth	28/2344	122/28814	4.0926e-07	5.56108e-06	2.9609e-06	Rbpj/Tgfbr1/Edn1/Tgfbr3/Bmpr1a/Jarid2/Trip10/S1pr1/Tgfbr2/Fgf9/Heg1/Sorbs2/Fgf1/Zfpm2/Akap13/Camk2d/Yap1/Smad1/Akap6/Ncam1/Pdlim5/Kcnk2/Rxra/Map2k4/Pten/Gja1/Pim1/Rgs2	28
BP	GO:0001659	temperature homeostasis	37/2344	188/28814	4.09639e-07	5.56108e-06	2.9609e-06	Kdm3a/Rbpj/Adrb2/Il13/Cxcr4/Igf1r/Adrb3/Gatm/Ppargc1b/Lgr4/Vegfa/Prdm16/Mfn2/Drd1/Acvr2b/G0s2/Ccr2/Apln/Sqstm1/Napepld/Zfp516/Nr1h2/Alpl/Cebpb/Rb1/Cnr1/Ppargc1a/Adamts5/Tlr4/Pparg/Lpin1/Elovl3/Gja1/Prlr/Slc25a44/Pgam5/Plcl2	37
BP	GO:0006402	mRNA catabolic process	44/2344	243/28814	4.12252e-07	5.58414e-06	2.97318e-06	Trim71/Cnot6l/Fmr1/Rock1/Igf2bp1/Pde12/Vegfa/Cpeb3/Ago1/Tnrc6b/Btg2/E2f1/Axin2/Dcp1a/Ago4/Zhx2/Smg7/Elavl4/Prr5l/Ythdf3/Cnot7/Cnot6/Xrn1/Fastk/Dicer1/Patl1/Nanos1/Mex3d/Pum2/Tent5a/Eif4enif1/Magohb/Rock2/Hnrnpu/Lsm5/Mettl16/Pnpt1/Pan3/A1cf/Gspt1/Tent4b/Tnrc6a/Fastkd1/Pabpc1	44
BP	GO:0048864	stem cell development	24/2344	95/28814	4.18309e-07	5.64117e-06	3.00354e-06	Sema6d/Edn1/Tbx1/Ret/Sema3a/Zeb2/Wnt7a/Bmpr1a/Tfap2a/Sema7a/Sema4b/Kbtbd8/Sema4c/Wnt7b/Hif1a/Dicer1/Pitx2/Sema5a/Msi2/Aldh1a2/Sema6a/Nrp2/Sox11/Isl1	24
BP	GO:0061157	mRNA destabilization	24/2344	95/28814	4.18309e-07	5.64117e-06	3.00354e-06	Trim71/Cnot6l/Rock1/Igf2bp1/Pde12/Cpeb3/Tnrc6b/Btg2/Dcp1a/Ythdf3/Cnot7/Cnot6/Patl1/Nanos1/Mex3d/Eif4enif1/Rock2/Hnrnpu/Mettl16/Pnpt1/Pan3/Tent4b/Tnrc6a/Pabpc1	24
BP	GO:1903531	negative regulation of secretion by cell	35/2344	173/28814	4.19943e-07	5.65073e-06	3.00863e-06	Acvr1c/Fmr1/Il6/Cry2/Edn1/Syt11/Rab11fip1/Nos1/Ccr2/F2r/Grm7/Rab11fip5/Osm/Acsl4/Midn/Idua/Kcnb1/Pde3b/Stxbp3/Srcin1/Vps4b/Vamp3/Rest/Rab33b/Rap1b/Il12a/Cnr1/Npy5r/Rsad2/Pnkd/Pparg/Hmgcr/Adra2a/Sfrp1/Pim3	35
BP	GO:0006417	regulation of translation	62/2344	395/28814	4.39615e-07	5.90244e-06	3.14265e-06	Eif4g2/Trim71/Ptafr/Cpeb2/Cpeb1/Cnot6l/Fmr1/Il6/Dnajc1/Rock1/Igf2bp1/Igf2bp3/Bzw1/Lin28a/Pde12/Igf2bp2/Caprin1/Cpeb3/Ago1/Ddx3x/Eif4e3/Tnrc6b/Eif5a2/App/Unk/Btg2/Mknk2/Dcp1a/Ago4/Kbtbd8/Elavl4/Ythdf3/Cnot7/Tsc1/Cnot6/Xrn1/Ppp1r15b/Patl1/Nanos1/Mex3d/Pum2/Eif4enif1/Rock2/Hnrnpu/Mettl16/Pnpt1/Pan3/Akap6/Grm5/Rps6kb1/Gspt1/Ptk2b/Tent4b/Rara/Larp4/Rxra/Dnajc3/Sesn2/Tnrc6a/Rnf139/Pabpc1/Rgs2	62
BP	GO:0060041	retina development in camera-type eye	36/2344	181/28814	4.46915e-07	5.97419e-06	3.18086e-06	Crb2/Tgif1/Col4a1/Hipk1/Impg2/Rab11fip4/Arhgef15/Slc4a7/Scaper/Rarb/Acvr2b/Dll1/Ski/Dll4/Nectin3/Med1/Pdgfra/Bmpr2/Lrp6/Rs1/Nectin1/Zhx2/Hif1a/Fjx1/Ptf1a/Rhoj/Dcx/Acvrl1/Slc1a1/Dscam/Pou4f2/Ntrk2/Chd7/Rpgrip1l/Ikzf1/Hipk2	36
BP	GO:2001257	regulation of cation channel activity	36/2344	181/28814	4.46915e-07	5.97419e-06	3.18086e-06	Fmr1/Fgf11/Dmd/Adrb2/Edn1/Stimate/Cacna2d1/Reln/Rem1/Pde4d/Akap7/Lrrc55/Mink1/App/Kif5b/Pkd2/Rasgrf2/Nedd4l/Ahnak/Jph3/Slmap/Pde4b/Cnih2/Ank2/Ppargc1a/Akap6/Ptk2b/Asph/Cacng2/Pla2g6/Nrxn1/Snx27/Homer1/Cacnb2/Cabp1/Ifng	36
BP	GO:0150115	cell-substrate junction organization	25/2344	102/28814	4.50891e-07	6.01417e-06	3.20214e-06	Dusp22/Clasp2/Dlc1/Map4k4/Rock1/Bcl2/Rab8b/Pik3r1/Vegfa/Arf6/Fermt2/Macf1/Tsc1/Coro2b/Whamm/Sorbs1/Acvrl1/Fmn1/Lrp1/Ptprj/Vcl/Ptk2b/Dst/Pten/Peak1	25
BP	GO:0006665	sphingolipid metabolic process	31/2344	144/28814	4.57659e-07	6.09115e-06	3.24313e-06	P2rx1/Cert1/Plpp1/Kdsr/Pla2g15/Elovl5/St6galnac6/St3gal1/St8sia2/St6galnac3/Ormdl3/Acer2/Kit/Psap/Map7/B3galt2/Itgb8/B3gnt5/Fut4/Asah2/B3galt1/Plpp3/Fa2h/Elovl3/Ugcg/Ugt8a/Pla2g6/Sgpp1/Ormdl1/Serinc5/B4galt3	31
BP	GO:0009314	response to radiation	66/2344	431/28814	4.72801e-07	6.27059e-06	3.33867e-06	Fbxl12/Ercc6/Meis2/Ndrg4/Casp3/Map4k3/Ap1s2/Fmr1/Mapk8/Hoxa1/Bcl2/Ccnd2/Col3a1/Cry2/Hmga2/Usp47/Pik3r1/Lrp2/Abl2/Sgk1/Fbxw7/Clock/Drd1/Hus1/Eya1/Cdc25a/Chek1/Jun/Sik1/Rad9a/Ube4b/N4bp1/Tnks1bp1/App/Nabp1/Idua/Creb1/Rs1/Slc24a2/Kit/Atxn1/Hif1a/Ddhd2/Il12a/Yap1/Tipin/Sema5a/Mbd4/Pbk/Tspyl5/Tlk2/Pparg/Grb2/Casp7/Gata3/Hmgcr/Nr2f6/Cop1/Map2k7/Slc7a11/Brsk1/Cacna1c/Clk2/Ppp1cc/Sfrp1/Ro60	66
BP	GO:0010595	positive regulation of endothelial cell migration	26/2344	109/28814	4.73194e-07	6.27059e-06	3.33867e-06	Vegfa/Amotl1/Wnt7a/Bmpr2/Akt3/Smoc2/Hif1a/Fgf1/Map3k3/Rhoj/Dicer1/Sash1/Fgf18/Map2k3/Rock2/Sema5a/Nus1/Plpp3/Ptk2b/Hdac9/Gata2/Gata3/Met/Nfe2l2/Adora2b/Plk2	26
BP	GO:0006816	calcium ion transport	67/2344	440/28814	4.78162e-07	6.32271e-06	3.36642e-06	Tmco1/Atp2a2/Ngf/Fasl/Fmr1/Trpc7/Dmd/Adrb2/Il13/P2rx1/Atp2b2/Bcl2/Cxcr4/Edn1/Homer2/Stimate/Sestd1/Adcyap1r1/Cacna2d1/Kcnn4/Wnk3/Drd1/Nos1/Rem1/F2r/Itpr1/Myb/Nfatc3/Pde4d/Casr/Pkd2/Wnt3a/Trpv6/Slc24a2/Atp2c1/Ahnak/Ccn2/Wfs1/Pkd1/Jph3/Camk2d/Pde4b/Ank2/Trpc5/Micu3/Pawr/Srl/Akap6/Cxcl12/Ptk2b/Slc25a25/Tmbim6/Asph/Chd7/Cysltr1/Cacng2/Gja1/Pla2g6/Calcrl/Cacna1c/Homer1/Cacnb2/Cabp1/Prkcb/Rgn/Cacna2d3/…	67
BP	GO:0033138	positive regulation of peptidyl-serine phosphorylation	29/2344	130/28814	4.84745e-07	6.37194e-06	3.39263e-06	Trim6/Ercc6/Ngf/Fnip2/Il6/Bcl2/Fnip1/Vegfa/Ret/Phip/Mapkap1/Nos1/Raf1/Crebl2/Osm/Tnks1bp1/App/Wnt3a/Lats1/Ntf3/Spry2/Bcar3/Stk4/Akap9/Ntrk2/Met/Hsp90aa1/Nrxn1/Ifng	29
BP	GO:0010594	regulation of endothelial cell migration	35/2344	174/28814	4.85015e-07	6.37194e-06	3.39263e-06	Stard13/Vegfa/Amotl1/Fbxw7/Slit2/Wnt7a/Dll4/Spred1/Bmpr2/Akt3/Smoc2/Hif1a/Fgf1/Map3k3/Rhoj/Dicer1/Sash1/Acvrl1/Fgf18/Map2k3/Rock2/Sema5a/Patz1/Nus1/Plpp3/Pparg/Ptk2b/Hdac9/Gata2/Gata3/Met/Nfe2l2/Nr2f2/Adora2b/Plk2	35
BP	GO:0043487	regulation of RNA stability	35/2344	174/28814	4.85015e-07	6.37194e-06	3.39263e-06	Lin28b/Trim71/Cnot6l/Fmr1/Rock1/Igf2bp1/Pde12/Vegfa/Cpeb3/Tnrc6b/Btg2/E2f1/Axin2/Dcp1a/Elavl4/Ythdf3/Cnot7/Cnot6/Fastk/Dicer1/Patl1/Nanos1/Mex3d/Pum2/Tent5a/Eif4enif1/Rock2/Hnrnpu/Mettl16/Pnpt1/Pan3/Tent4b/Tnrc6a/Fastkd1/Pabpc1	35
BP	GO:0003206	cardiac chamber morphogenesis	32/2344	152/28814	5.11316e-07	6.70307e-06	3.56894e-06	Rbpj/Tgfbr1/Hand1/Tbx1/Tgfbr3/Smad7/Lrp2/Rarb/Slit2/Bmpr1a/Dll4/Ube4b/Med1/Bmpr2/Lrp6/Sos1/Tgfbr2/Fgf9/Heg1/Hif1a/Pou4f1/Zfpm2/Pitx2/Nsd2/Npy5r/Rara/Chd7/Rxra/Gata3/Nrp2/Sox11/Isl1	32
BP	GO:0060251	regulation of glial cell proliferation	15/2344	42/28814	5.14036e-07	6.72429e-06	3.58023e-06	Pmp22/Il6/Mfn2/Rnf10/Ski/E2f1/Creb1/Atxn1/Flt1/Dicer1/Fas/Prkci/Ifng/Sox11/Ppp1cc	15
BP	GO:0022407	regulation of cell-cell adhesion	70/2344	468/28814	5.28591e-07	6.89992e-06	3.67374e-06	Dusp22/Ptafr/Rdx/Tyk2/Casp3/Ccr7/Il6/Adrb2/Has2/Ptpru/Rasgrp1/Pik3r1/Vegfa/Smad7/Abl2/Il7r/Map2k1/Ccr2/Myb/Pde4d/Socs6/Mink1/Lrrc32/Epha7/Tgfbr2/Wnt3a/Nr4a3/Nfat5/Pdcd1lg2/Tnfrsf21/Runx1/Tjp1/Tnfaip3/Magi2/Wnk1/Cebpb/Ephb3/Pde5a/Zfp609/Celsr2/Zbtb16/Btla/Ambra1/Stat5b/Il12a/Mdga2/Egr3/Il21/Slc7a1/Serpine2/Fut4/Il6ra/Loxl3/Peli1/Pawr/Plpp3/Cxcl12/Rara/Adam19/Gata3/Hlx/Hsp90aa1/Nrarp/Ripor2/Jak1/Ik…	70
BP	GO:0098661	inorganic anion transmembrane transport	21/2344	77/28814	5.53841e-07	7.21411e-06	3.84103e-06	Ptafr/Gabra6/Slc20a1/Slc6a1/Slc20a2/Casr/Slc4a8/Slc25a3/Ano3/Ano5/Glrb/Slc12a7/Slc12a6/Ano4/Slc1a1/Grm5/Clcn3/Gabra3/Slc26a2/Slc12a5/Glra2	21
BP	GO:0006109	regulation of carbohydrate metabolic process	38/2344	198/28814	5.58004e-07	7.24756e-06	3.85884e-06	Ptafr/Arpp19/Il6/Has2/Prkaa2/Adcyap1r1/Nfe2l1/Pfkfb2/Sik1/Slc4a4/Pth/Rubcnl/Cbfa2t3/Ppp1r3e/Kat2b/App/Midn/Arl2/Ppp1r3b/Rora/Plcd1/Hif1a/Acadm/Entpd5/Sorbs1/Ptger4/Ncoa2/Ppargc1a/Ppp1r3a/Foxk1/Ptk2b/Foxo1/Sesn2/Clk2/Adora2b/Ifng/Rgn/Mlycd	38
BP	GO:0002761	regulation of myeloid leukocyte differentiation	30/2344	138/28814	5.58782e-07	7.24756e-06	3.85884e-06	Ppargc1b/Pla2g3/Pik3r1/Fbxw7/Prdm16/Cdk6/Fos/Jun/Creb1/Rassf2/Runx1/Pias3/Asxl2/Cebpb/Rb1/Pou4f1/Gpr137b/Tmem64/Ctnnbip1/Csf1/Pou4f2/Rara/Gata2/Tnfaip6/Car2/Trib1/Ikzf1/Dlk1/Ifng/Sfrp1	30
BP	GO:0045778	positive regulation of ossification	18/2344	59/28814	5.76145e-07	7.45693e-06	3.97031e-06	Adrb2/Acvr2b/Acvr2a/Bmpr1a/Fbn2/Tfap2a/Kl/Pth/Bmpr2/Lrp6/Asxl2/Osr1/Zbtb16/Ptger4/Tent5a/Pkdcc/Sox11/Atp2b1	18
BP	GO:0043270	positive regulation of ion transport	54/2344	329/28814	5.79842e-07	7.48891e-06	3.98734e-06	Ptafr/Dmd/Adrb2/Il13/P2rx1/Atp2b2/Cxcr4/Edn1/Stimate/Pla2g3/Slc6a1/Adcyap1r1/Atp7a/Cacna2d1/Sgk1/Wnk3/Drd1/Reln/Nos1/F2r/Itpr1/Casr/Akap7/Lrrc55/Kcnj2/Kif5b/Pkd2/Akt3/Nedd4l/Wnk1/Cebpb/Dpysl2/Wfs1/Mllt6/Hbp1/Plcb1/Ank2/Akap9/Akap6/Cxcl12/Asph/Wnk2/Cacng2/Stk39/Pla2g6/Coa8/Cacna1c/Cntn1/Homer1/Cacnb2/Ifng/Rgn/Atp2b1/Ahcyl1	54
BP	GO:0006939	smooth muscle contraction	27/2344	117/28814	5.828e-07	7.50451e-06	3.99565e-06	Ptafr/Adrb2/P2rx1/Edn1/Drd1/Map2k1/F2r/Pde4d/Setd3/Ormdl3/Chrm2/Kit/Sulf1/Flt1/Tshz3/Dock4/Ptger4/Rock2/Pawr/Pla2g6/Calcrl/Cacna1c/Kcnma1/Adora2b/Adra2a/Rgs2/Atp2b1	27
BP	GO:0098742	cell-cell adhesion via plasma-membrane adhesion molecules	40/2344	214/28814	5.83507e-07	7.50451e-06	3.99565e-06	Pcdh19/Crb2/Prtg/Pcdh20/Ret/Pcdh10/Tenm2/Lrfn5/Cdh20/Nectin3/Adgrl1/Gpc6/Ntng1/Pcdha4/Tgfbr2/Pcdha7/Pcdha10/Mmp24/Nectin1/Dsg4/Fat4/Fat2/Tnfaip3/Magi2/Wnk1/Atp2c1/Pcdha9/Celsr2/Cdh12/Mdga2/Dsc3/Cdh7/Nectin2/Cdh17/Dscam/Nrxn1/Flrt3/Slitrk1/Jaml/Cdh5	40
BP	GO:0048008	platelet-derived growth factor receptor signaling pathway	19/2344	65/28814	5.90633e-07	7.5802e-06	4.03595e-06	Lrig2/Clasp2/Schip1/Ndrg4/Hip1/Vegfa/Abl2/Pdgfra/F3/Nr4a3/Txnip/Csrnp1/Zfand5/Gab1/Lrp1/Ptprj/Lox/Pten/Arid5b	19
BP	GO:0016032	viral process	57/2344	355/28814	5.97684e-07	7.65461e-06	4.07557e-06	Eea1/Trim6/Fmr1/Bcl2/Cxcr4/Hmga2/Map3k1/Tmprss2/Pde12/Ddx3x/Eif3a/Jun/Slc20a2/Ist1/Ccnt2/N4bp1/Zfp809/Znfx1/Bicd1/Pcsk5/Nlrx1/Atg16l1/Srpk2/Igf2r/Kpna2/Nectin1/Chmp4c/Tasor/Pkn2/Hs3st5/Cnot7/Kpna6/Vps4b/Rest/Tsg101/Chmp5/Chmp1a/Dicer1/Bcl2l11/Pcbp2/Trim68/Nectin2/Rock2/Ctsj/Rsad2/Ubp1/Nr5a2/Top2b/Pikfyve/Cav2/Arl8b/Ctsq/AU040320/Hexim1/Ifng/Phb/Ccnk	57
BP	GO:0120161	regulation of cold-induced thermogenesis	31/2344	146/28814	6.294e-07	8.04394e-06	4.28286e-06	Kdm3a/Rbpj/Adrb2/Il13/Cxcr4/Igf1r/Adrb3/Gatm/Ppargc1b/Lgr4/Vegfa/Prdm16/Mfn2/Acvr2b/G0s2/Ccr2/Zfp516/Nr1h2/Alpl/Cebpb/Rb1/Ppargc1a/Adamts5/Tlr4/Lpin1/Elovl3/Gja1/Prlr/Slc25a44/Pgam5/Plcl2	31
BP	GO:0017157	regulation of exocytosis	44/2344	247/28814	6.57357e-07	8.37e-06	4.45646e-06	Ptafr/Stxbp5/Clasp2/Atp2a2/Fmr1/Rab27a/Adrb2/Il13/P2rx1/Syt11/Pla2g3/Rab8b/Septin2/Drd1/Wnt7a/Adcy1/Ccr2/Ncs1/Slc4a8/Nrn1/Grm7/Bace1/Kcnb1/Stxbp3/Rab10/Chrm2/Prepl/Rapgef4/Vps4b/Rest/Pclo/Rab33b/Tsg101/Rap1b/Lamp1/Stam/Nrxn3/Gata2/Pla2g6/Cadps/Grm8/Adora2b/Adra2a/Prkcb	44
BP	GO:0055123	digestive system development	30/2344	139/28814	6.57653e-07	8.37e-06	4.45646e-06	Bcl2/Col3a1/Igf1r/Nphp3/Lgr4/Rarb/Acvr2b/Myb/Pdgfra/Pcsk5/Fgf9/Sall1/Fat4/Kit/Smad2/Hif1a/Rb1/Ephb3/Ptf1a/Dicer1/Pitx2/Yap1/Fgf10/Foxp4/Hlx/Aldh1a2/Hoxa5/Pkdcc/Sox11/Sfrp1	30
BP	GO:0032984	protein-containing complex disassembly	43/2344	239/28814	6.64153e-07	8.43516e-06	4.49116e-06	Tmod2/Clasp2/Rdx/Atp2a2/Adrb2/Igf1r/Stx17/Kif2b/Taok1/Klc1/Sgk1/Rubcn/Atg14/Eif5a2/Rubcnl/Lima1/Cfl2/Kif5b/Chmp4c/Fyco1/Nckap5/Map6d1/Add3/Mical3/Camsap1/Vps4b/Wdr1/Chmp5/Chmp1a/Synj1/Dnajc6/Frat1/Sema5a/Add1/Gspt1/Asph/Epg5/Shroom2/Map1b/Capza1/Pdxp/Tmod1/Arhgef2	43
BP	GO:0030510	regulation of BMP signaling pathway	25/2344	104/28814	6.68205e-07	8.46901e-06	4.50918e-06	Skil/Rbpj/Crb2/Tgfbr3/Smurf1/Smad7/Lrp2/Ski/Bmpr2/Sorl1/Rgma/Skor1/Sulf1/Smad2/Acvrl1/Itga3/Grem2/Pparg/Tnfaip6/Smurf2/Ube2o/Hipk2/Sox11/Cdh5/Sfrp1	25
BP	GO:0006979	response to oxidative stress	63/2344	409/28814	6.94556e-07	8.78477e-06	4.6773e-06	Ercc6/Atp2a2/Cpeb2/Casp3/Sigmar1/Mapk8/Il6/Bcl2/Edn1/Ppargc1b/Slc25a24/Prkaa2/Pxdn/Atp7a/Nfe2l1/Sesn1/Fbxw7/Mapkap1/Map2k1/Fos/Gclc/Jun/Fbln5/Zfp622/Pdgfra/Oxr1/App/Adam9/Crk/Mcl1/Usp25/Nr4a3/Txnip/Atf2/Prr5l/Psap/Tnfaip3/Tsc1/Hif1a/Gpr37/Rest/Gab1/Ppp1r15b/Txnrd1/Chuk/Map3k5/Mtf1/Ppargc1a/Slc1a1/Tlr4/Vkorc1l1/Pnpt1/Pawr/Ptk2b/Met/Nfe2l2/Slc7a11/Foxo1/Coa8/Ngfr/Ppif/Sesn2/Msrb3	63
BP	GO:0060872	semicircular canal development	8/2344	12/28814	6.96456e-07	8.79059e-06	4.6804e-06	Hoxa1/Tbx1/Eya1/Zeb1/Nr4a3/Fgf10/Chd7/Gata2	8
BP	GO:0001656	metanephros development	23/2344	91/28814	7.17322e-07	9.03136e-06	4.80859e-06	Greb1l/Bcl2/Wnt9b/Gdf6/Lgr4/Fras1/Ret/Slit2/Eya1/Tfap2a/Pdgfra/Sall1/Fat4/Wnt7b/Osr1/Tshz3/Yap1/Fmn1/Spry1/Fgf10/Six4/Gata3/Hoxa11	23
BP	GO:0051090	regulation of DNA-binding transcription factor activity	66/2344	436/28814	7.18488e-07	9.03136e-06	4.80859e-06	Trim6/Kat6a/Ngf/Pbx1/Il6/Hand1/Cflar/Edn1/Hmga2/Igf1r/Tgfbr3/Ppargc1b/Trim41/Vegfa/Smad7/Traf3/Clock/Reln/Adcy1/Sik1/Eda/App/E2f1/Lrp6/Pkd2/Pthlh/Wnt3a/Rps6ka5/Atf2/Lrp8/Kit/Siva1/Tnfaip3/Esr1/Ncoa3/Rb1/Pou4f1/Rnf2/Wfs1/Pkd1/Rhebl1/Map3k13/Ctnnbip1/Chuk/Erbin/Trim68/Dvl2/Prkci/Ppargc1a/Ifrd1/Tlr4/Peli1/Glis2/Plpp3/Pou4f2/Pparg/Pten/Trib1/Cth/Hipk2/Arhgef2/Pim1/Prkcb/Arid5b/Ankrd42/Ube2n	66
BP	GO:0090257	regulation of muscle system process	45/2344	256/28814	7.24411e-07	9.08712e-06	4.83828e-06	Ptafr/Atp2a2/Dmd/Adrb2/P2rx1/Rock1/Edn1/Smad7/Map2k1/F2r/Pde4d/Setd3/Jarid2/Trip10/Kcnj2/Nr4a3/Ormdl3/Chrm2/Mef2a/Kit/Ccn2/Flt1/Pde5a/Dock4/Camk2d/Ptger4/Pde4b/Ank2/Rock2/Pawr/Srl/Akap9/Akap6/Hcn4/Pparg/Calcrl/Foxo1/Cacna1c/Kcnma1/Adora2b/Adra2a/Rgs2/Mstn/Agrn/Atp2b1	45
BP	GO:0055008	cardiac muscle tissue morphogenesis	20/2344	72/28814	7.43495e-07	9.3074e-06	4.95556e-06	Rbpj/Tgfbr1/Hand1/Tgfbr3/Smad7/Lrp2/Bmpr1a/Dll4/Ube4b/Med1/S1pr1/Lrp6/Heg1/Pou4f1/Zfpm2/Pitx2/Chd7/Rxra/Ankrd1/Isl1	20
BP	GO:0045216	cell-cell junction organization	40/2344	216/28814	7.48647e-07	9.35273e-06	4.9797e-06	Rdx/Pmp22/Tgfbr1/Rock1/Hipk1/Pard6b/Vegfa/Smad7/F2r/Cdh20/Cntnap1/Fermt2/Rhoc/Nectin1/Nedd4l/Heg1/Pkn2/Tjp1/Plekha7/Cldn34c1/Patj/Epha4/Wdr1/Ccm2/Cdh12/Fzd5/Cdh7/Prkci/Rock2/Vcl/Pkp4/Lims2/Add1/Shroom2/Gja1/Ugt8a/Pak2/Ctnnd1/Cdh5/Efnb2	40
BP	GO:0002790	peptide secretion	50/2344	298/28814	7.6839e-07	9.57979e-06	5.10059e-06	Acvr1c/Rfx6/G6pc2/Il6/Edn1/Hmga2/Rab8b/Pfkfb2/Rfx3/Clock/Acvr2b/Nos1/Casr/Apln/Ube2q1/Raf1/Rab11fip5/Acsl4/Pex5l/Midn/Kcnb1/Kif5b/Pde3b/Stxbp3/Abca1/Slc18a2/Sybu/Rapgef4/Smad2/Hif1a/Rest/Pclo/Ptger4/Cnr1/Lrp1/Itsn1/Pparg/Chd7/Hmgcr/Gja1/Pla2g6/Nrxn1/Cacna1c/Myt1/Cdk16/Adra2a/Ifng/Sfrp1/Isl1/Pim3	50
BP	GO:0007269	neurotransmitter secretion	36/2344	185/28814	7.75679e-07	9.63134e-06	5.12804e-06	Stxbp5/Atp2a2/Ngf/Fmr1/Adrb2/P2rx1/Stx3/Drd1/Wnt7a/Adcy1/Ncs1/Slc4a8/Nrn1/Grm7/Erc2/Bace1/Stxbp3/Sptbn2/Chrm2/Prepl/Pclo/Rap1b/Ptger4/Synj1/Ntrk2/Pnkd/Nrxn3/Snap25/Nrxn1/Brsk1/Cadps/Unc13c/Grm8/Adora2b/Adra2a/Prkcb	36
BP	GO:0099643	signal release from synapse	36/2344	185/28814	7.75679e-07	9.63134e-06	5.12804e-06	Stxbp5/Atp2a2/Ngf/Fmr1/Adrb2/P2rx1/Stx3/Drd1/Wnt7a/Adcy1/Ncs1/Slc4a8/Nrn1/Grm7/Erc2/Bace1/Stxbp3/Sptbn2/Chrm2/Prepl/Pclo/Rap1b/Ptger4/Synj1/Ntrk2/Pnkd/Nrxn3/Snap25/Nrxn1/Brsk1/Cadps/Unc13c/Grm8/Adora2b/Adra2a/Prkcb	36
BP	GO:0030072	peptide hormone secretion	49/2344	290/28814	7.99229e-07	9.90363e-06	5.27302e-06	Acvr1c/Rfx6/G6pc2/Il6/Edn1/Hmga2/Rab8b/Pfkfb2/Rfx3/Clock/Acvr2b/Nos1/Casr/Apln/Ube2q1/Raf1/Rab11fip5/Acsl4/Pex5l/Midn/Kcnb1/Kif5b/Pde3b/Stxbp3/Slc18a2/Sybu/Rapgef4/Smad2/Hif1a/Rest/Pclo/Ptger4/Cnr1/Lrp1/Itsn1/Pparg/Chd7/Hmgcr/Gja1/Pla2g6/Nrxn1/Cacna1c/Myt1/Cdk16/Adra2a/Ifng/Sfrp1/Isl1/Pim3	49
BP	GO:0048841	regulation of axon extension involved in axon guidance	13/2344	33/28814	8.01159e-07	9.90745e-06	5.27505e-06	Sema6d/Vegfa/Sema3a/Plxna4/Bmpr2/Wnt3a/Sema7a/Sema4b/Sema4c/Sema5a/Dscam/Cxcl12/Sema6a	13
BP	GO:0048593	camera-type eye morphogenesis	32/2344	155/28814	8.08196e-07	9.97428e-06	5.31064e-06	Crb2/Hipk1/Impg2/Vegfa/Slc4a7/Mfn2/Dll1/Pou2f1/Ski/Zeb1/Tfap2a/Nectin3/Lrp6/Rs1/Nectin1/Frs2/Zhx2/Hif1a/Fjx1/Flt1/Ptf1a/Pitx2/Fzd5/Slc1a1/Bcar3/Dscam/Ntrk2/Shroom2/Rpgrip1l/Ikzf1/Hipk2/Sox11	32
BP	GO:0048565	digestive tract development	28/2344	126/28814	8.2325e-07	1.01396e-05	5.39865e-06	Bcl2/Col3a1/Nphp3/Lgr4/Rarb/Acvr2b/Myb/Pdgfra/Pcsk5/Fgf9/Sall1/Fat4/Kit/Smad2/Hif1a/Rb1/Ephb3/Dicer1/Pitx2/Yap1/Fgf10/Foxp4/Hlx/Aldh1a2/Hoxa5/Pkdcc/Sox11/Sfrp1	28
BP	GO:1902850	microtubule cytoskeleton organization involved in mitosis	31/2344	148/28814	8.59303e-07	1.05623e-05	5.62374e-06	Clasp2/Eya1/Pafah1b1/Kif23/Tacc1/Kif3b/Ndel1/Chmp4c/Tasor/Arhgef10/Racgap1/Vps4b/Pkd1/Cep97/Chmp5/Chmp1a/Togaram1/Stag2/Nin/Map4/Spry1/Fgf10/Spry2/Hnrnpu/Rab11a/Kpnb1/Ripor2/Bora/Arhgef2/Stag1/Plk2	31
BP	GO:0071526	semaphorin-plexin signaling pathway	16/2344	49/28814	8.73273e-07	1.07125e-05	5.70369e-06	Sema6d/Edn1/Plxnc1/Plxnd1/Sema3a/Plxna2/Plxna4/Sema7a/Sema4b/Arhgdia/Sema4c/Sema5a/Ncam1/Met/Sema6a/Nrp2	16
BP	GO:0051057	positive regulation of small GTPase mediated signal transduction	21/2344	79/28814	8.80899e-07	1.07844e-05	5.74197e-06	Ngf/Map4k4/Col3a1/Rasgrp1/Adcyap1r1/Reln/Map2k1/F2r/Shoc2/Sos1/Bnip2/Akap13/Camk2d/Erbin/Lpar1/Csf1/Fgf10/P2ry10/Gpr174/Ngfr/Lpar6	21
BP	GO:0048670	regulation of collateral sprouting	11/2344	24/28814	9.28351e-07	1.13426e-05	6.03917e-06	Ngf/Omg/Ist1/Epha7/Ulk1/Wnt3a/Rgma/Dcx/Bcl11a/Lrp1/Ifrd1	11
BP	GO:0006836	neurotransmitter transport	43/2344	242/28814	9.39806e-07	1.14402e-05	6.09114e-06	Stxbp5/Atp2a2/Ngf/Fmr1/Adrb2/P2rx1/Stx3/Slc6a1/Drd1/Nos1/Wnt7a/Adcy1/Ncs1/Slc4a8/Nrn1/Slc6a11/Grm7/Erc2/Bace1/Stxbp3/Sptbn2/Slc18a2/Slc17a7/Chrm2/Prepl/Slc17a8/Pclo/Rap1b/Slc6a8/Ptger4/Synj1/Ntrk2/Pnkd/Nrxn3/Snap25/Nrxn1/Brsk1/Cadps/Unc13c/Grm8/Adora2b/Adra2a/Prkcb	43
BP	GO:0071695	anatomical structure maturation	50/2344	300/28814	9.41628e-07	1.14402e-05	6.09114e-06	Rbpj/Ngf/Pmp22/Bcl2/Edn1/Pla2g3/Adamts12/Vegfa/Ret/Abl2/Rfx3/Anks1/Cdk5r1/Pde3a/Pth/Rere/App/S1pr1/Kcnb1/Reck/Ankrd17/Dsg4/Fat4/Adamts7/Lhx6/Runx1/Asxl2/Hif1a/Rb1/Tfcp2l1/Map3k13/Mreg/Zbtb16/Fzd5/Plcb1/Bcl11a/Il21/Tusc2/Cdc25b/Pparg/Ptk2b/Gata2/Gata3/Aldh1a2/Gja1/Hoxa5/Nrxn1/Kcnma1/Epha8/Cdh5	50
BP	GO:0051492	regulation of stress fiber assembly	24/2344	99/28814	9.41958e-07	1.14402e-05	6.09114e-06	Clasp2/Dlc1/Cgnl1/Tgfbr1/Arhgap28/Arhgef15/Pik3r1/Fermt2/Rhoc/S1pr1/Ppm1e/Arhgef10/Tjp1/Tsc1/Limk1/Ccn2/Arhgef18/Coro2b/Ccdc88a/Ptger4/Lpar1/Rock2/Met/Pak2	24
BP	GO:0035303	regulation of dephosphorylation	29/2344	134/28814	9.45055e-07	1.14455e-05	6.09398e-06	Arpp19/Ppp1r16b/Dlc1/Rock1/Cry2/Ppargc1b/Ppp1r11/Slc39a10/Mastl/Mtmr3/Magi2/Tsc1/Uri1/Mtmr2/Ppp1r15b/Ambra1/Vcan/Camta1/Rock2/Gna12/Mprip/Pawr/Vrk3/Nuak1/Lpin1/Ppp4r4/Ifng/Rgn/Cdh5	29
BP	GO:0000079	regulation of cyclin-dependent protein serine/threonine kinase activity	20/2344	73/28814	9.46145e-07	1.14455e-05	6.09398e-06	Casp3/Ccnd2/Ccnj/Ccnjl/Ccne1/Cdk5r1/Kat2b/Pkd2/Lats1/Tnfaip3/Mapre3/Ccng2/Pkd1/Ccnl1/Ccng1/Pten/Hexim1/Nr2f2/Pim1/Ccny	20
BP	GO:0043525	positive regulation of neuron apoptotic process	22/2344	86/28814	9.95599e-07	1.202e-05	6.39983e-06	Fasl/Casp3/Mapk8/Cdc34/Fbxw7/Cdk5r1/Jun/Tfap2a/Bace1/App/Epha7/Mcl1/Srpk2/Atf2/Bcl2l11/Fas/Pawr/Map2k4/Map2k7/Grik2/Kcnma1/Agrn	22
BP	GO:0061098	positive regulation of protein tyrosine kinase activity	15/2344	44/28814	1.02452e-06	1.23448e-05	6.57276e-06	Fbxw7/Reln/App/Wnt3a/Srcin1/Lrp8/Nedd9/Epha4/Epgn/Dvl2/Grm5/Hbegf/Gprc5b/Adra2a/Agrn	15
BP	GO:0006677	glycosylceramide metabolic process	9/2344	16/28814	1.0369e-06	1.24694e-05	6.63911e-06	St6galnac6/St6galnac3/Psap/B3galt2/B3galt1/Fa2h/Ugcg/Ugt8a/B4galt3	9
BP	GO:0006813	potassium ion transport	43/2344	243/28814	1.05323e-06	1.26408e-05	6.7304e-06	Adrb2/Kcnq5/Kcnn4/Wnk3/Kcnk10/Nos1/Akap7/Lrrc55/Atp1b4/Kcnb1/Kcnj2/Kif5b/Pkd2/Kcnq2/Nedd4l/Kcnd3/Slc24a2/Wnk1/Tsc1/Vps4b/Slc12a7/Slc12a6/Hbp1/Ank2/Kcnk5/Akap9/Akap6/Kcnt2/Hcn4/Ptk2b/Kcnk2/Wnk2/Kcnj3/Pten/Kcnk3/Stk39/Snx27/Kcnn3/Slc9c1/Kcnj13/Kcnma1/Slc12a5/Agrn	43
BP	GO:0006469	negative regulation of protein kinase activity	38/2344	203/28814	1.06323e-06	1.27358e-05	6.78095e-06	Dusp22/Casp3/Il6/Dusp1/Drd1/Spred1/Kat2b/Lrp6/Prkar2a/Lats1/Sorl1/Srcin1/Camk2n2/Heg1/Ppm1e/Hipk3/Tnfaip3/Rb1/Tsg101/Dusp16/Spry1/Ptprj/Spry2/Cep43/Pparg/Hmgcr/Pkia/Dnajc3/Pten/Stk38/Hexim1/Trib1/Ggnbp2/Nr2f2/Ifng/Rgn/Rgs2/Sfrp1	38
BP	GO:0010766	negative regulation of sodium ion transport	10/2344	20/28814	1.0744e-06	1.28444e-05	6.8388e-06	Wnk3/Nedd4l/Hecw2/Wnk1/Osr1/Camk2d/Serpine2/Wnk2/Stk39/Agrn	10
BP	GO:0072006	nephron development	32/2344	157/28814	1.08756e-06	1.29764e-05	6.90904e-06	Greb1l/Pbx1/Bcl2/Cflar/Wnt9b/Lgr4/Vegfa/Ret/Eya1/Dll1/Tfap2a/Sec61a1/Pdgfra/Col4a3/Col4a4/Sall1/Fat4/Wnt7b/Sulf1/Fgf1/Osr1/Ctnnbip1/Yap1/Fmn1/Itga3/Il6ra/Six4/Gata3/Hoxa11/Aqp11/Ctnnd1/Ifng	32
BP	GO:0062197	cellular response to chemical stress	54/2344	336/28814	1.13426e-06	1.35071e-05	7.19165e-06	Atp2a2/Cpeb2/Casp3/Sigmar1/Mapk8/Il6/Bcl2/Edn1/Ppargc1b/Slc25a24/Prkaa2/Atp7a/Nfe2l1/Fbxw7/Wnk3/Mapkap1/Ddx3x/Fos/Jun/Fbln5/Zfp622/Pdgfra/Oxr1/App/Mcl1/Pkd2/Slc2a4/Nr4a3/Atf2/Prr5l/Psap/Tnfaip3/Tsc1/Hif1a/Gpr37/Rest/Slc12a6/Chuk/Fas/Map3k5/Ppargc1a/Slc1a1/Tlr4/Vkorc1l1/Pnpt1/Pawr/Met/Nfe2l2/Slc7a11/Stk39/Foxo1/Ngfr/Ppif/Sesn2	54
BP	GO:0045663	positive regulation of myoblast differentiation	12/2344	29/28814	1.13995e-06	1.35426e-05	7.2105e-06	Hif1an/Xkr8/Pik3r1/Zfhx3/Myf5/Nr2c2/Smyd1/Plcb1/Map3k5/Ranbp3l/Ripor2/Akirin1	12
BP	GO:2001233	regulation of apoptotic signaling pathway	62/2344	406/28814	1.14166e-06	1.35426e-05	7.2105e-06	Skil/Pmp22/Mdm4/Mapk8/Tgfbr1/Bcl2/Cflar/Usp47/Vegfa/Ret/Phip/Fbxw7/Mfn2/Eya1/Bcl2l2/Birc6/G0s2/Map2k1/Ddx3x/Gclc/Rad9a/Higd1a/Ppp2r1b/Raf1/Osm/Dab2/Mcl1/Stradb/Peli3/Pak5/Ivns1abp/Tnfaip3/Hif1a/Rb1/Rb1cc1/Uri1/Wfs1/Bcl2l11/Nacc2/Yap1/Sh3glb1/Hnrnpk/Trps1/Fas/Fgf10/Stk4/Cxcl12/Rps6kb1/Tmbim6/Apaf1/Hmgb2/Pten/Nfe2l2/Hyou1/Ngfr/Ppif/Cth/Pak2/Slc25a31/Bmi1/Sfrp1/Ing5	62
BP	GO:0030879	mammary gland development	33/2344	165/28814	1.16294e-06	1.37415e-05	7.31644e-06	Rreb1/Atp2b2/Igf1r/Vegfa/Btrc/Slit2/Fasn/Med1/Lrp6/Pthlh/Tgfbr2/Wnt3a/Creb1/Lats1/B4galt1/Arhgap35/Tph1/Cebpb/Esr1/Hif1a/Ncoa3/Kdm5b/Bcl2l11/Stat5b/Elf5/Chuk/Csf1/Fgf10/Gata3/Ntn1/Gja1/Hoxa5/Prlr	33
BP	GO:2000058	regulation of ubiquitin-dependent protein catabolic process	33/2344	165/28814	1.16294e-06	1.37415e-05	7.31644e-06	Mapk8/Trim67/Usp14/Smurf1/Smad7/Rnf217/Rnf144b/Fbxw7/Anks1/Rad23b/Gclc/N4bp1/Desi1/Ankib1/Dab2/Cbfa2t3/Lats1/Arih1/Usp5/Gna12/Pbk/Fam122a/Bbs7/Xpo1/Rnf144a/Tlk2/Ptk2b/Pten/Cop1/Trib1/Rnf139/Hipk2/Plk2	33
BP	GO:0034332	adherens junction organization	16/2344	50/28814	1.18747e-06	1.40044e-05	7.45638e-06	Rdx/Hipk1/Vegfa/Smad7/Cdh20/Fermt2/Tjp1/Plekha7/Epha4/Cdh12/Cdh7/Vcl/Add1/Pak2/Cdh5/Efnb2	16
BP	GO:0060249	anatomical structure homeostasis	53/2344	328/28814	1.19987e-06	1.4076e-05	7.49454e-06	Ercc6/Crb2/Dmd/Il6/Adrb2/P2rx1/Bcl2/Col3a1/Homer2/Nphp3/Ppargc1b/Taok1/Vegfa/Wnk3/Ccr2/F2r/Flt3/Pth/Trp53inp2/Mink1/Cfl2/S1pr1/Fgf7/Idua/Lrp6/Pthlh/Akt3/Slc17a7/Tjp1/Hif1a/Rb1/Ccn2/Gpr137b/Nanos1/Tmem64/Ptger4/Yap1/Nkiras1/Csf1/Mtf1/Slc1a1/Tlr4/Dram2/Add1/Ptk2b/Lox/Clcn3/Gata2/Car2/Stk39/Dlk1/Homer1/Mstn	53
BP	GO:0048013	ephrin receptor signaling pathway	13/2344	34/28814	1.20046e-06	1.4076e-05	7.49454e-06	Rbpj/Anks1/Cdk5r1/Tiam1/Crk/Epha7/Sipa1l1/Epha4/Ephb3/Chn1/Efna4/Epha8/Efnb2	13
BP	GO:0072576	liver morphogenesis	13/2344	34/28814	1.20046e-06	1.4076e-05	7.49454e-06	Il6/Cflar/Itpr1/Med1/Rps6ka1/Wnt3a/Tnfaip3/Cebpb/Fgf1/Fgf18/Lims2/Cul3/Ifng	13
BP	GO:0043542	endothelial cell migration	41/2344	228/28814	1.21115e-06	1.41742e-05	7.54678e-06	Stard13/Tgfbr1/Plxnd1/Vegfa/Amotl1/Fbxw7/Slit2/Wnt7a/Dll4/Spred1/Bmpr2/Akt3/Smoc2/Hif1a/Fgf1/Map3k3/Rhoj/Dicer1/Sash1/Acvrl1/Egr3/Fgf18/Map2k3/Rock2/Sema5a/Patz1/Nus1/Plpp3/Pparg/Ptk2b/Hdac9/Gata2/Gata3/Met/Pten/Nfe2l2/Nr2f2/Adora2b/Cdh5/Efnb2/Plk2	41
BP	GO:0045667	regulation of osteoblast differentiation	32/2344	158/28814	1.25854e-06	1.47006e-05	7.82711e-06	Il6/Fndc3b/Vegfa/Acvr2b/Acvr2a/Bmpr1a/Cdk6/Fbn2/Ski/Gdf10/Fermt2/Suco/Smoc1/Smad5/Bmpr2/Axin2/Rassf2/Wnt7b/Cebpb/Rest/Tmem64/Ptger4/Ctnnbip1/Tent5a/Yap1/Smad1/Ranbp3l/Pparg/Tnfaip6/Dlk1/Sox11/Sfrp1	32
BP	GO:0045786	negative regulation of cell cycle	58/2344	372/28814	1.27158e-06	1.48245e-05	7.89306e-06	Ercc6/Casp3/Alox8/Bcl2/Hmga2/Nme6/Fzd3/Usp47/Taok1/Apbb3/Thoc1/Dna2/Mfn2/Clock/Hus1/Chek1/Atrx/Cdk6/Rad9a/Clspn/Osm/Kat2b/Nabp1/Btg2/E2f1/Pkd2/Btg3/Lats1/Ptpn3/Chmp4c/E2f7/Atf2/Ppp2r3d/Tnfaip3/Rbl2/Esr1/Rnf167/Rb1/Timp2/Ctdspl/Nacc2/Trrap/Rad17/Zwint/Tipin/Ccng1/Mbd4/Crlf3/Fam122a/Foxk1/Gata3/Pten/Zfp655/Hexim1/Nr2f2/Dot1l/Brsk1/Smarca5	58
BP	GO:0035019	somatic stem cell population maintenance	17/2344	56/28814	1.27664e-06	1.48553e-05	7.90943e-06	Rbpj/Kat6a/Hmga2/Wnt9b/Prdm16/Wnt7a/Ski/Raf1/Sall1/Zhx2/Kit/Rest/Elf5/Yap1/Fgf10/Gata2/Sfrp1	17
BP	GO:0140694	non-membrane-bounded organelle assembly	59/2344	381/28814	1.29665e-06	1.50575e-05	8.01709e-06	Tmod2/Clasp2/Pogz/Asap1/Cnot6l/Mapk8/Cflar/Edn1/Cds1/Prkaa2/Cep120/Cep135/Prrc2c/Mfn2/Atxn2/Ddx3x/Kif23/Pls1/Pdgfra/Bicd1/Kat2b/Cfl2/Kif3b/Chmp4c/Tasor/Mef2a/Arhgef10/Flnc/Ythdf3/Racgap1/Cnot7/Cnot6/Mapre3/Vps4b/Wdr1/Cep97/Akap13/Chmp5/Chmp1a/Dicer1/Patl1/Togaram1/Stag2/Pum2/Eif4enif1/Senp6/Six4/Hnrnpu/Rab11a/Pan3/Csrp2/Mapre1/Kpnb1/Tmod1/Ripor2/Mdn1/Arhgef2/Stag1/Plk2	59
BP	GO:0021575	hindbrain morphogenesis	18/2344	62/28814	1.29895e-06	1.50575e-05	8.01709e-06	Dlc1/Atp2b2/Atp7a/Abl2/Dll1/Map2k1/Atxn2/Usp9x/Wnt7a/Lrp6/Ulk1/Sptbn2/Psap/Rora/Ophn1/Serpine2/Foxp2/Nrxn1	18
BP	GO:0000086	G2/M transition of mitotic cell cycle	29/2344	136/28814	1.30338e-06	1.50802e-05	8.0292e-06	Fbxl12/Arpp19/Pbx1/Bach1/Hmga2/Usp47/Taok1/Hus1/Cdc25a/Chek1/Clspn/App/Nabp1/Lats1/Ppm1d/Chmp4c/Mastl/Vps4b/Camk2d/Plcb1/Rad17/Ccng1/Mbd4/Rab11a/Fam122a/Cdc25b/Pkia/Brsk1/Ccny	29
BP	GO:0045787	positive regulation of cell cycle	56/2344	355/28814	1.32501e-06	1.52749e-05	8.13287e-06	Slf2/Rdx/Meis2/Pbx1/Ccnd2/Edn1/Igf1r/Thoc1/Rab11fip4/Cep120/Phip/Cdc25a/Chek1/Atrx/Cdk5r1/Ddx3x/Pafah1b1/Kif23/Med1/App/Kif3b/Lrp6/Pkd2/Srpk2/Nr4a3/Smoc2/Ankrd17/Ncapg2/E2f7/Pkn2/Racgap1/Mapre3/Rb1/Vps4b/Ccn2/Wiz/Pkd1/Fam83d/Epgn/Bcl2l11/Camk2d/Stat5b/Plcb1/Fgf10/Rock2/Hnrnpu/Rab11a/Pkp4/Cdc25b/Rps6kb1/Rara/Cul3/Met/Ncapd3/Pim1/Ccny	56
BP	GO:0035304	regulation of protein dephosphorylation	23/2344	94/28814	1.32521e-06	1.52749e-05	8.13287e-06	Arpp19/Ppp1r16b/Dlc1/Rock1/Cry2/Ppp1r11/Slc39a10/Mastl/Magi2/Tsc1/Ppp1r15b/Ambra1/Vcan/Camta1/Rock2/Gna12/Mprip/Pawr/Vrk3/Nuak1/Ppp4r4/Rgn/Cdh5	23
BP	GO:0071383	cellular response to steroid hormone stimulus	33/2344	166/28814	1.33942e-06	1.54096e-05	8.20459e-06	Kdm3a/Rbfox2/Cry2/Hmga2/Ppargc1b/Sgk1/Clock/Ywhah/Crebrf/Med1/Dab2/Rnf6/Klf9/Lats1/Esr1/Ncoa3/Rest/Uri1/Akap13/Safb/Yap1/Trim68/Ncoa2/Hnrnpu/Pou4f2/Ntrk2/Rps6kb1/Wbp2/Ubr5/Phb/Mstn/Sfrp1/Isl1	33
BP	GO:0051147	regulation of muscle cell differentiation	31/2344	151/28814	1.35286e-06	1.5535e-05	8.27132e-06	Bcl2/Edn1/Tbx1/Sox6/Cyp26b1/Dll1/Bmpr1a/Sik1/Nfatc3/Zeb1/Setd3/Ccnt2/Trip10/Bmpr2/Myf5/Wnt3a/Fgf9/Ankrd17/Frs2/Kit/Smyd1/Tshz3/Pdcd4/Smad1/Rbpms2/Akap6/Hdac9/Fzd7/Cth/Rgs2/Efnb2	31
BP	GO:0046632	alpha-beta T cell differentiation	28/2344	129/28814	1.35807e-06	1.55364e-05	8.27211e-06	Ccr7/Il6/Bcl2/Smad7/Atp7a/Abl2/Ccr2/Myb/Entpd7/Bcl11b/Tgfbr2/Atf2/Runx1/Psap/Rora/Zbtb16/Ptger4/Satb1/Il21/Il6ra/Loxl3/Rsad2/Tox/Rara/Gata3/Hlx/Ikzf1/Ifng	28
BP	GO:0090101	negative regulation of transmembrane receptor protein serine/threonine kinase signaling pathway	28/2344	129/28814	1.35807e-06	1.55364e-05	8.27211e-06	Skil/Peg10/Tgfbr3/Onecut2/Smurf1/Smad7/Lrp2/Prdm16/Fbn2/Ski/Spred1/Sorl1/Rasl11b/Skor1/Magi2/Zfp451/Pmepa1/Spry1/Lrp1/Grem2/Spry2/Pparg/Tnfaip6/Cav2/Smurf2/Hipk2/Sfrp1/Igsf1	28
BP	GO:0072594	establishment of protein localization to organelle	64/2344	426/28814	1.36852e-06	1.56256e-05	8.31959e-06	Gnptab/Gga3/Il6/Cry2/Rab8b/Pik3r1/Smurf1/Lrp2/Phip/Fbxw7/Mfn2/E2f3/Drd1/Il10ra/Nup50/Sec61a1/Pex13/Srpr/Gcc2/Med1/Pex5l/Sqstm1/Zfp827/Kpna1/Kpna2/Sorl1/Fgf9/Rab10/Txnip/Nup35/Snx16/Atf2/Tnfaip3/Macf1/Kpna6/M6pr/Get3/Pex3/Tsg101/Pex7/Eif4enif1/Sh3glb1/Lamp1/Zic1/Stam/Rab11a/Stk4/Nutf2/Ipo11/Nup153/Tnpo1/Neurl1b/Cacng2/Kpnb1/Man1a/Pkia/Hsp90aa1/Pom121/Ubr5/Nxt2/Cabp1/Ifng/Edem1/Vps13a	64
BP	GO:0007623	circadian rhythm	40/2344	221/28814	1.37098e-06	1.56256e-05	8.31959e-06	Fbxl12/Ngf/Mapk8/Il6/Cry2/Lgr4/Prkaa2/Btrc/Fbxw7/Clock/Drd1/Zfhx3/Usp9x/Adcy1/Sik1/Spsb4/Kdm2a/Creb1/Rora/Ahcyl/Npas2/Kdm5b/Ptger4/Cipc/Fas/Ncoa2/Ppargc1a/Rock2/Top1/Hnrnpu/Ntrk2/Pparg/Pten/Nr2f6/Ngfr/Mat2a/Nrip1/Kcnma1/Nr1d2/Ppp1cc	40
BP	GO:0048844	artery morphogenesis	21/2344	81/28814	1.37611e-06	1.56548e-05	8.33515e-06	Rbpj/Kat6a/Hoxa1/Tgfbr1/Col3a1/Edn1/Tbx1/Prrx1/Vegfa/Smad7/Lrp2/Eya1/Bmpr1a/Dll4/Bmpr2/Akt3/Ptger4/Acvrl1/Lrp1/Chd7/Efnb2	21
BP	GO:0097061	dendritic spine organization	24/2344	101/28814	1.38637e-06	1.57422e-05	8.38167e-06	Wasl/Eef2k/Igf1r/Caprin1/Abl2/Mfn2/Reln/Wnt7a/Cdk5r1/Pafah1b1/Actr2/App/Srcin1/Lrp8/Sipa1l1/Epha4/Ephb3/Mtmr2/Tanc2/Dnm3/Itga3/Pdlim5/Pten/Homer1	24
BP	GO:0032231	regulation of actin filament bundle assembly	26/2344	115/28814	1.41893e-06	1.60801e-05	8.5616e-06	Clasp2/Rdx/Dlc1/Cgnl1/Tgfbr1/Map3k1/Arhgap28/Arhgef15/Pik3r1/Fermt2/Rhoc/S1pr1/Ppm1e/Arhgef10/Tjp1/Tsc1/Limk1/Ccn2/Arhgef18/Coro2b/Ccdc88a/Ptger4/Lpar1/Rock2/Met/Pak2	26
BP	GO:0001569	branching involved in blood vessel morphogenesis	15/2344	45/28814	1.42139e-06	1.60801e-05	8.5616e-06	Cxcr4/Col4a1/Edn1/Tbx1/Plxnd1/Vegfa/Nfatc3/Dll4/Tgfbr2/Flt1/Pitx2/Sema5a/Stk4/Cxcl12/Nrarp	15
BP	GO:0007422	peripheral nervous system development	20/2344	75/28814	1.50934e-06	1.70121e-05	9.05779e-06	Ngf/Pmp22/Dmd/Slc5a3/Onecut2/Ski/Hoxd10/Cntnap1/Plxna4/Osm/Arhgef10/Etv1/Pou4f1/Dicer1/Ntf3/Egr3/Fa2h/Ntrk2/Pals1/Isl1	20
BP	GO:0048645	animal organ formation	20/2344	75/28814	1.50934e-06	1.70121e-05	9.05779e-06	Rbpj/Gng5/Tbx1/Lrp2/Eya1/Map2k1/Bmpr1a/Tgfbr2/Wnt3a/Axin2/Frs2/Sulf1/Fgf1/Spry1/Fgf10/Tbr1/Hoxa11/Hoxa3/Pim1/Isl1	20
BP	GO:0016079	synaptic vesicle exocytosis	29/2344	137/28814	1.52613e-06	1.71368e-05	9.1242e-06	Stxbp5/Atp2a2/Fmr1/Adrb2/P2rx1/Stx3/Drd1/Wnt7a/Adcy1/Ncs1/Slc4a8/Nrn1/Grm7/Erc2/Bace1/Sptbn2/Chrm2/Prepl/Pclo/Rap1b/Synj1/Nrxn3/Snap25/Cadps/Unc13c/Grm8/Adora2b/Adra2a/Prkcb	29
BP	GO:0030705	cytoskeleton-dependent intracellular transport	37/2344	198/28814	1.52882e-06	1.71368e-05	9.1242e-06	Wasl/Fmr1/Bsn/Rasgrp1/Hook1/Myo1f/Klc1/Ssx2ip/Map2k1/Pafah1b1/Kif1c/Kif1b/Kif5a/Bicd2/Bicd1/Fnbp1l/App/Kif3b/Kif5b/Kif5c/Ndel1/Fyco1/Map6d1/Sybu/Arhgap21/Hif1a/Ccdc88a/Tanc2/Hook3/Mreg/Cnih2/Lamp1/Hnrnpu/Traf3ip1/Dst/Map1b/Arl8b	37
BP	GO:0050905	neuromuscular process	37/2344	198/28814	1.52882e-06	1.71368e-05	9.1242e-06	Rbfox2/Ap1s2/Pmp22/Hoxa1/Dmd/Adrb2/Igdcc3/Atp2b2/Abl2/Atxn2/Itpr1/Hoxd10/Pafah1b1/Cntnap1/Slitrk6/Penk/Bace1/App/Kcnj2/Nr4a3/Scn1a/Psap/Glrb/Pou4f1/Rest/Vti1a/Jph3/Tshz3/Camta1/Pou4f2/Pnkd/Pten/Nrxn1/Hipk2/Kcnma1/Homer1/Rbfox1	37
BP	GO:0010717	regulation of epithelial to mesenchymal transition	23/2344	95/28814	1.61492e-06	1.80687e-05	9.62038e-06	Usf3/Clasp2/Crb2/Tgfbr1/Il6/Tgfbr3/Vegfa/Smad7/Spred1/Fermt2/Dab2/Tiam1/Tgfbr2/Axin2/Smad2/Epha4/Spry1/Spry2/Pawr/Gata3/Pten/Sfrp1/Isl1	23
BP	GO:0048538	thymus development	17/2344	57/28814	1.68182e-06	1.87829e-05	1.00006e-05	Pbx1/Tgfbr1/Bcl2/Tbx1/Map2k1/Myb/Nfatc3/Raf1/Bcl11b/Jarid2/Ephb3/Bcl2l11/Fgf10/Six4/Gata3/Hoxa3/Ikzf1	17
BP	GO:0106027	neuron projection organization	25/2344	109/28814	1.69717e-06	1.89197e-05	1.00735e-05	Wasl/Eef2k/Igf1r/Caprin1/Abl2/Mfn2/Reln/Wnt7a/Cdk5r1/Pafah1b1/Actr2/Pls1/App/Srcin1/Lrp8/Sipa1l1/Epha4/Ephb3/Mtmr2/Tanc2/Dnm3/Itga3/Pdlim5/Pten/Homer1	25
BP	GO:0051494	negative regulation of cytoskeleton organization	34/2344	176/28814	1.84279e-06	2.04684e-05	1.0898e-05	Tmod2/Clasp2/Rdx/Dlc1/Cgnl1/Map3k1/Taok1/Arhgap28/Pik3r1/Iqschfp/Sgk1/Mfn2/Slit2/Lima1/Kat2b/Ssh2/S1pr1/Map6d1/Tjp1/Add3/Camsap1/Arhgef18/Coro2b/Add1/Shroom2/Mapre1/Met/Map1b/Capza1/Tmod1/Inpp5j/Pak2/Arhgef2/Cdh5	34
BP	GO:0051896	regulation of protein kinase B signaling	34/2344	176/28814	1.84279e-06	2.04684e-05	1.0898e-05	Osbpl8/Tnfaip8l3/Myorg/Tgfbr1/Il6/Igf1r/Rictor/Lin28a/Vegfa/Ret/Lrp2/Sesn1/Fermt2/Osm/F3/Magi2/Phlda3/Ptprj/Sema5a/Itsn1/Spry2/Cxcl12/Ntrk2/Tspyl5/Rara/Gata3/Met/Pten/Hbegf/Hsp90aa1/Nrxn1/Ngfr/Phb/Mstn	34
BP	GO:0048663	neuron fate commitment	20/2344	76/28814	1.89266e-06	2.09461e-05	1.11524e-05	Rbpj/Tgfbr1/Prrx1/Myt1l/Eya1/Dll1/Lhx3/Hoxd10/Dll4/Bcl11b/Satb2/Lhx6/Runx1/Pou4f1/Ptf1a/Esrp1/Gata2/Tbr1/Otx2/Isl1	20
BP	GO:1904029	regulation of cyclin-dependent protein kinase activity	20/2344	76/28814	1.89266e-06	2.09461e-05	1.11524e-05	Casp3/Ccnd2/Ccnj/Ccnjl/Ccne1/Cdk5r1/Kat2b/Pkd2/Lats1/Tnfaip3/Mapre3/Ccng2/Pkd1/Ccnl1/Ccng1/Pten/Hexim1/Nr2f2/Pim1/Ccny	20
BP	GO:0001666	response to hypoxia	39/2344	216/28814	1.96478e-06	2.1705e-05	1.15565e-05	Rbpj/Cpeb2/Cpeb1/Adrb2/Bach1/Bcl2/Edn1/Egln2/Hif1an/Vegfa/Map2k1/Itpr1/Nfatc3/Higd1a/Raf1/Cbfa2t3/Slc2a4/Fmn2/Egln3/Atf2/Rora/Hif1a/Epha4/Flt1/Rest/Camk2d/Ak4/Rock2/Ndnf/Pparg/Tmbim6/Kcnk2/Npepps/Pten/Kcnk3/Nfe2l2/Hyou1/Kcnma1/Prkcb	39
BP	GO:0043491	protein kinase B signaling	38/2344	208/28814	1.96988e-06	2.17221e-05	1.15655e-05	Osbpl8/Tnfaip8l3/Myorg/Tgfbr1/Il6/Igf1r/Rictor/Lin28a/Vegfa/Ret/Lrp2/Sesn1/Fermt2/Osm/F3/Magi2/Phlda3/Tmem100/Ptprj/Sema5a/Itsn1/Spry2/Cxcl12/Ntrk2/Tspyl5/Rps6kb1/Rara/Lox/Gata3/Met/Pten/Hbegf/Hsp90aa1/Nrxn1/Ngfr/Sesn2/Phb/Mstn	38
BP	GO:0071248	cellular response to metal ion	33/2344	169/28814	2.02857e-06	2.23289e-05	1.18886e-05	Mapk8/Nptx1/Syt11/Slc25a24/Prkaa2/Atp7a/Nfe2l1/Fos/Jun/Nfatc3/Tfap2a/Kcnb1/Pkd2/Creb1/Slc40a1/Mef2a/Wnk1/Adcy7/Slc30a10/Chuk/Nek7/Fas/Mtf1/Slc1a1/Add1/Pparg/Asph/Fosb/Nfe2l2/Nrxn1/Cpne8/Ppif/Glra2	33
BP	GO:0035904	aorta development	19/2344	70/28814	2.05067e-06	2.24656e-05	1.19614e-05	Rbpj/Kat6a/Cxcr4/Col3a1/Tbx1/Cntrl/Plxnd1/Lrp2/Eya1/Bmpr1a/Dll4/Hectd1/Adamts6/Acvrl1/Lrp1/Chd7/Lox/Ngfr/Efnb2	19
BP	GO:0050771	negative regulation of axonogenesis	19/2344	70/28814	2.05067e-06	2.24656e-05	1.19614e-05	Sema6d/Rufy3/Sema3a/Slit2/Cdk5r1/Rnf6/Epha7/Ulk1/Wnt3a/Sema7a/Sema4b/Rgma/Sema4c/Bcl11a/Sema5a/Ifrd1/Ntn1/Pten/Sema6a	19
BP	GO:0034599	cellular response to oxidative stress	46/2344	274/28814	2.05202e-06	2.24656e-05	1.19614e-05	Atp2a2/Cpeb2/Sigmar1/Mapk8/Il6/Bcl2/Edn1/Ppargc1b/Slc25a24/Prkaa2/Atp7a/Nfe2l1/Fbxw7/Mapkap1/Fos/Jun/Fbln5/Zfp622/Pdgfra/Oxr1/App/Mcl1/Nr4a3/Atf2/Prr5l/Psap/Tnfaip3/Tsc1/Hif1a/Gpr37/Rest/Chuk/Map3k5/Ppargc1a/Slc1a1/Tlr4/Vkorc1l1/Pnpt1/Pawr/Met/Nfe2l2/Slc7a11/Foxo1/Ngfr/Ppif/Sesn2	46
BP	GO:0006913	nucleocytoplasmic transport	53/2344	334/28814	2.09863e-06	2.28938e-05	1.21894e-05	Thoc2/Ddx19b/Il6/Ddx19a/Cry2/Thoc1/Pik3r1/Smurf1/Phip/E2f3/Drd1/Nup50/Med1/Desi1/Ythdc1/Sqstm1/Kpna1/Kpna2/Fgf9/Xpo7/Txnip/Nup35/Stradb/Atf2/Atxn1/Tsc1/Kpna6/Pkd1/Akap13/Dusp16/Rab18/Eif4enif1/Frat1/Zic1/Stk4/Nutf2/Ipo11/Nup153/Ranbp3l/Cpsf6/Xpo1/Tnpo1/Kpnb1/Pkia/Pom121/Dnajc27/Ubr5/Nxt2/Nxf1/Cabp1/Ifng/Ppp1cc/Ahcyl1	53
BP	GO:0051169	nuclear transport	53/2344	334/28814	2.09863e-06	2.28938e-05	1.21894e-05	Thoc2/Ddx19b/Il6/Ddx19a/Cry2/Thoc1/Pik3r1/Smurf1/Phip/E2f3/Drd1/Nup50/Med1/Desi1/Ythdc1/Sqstm1/Kpna1/Kpna2/Fgf9/Xpo7/Txnip/Nup35/Stradb/Atf2/Atxn1/Tsc1/Kpna6/Pkd1/Akap13/Dusp16/Rab18/Eif4enif1/Frat1/Zic1/Stk4/Nutf2/Ipo11/Nup153/Ranbp3l/Cpsf6/Xpo1/Tnpo1/Kpnb1/Pkia/Pom121/Dnajc27/Ubr5/Nxt2/Nxf1/Cabp1/Ifng/Ppp1cc/Ahcyl1	53
BP	GO:0043271	negative regulation of ion transport	34/2344	177/28814	2.10478e-06	2.292e-05	1.22033e-05	Fmr1/Bcl2/Syt11/Sestd1/Atp7a/Wnk3/Nos1/Rem1/Grm7/Acsl4/Pkd2/Nedd4l/Pxk/Hecw2/Grk6/Wnk1/Osr1/Tcaf2/Camk2d/Cnr1/Serpine2/Npy5r/Pawr/Ptk2b/Tmbim6/Wnk2/Pten/Stk39/Snx27/Ppif/Kcnj13/Cabp1/Rgs2/Agrn	34
BP	GO:0061028	establishment of endothelial barrier	16/2344	52/28814	2.13711e-06	2.32306e-05	1.23687e-05	Rdx/Ppp1r16b/Rock1/Vegfa/Akap11/Fasn/Pde4d/Tjp1/Rap1b/Dicer1/Rap2c/Plcb1/Rock2/Vcl/Add1/Cdh5	16
BP	GO:0044843	cell cycle G1/S phase transition	41/2344	233/28814	2.14913e-06	2.33198e-05	1.24162e-05	Trim71/Rdx/Bach1/E2f5/Bcl2/Ccnd2/Senp2/E2f6/Cacul1/E2f3/Ccne1/Cdc25a/Ddx3x/Myb/Ppp6c/Cdk17/E2f1/Pkd2/Lats1/Ankrd17/Klf11/E2f7/Npat/Ppp2r3d/Rbl2/Rb1/Pkd1/Fam83d/Ctdspl/Camk2d/Nacc2/Ambra1/Plcb1/Fgf10/Crlf3/Rps6kb1/Cdk18/Pten/Zfp655/Cdk16/Plk2	41
BP	GO:0014911	positive regulation of smooth muscle cell migration	18/2344	64/28814	2.16156e-06	2.34131e-05	1.24659e-05	Sema6d/Has2/Bcl2/Atp7a/Pde4d/Pcsk5/Crk/F3/Fgf9/Nr4a3/Rapgef4/Dock4/Camk2d/Ptger4/Lpar1/Lrp1/Tlr4/Rps6kb1	18
BP	GO:0021587	cerebellum morphogenesis	17/2344	58/28814	2.19954e-06	2.37403e-05	1.26401e-05	Atp2b2/Atp7a/Abl2/Dll1/Map2k1/Atxn2/Usp9x/Wnt7a/Lrp6/Ulk1/Sptbn2/Psap/Rora/Ophn1/Serpine2/Foxp2/Nrxn1	17
BP	GO:0043666	regulation of phosphoprotein phosphatase activity	17/2344	58/28814	2.19954e-06	2.37403e-05	1.26401e-05	Rock1/Cry2/Ppp1r11/Slc39a10/Mastl/Magi2/Tsc1/Ppp1r15b/Vcan/Rock2/Gna12/Mprip/Pawr/Vrk3/Nuak1/Ppp4r4/Rgn	17
BP	GO:0001508	action potential	30/2344	147/28814	2.26261e-06	2.4335e-05	1.29568e-05	Atp2a2/Fmr1/Pmp22/Dmd/P2rx1/Scn11a/Cacna2d1/Drd1/Ywhah/Cntnap1/Kcnb1/Kcnj2/Ptpn3/Scn1a/Kcnd3/Rapgef4/Slmap/Camk2d/Ank2/Cnr1/Pawr/Akap9/Ntrk2/Hcn4/Scn9a/Grik2/Cacna1c/Kcnma1/Cacnb2/Ifng	30
BP	GO:1903364	positive regulation of cellular protein catabolic process	30/2344	147/28814	2.26261e-06	2.4335e-05	1.29568e-05	Rdx/Fmr1/Mapk8/Trim67/Tmtc3/Smurf1/Smad7/Rnf217/Rnf144b/Fbxw7/Gclc/Ankib1/Dab2/Cbfa2t3/Fbxl5/Arih1/Tnfaip3/Usp5/Lrp1/Fam122a/Bbs7/Rnf144a/Ptk2b/Pten/Hsp90aa1/Cop1/Trib1/Rnf139/Rgn/Plk2	30
BP	GO:0061097	regulation of protein tyrosine kinase activity	20/2344	77/28814	2.36242e-06	2.53638e-05	1.35045e-05	Dusp22/Fbxw7/Reln/App/Wnt3a/Srcin1/Lrp8/Nedd9/Epha4/Tsg101/Epgn/Rap2c/Dvl2/Grm5/Hbegf/Gprc5b/Rap2b/Ggnbp2/Adra2a/Agrn	20
BP	GO:0030518	intracellular steroid hormone receptor signaling pathway	25/2344	111/28814	2.41714e-06	2.58605e-05	1.3769e-05	Kdm3a/Rbfox2/Cry2/Hmga2/Ppargc1b/Clock/Ywhah/Med1/Dab2/Rnf6/Klf9/Lats1/Esr1/Ncoa3/Safb/Yap1/Trim68/Ncoa2/Pou4f2/Ntrk2/Wbp2/Ubr5/Phb/Sfrp1/Isl1	25
BP	GO:0099175	regulation of postsynapse organization	25/2344	111/28814	2.41714e-06	2.58605e-05	1.3769e-05	Eef2k/Nptx1/Caprin1/Mfn2/Reln/Wnt7a/Cdk5r1/Pafah1b1/Actr2/App/Epha7/Srcin1/Lrp8/Sipa1l1/Rapgef4/Epha4/Tanc2/Dnm3/Hnrnpk/Dgkb/Pdlim5/Pten/Nrxn1/Nrp2/Homer1	25
BP	GO:0006643	membrane lipid metabolic process	35/2344	186/28814	2.45634e-06	2.61928e-05	1.39459e-05	P2rx1/Pigm/Cert1/Plpp1/Kdsr/Pla2g15/Elovl5/St6galnac6/St3gal1/St8sia2/St6galnac3/Ormdl3/Acer2/Kit/Psap/Map7/B3galt2/Itgb8/B3gnt5/Fut4/Piga/Asah2/B3galt1/Plpp3/Fa2h/Cwh43/Elovl3/Ugcg/Ugt8a/Pla2g6/Pigc/Sgpp1/Ormdl1/Serinc5/B4galt3	35
BP	GO:0010001	glial cell differentiation	44/2344	259/28814	2.45678e-06	2.61928e-05	1.39459e-05	Pmp22/Dmd/Mycn/Cxcr4/Hmga2/Lin28a/Sox6/Nfe2l1/Abl2/Drd1/Reln/Dll1/Map2k1/Ski/Cntnap1/Omg/App/Lrp6/Mmp24/Tnfrsf21/Arhgef10/Nfib/Epha4/Wdr1/Dicer1/Sox5/Kdm4a/Ntf3/Fgf10/Lrp1/Ptprj/Serpine2/Tlr4/Plpp3/Fa2h/Tppp/Ntrk2/Pparg/Pten/Pals1/Cntn1/Otx2/Ifng/Sox11	44
BP	GO:0062012	regulation of small molecule metabolic process	57/2344	371/28814	2.50147e-06	2.66228e-05	1.41748e-05	Ptafr/Lpgat1/Arpp19/Il6/Pla2g3/Prkaa2/Adcyap1r1/Nfe2l1/Pfkfb2/Nos1/Map2k1/Sik1/Slc4a4/Pth/Elovl5/Erlin2/Coq3/Rubcnl/Acsl4/Dab2/Cbfa2t3/Ppp1r3e/Kat2b/App/Midn/Nr4a3/Arl2/Abcg4/Ppp1r3b/Kit/Nr1h2/Rora/Plcd1/Hif1a/Acadm/Fgf1/Rest/Entpd5/Sorbs1/Ankrd26/Ak4/Cnr1/Ncoa2/Ppargc1a/Ppp1r3a/Foxk1/Pparg/Ptk2b/Slc7a11/Foxo1/Sesn2/Clk2/Kcnma1/Adora2b/Ifng/Rgn/Mlycd	57
BP	GO:0021536	diencephalon development	19/2344	71/28814	2.5876e-06	2.74915e-05	1.46374e-05	Rbpj/Hmga2/Sema3a/Zeb2/Arx/Bmpr1a/Lhx3/Lrp6/Creb1/Pou4f1/Pitx2/Fgf10/Sema5a/Ndnf/Ncam1/Gata2/Nrp2/Otx2/Isl1	19
BP	GO:2000300	regulation of synaptic vesicle exocytosis	21/2344	84/28814	2.6035e-06	2.76125e-05	1.47018e-05	Stxbp5/Atp2a2/Fmr1/Adrb2/P2rx1/Drd1/Wnt7a/Adcy1/Ncs1/Slc4a8/Nrn1/Grm7/Bace1/Chrm2/Prepl/Rap1b/Nrxn3/Grm8/Adora2b/Adra2a/Prkcb	21
BP	GO:0021696	cerebellar cortex morphogenesis	15/2344	47/28814	2.65034e-06	2.80392e-05	1.4929e-05	Atp2b2/Atp7a/Dll1/Map2k1/Atxn2/Usp9x/Wnt7a/Ulk1/Sptbn2/Psap/Rora/Ophn1/Serpine2/Foxp2/Nrxn1	15
BP	GO:0006401	RNA catabolic process	47/2344	285/28814	2.65609e-06	2.80392e-05	1.4929e-05	Lin28b/Trim71/Cnot6l/Fmr1/Rock1/Igf2bp1/Lin28a/Dna2/Pde12/Vegfa/Cpeb3/Ago1/Tnrc6b/Btg2/E2f1/Axin2/Dcp1a/Ago4/Zhx2/Smg7/Elavl4/Prr5l/Ythdf3/Cnot7/Cnot6/Xrn1/Fastk/Dicer1/Patl1/Nanos1/Mex3d/Pum2/Tent5a/Eif4enif1/Magohb/Rock2/Hnrnpu/Lsm5/Mettl16/Pnpt1/Pan3/A1cf/Gspt1/Tent4b/Tnrc6a/Fastkd1/Pabpc1	47
BP	GO:0060384	innervation	12/2344	31/28814	2.65751e-06	2.80392e-05	1.4929e-05	Lrig2/Nptx1/Edn1/Ret/Sema3a/Slitrk6/Lrig1/Sulf1/Pou4f1/Serpine2/Chd7/Isl1	12
BP	GO:0003018	vascular process in circulatory system	41/2344	235/28814	2.68602e-06	2.82912e-05	1.50632e-05	Adrb2/P2rx1/Rock1/Edn1/Tgfbr3/Adrb3/Vegfa/Slit2/Drd1/Nos1/Map2k1/F2r/Gclc/Casr/Apln/Pde3a/Fermt2/Bmpr2/Arhgap35/Tjp1/Add3/Hif1a/Pde5a/Dock4/Ctnnbip1/Lrp1/Ptprj/Rock2/Akap12/Cysltr1/Adcy6/Hmgcr/Gja1/Pla2g6/Cacna1c/Kcnma1/Adora2b/Adra2a/Rgs2/Cdh5/Atp2b1	41
BP	GO:0032414	positive regulation of ion transmembrane transporter activity	27/2344	126/28814	2.70043e-06	2.8394e-05	1.51179e-05	Ptafr/Dmd/Adrb2/Edn1/Stimate/Atp7a/Cacna2d1/Wnk3/Reln/Akap7/Lrrc55/Kif5b/Pkd2/Nedd4l/Wnk1/Plcb1/Ank2/Akap9/Akap6/Asph/Wnk2/Cacng2/Stk39/Coa8/Cacnb2/Ifng/Rgn	27
BP	GO:0007188	adenylate cyclase-modulating G protein-coupled receptor signaling pathway	40/2344	227/28814	2.74297e-06	2.87918e-05	1.53297e-05	Adrb2/Edn1/Adrb3/Adcyap1r1/Drd1/Pde4a/Htr4/Nos1/Adcy1/Casr/Pth/Grm7/Adgrl1/Gabbr2/Adgrl2/App/S1pr1/Pthlh/Abca1/Chrm2/Psap/Rapgef4/Adcy7/Ptgfr/Gpr37/Akap13/Adgrg2/Ptger4/Pde4b/Lpar1/Cnr1/Gna12/Pde10a/Akap12/Adcy6/Calcrl/Grm8/Adora2b/Adra2a/Rgs2	40
BP	GO:0032386	regulation of intracellular transport	53/2344	337/28814	2.75448e-06	2.8863e-05	1.53676e-05	Thoc2/Rdx/Ndrg4/Mapk8/Il6/Rufy3/Pla2g3/Yod1/Pik3r1/Dennd10/Fbxw7/Map2k1/Cdk5r1/Gcc2/Crebrf/Dab2/Arhgap1/Derl2/Kcnb1/Kif5b/Sorl1/Ndel1/Sar1b/Ldlrap1/Prr5l/Mtmr2/Tcaf2/Sh3glb1/Cnih2/Lamp1/Frat1/Slc1a1/Zic1/Ehd1/Ube2j1/Nus1/Nup153/Cpsf6/Xpo1/Asph/Map1b/Pkia/Dnajc27/Rnf139/Pla2g4e/Reep1/Ubr5/Dnajc13/Cabp1/Ifng/Ppp1cc/Erlec1/Edem1	53
BP	GO:0032526	response to retinoic acid	22/2344	91/28814	2.77038e-06	2.89798e-05	1.54298e-05	Hoxa1/Tbx1/Ret/Abl2/Cyp26b1/Creb1/Igf2r/Abca1/Acer2/Runx1/Map7/Osr1/Synj1/Yap1/Yes1/Ncoa1/Add1/Ptk2b/Rara/Rxra/Aldh1a2/Clk2	22
BP	GO:0006650	glycerophospholipid metabolic process	46/2344	277/28814	2.78225e-06	2.90543e-05	1.54695e-05	Lpgat1/Pigm/Gpcpd1/Pla2g3/Cds1/Etnk2/Pik3r1/Pip4p1/Chpt1/Pip4k2a/Socs6/Selenoi/Etnk1/Pla2g15/Pi4k2a/Atg14/Pik3r3/Pnpla6/Fgf7/Pip4p2/Mtmr3/Napepld/Nr1h2/Plcd1/Socs3/Mtmr2/Plcb1/Synj1/Lclat1/Sh3glb1/Piga/Abhd5/Dgkb/Cwh43/Ttc7b/Inpp5a/Lpin1/Chka/Pten/Pikfyve/Pla2g6/Pigc/Inpp5j/Serinc5/Pla2g4e/Plaat1	46
BP	GO:0007033	vacuole organization	35/2344	187/28814	2.78847e-06	2.90695e-05	1.54776e-05	Gnptab/Zfyve26/Pacs2/Atp2a2/Stx17/Hook1/Snx30/Smurf1/Mfn2/Pip4k2a/Atg14/Trp53inp2/Atg16l1/Aktip/Idua/Ulk1/Abca1/Mtmr3/Tbc1d12/Wipi2/Atf2/Rb1cc1/Rab33b/Wdr45b/Chmp5/Clvs2/Hook3/Ambra1/Sh3glb1/Stx12/Pikfyve/Arl8b/Snx7/Rab14/Trappc8	35
BP	GO:0008584	male gonad development	29/2344	141/28814	2.81461e-06	2.92422e-05	1.55695e-05	Tgfbr1/Bcl2/Hmga2/Fndc3a/Lrp2/Scaper/Hoxa10/Sema3a/Acvr2a/Bcl2l2/Atrx/Pdgfra/Fgf9/Ago4/Arid4b/Map7/Esr1/Zfpm2/Bcl2l11/Six4/Patz1/Akap9/Rara/Gata3/Hmgb2/Gja1/Hoxa11/Sfrp1/Arid5b	29
BP	GO:1904375	regulation of protein localization to cell periphery	29/2344	141/28814	2.81461e-06	2.92422e-05	1.55695e-05	Stx3/Pik3r1/Wnk3/Arf6/Map2k1/Iqsec2/Pls1/Dab2/Gpc6/Sqstm1/Kif5b/Wnt3a/Hectd1/Ldlrap1/Magi2/Rapgef4/Atp2c1/Lypla1/Camk2d/Sorbs1/Itga3/Lrp1/Prkci/Rab11a/Ptpn9/Cacng2/Nrxn1/Rer1/Pkdcc	29
BP	GO:0007528	neuromuscular junction development	17/2344	59/28814	2.85663e-06	2.96284e-05	1.57752e-05	Pmp22/Col4a1/Utrn/Colq/F2r/Cntnap1/App/Sorbs2/Sorbs1/Col4a5/Six4/Ntrk2/Cacng2/Rer1/Unc13c/Cacnb2/Agrn	17
BP	GO:1905477	positive regulation of protein localization to membrane	25/2344	112/28814	2.87343e-06	2.97522e-05	1.5841e-05	Clasp2/Slc5a3/Stx3/Wnk3/Arf6/Cdk5r1/Pls1/Sqstm1/Kcnb1/Kif5b/Wnt3a/Atp2c1/Tcaf2/Sorbs1/Sh3glb1/Itga3/Lrp1/Prkci/Rab11a/Ptpn9/Cacng2/Tnfaip6/Nrxn1/Rer1/Snx27	25
BP	GO:0061180	mammary gland epithelium development	20/2344	78/28814	2.93563e-06	3.03448e-05	1.61565e-05	Rreb1/Btrc/Slit2/Med1/Lrp6/Pthlh/Lats1/Cebpb/Esr1/Hif1a/Ncoa3/Kdm5b/Elf5/Chuk/Csf1/Fgf10/Gata3/Ntn1/Hoxa5/Prlr	20
BP	GO:0000280	nuclear division	65/2344	445/28814	3.00825e-06	3.10429e-05	1.65283e-05	Slf2/Clasp2/Pogz/Cpeb1/Edn1/Igf1r/Nme6/Seh1l/Phip/Nfe2l1/Psma8/Cyp26b1/Mybl1/Ccne1/Chek1/Atrx/Ywhah/Pde3a/Kif23/Actr2/Osm/Reep3/Foxj3/Kif3b/Fmn2/Ndel1/Chmp4c/Mastl/Tasor/Ncapg2/Ago4/Hecw2/Arhgef10/Racgap1/Esr1/Rb1/Vps4b/Cep97/Chmp5/Epgn/Chmp1a/Spire1/Togaram1/Bcl2l11/Espl1/Stag2/Plcb1/Zwint/Hnrnpu/Rab11a/Nek6/Dmrtc2/Cdc25b/Cul3/Kpnb1/Met/Top2b/Pdxp/Ripor2/Bora/Pds5b/Ncapd3/Slc25a31/Stag1/Smarca5	65
BP	GO:0050657	nucleic acid transport	30/2344	149/28814	3.02728e-06	3.11341e-05	1.65768e-05	Thoc2/Peg10/Ddx19b/Cpeb1/Fmr1/Ddx19a/Igf2bp1/Igf2bp3/Ahctf1/Senp2/Thoc1/Igf2bp2/Seh1l/Nup210/Eif5a2/Ythdc1/Bicd2/Kif5c/Tgfbr2/Nup35/Tsc1/Magohb/Pnpt1/Nup153/Cpsf6/Xpo1/Kpnb1/Pom121/Nxt2/Nxf1	30
BP	GO:0050658	RNA transport	30/2344	149/28814	3.02728e-06	3.11341e-05	1.65768e-05	Thoc2/Peg10/Ddx19b/Cpeb1/Fmr1/Ddx19a/Igf2bp1/Igf2bp3/Ahctf1/Senp2/Thoc1/Igf2bp2/Seh1l/Nup210/Eif5a2/Ythdc1/Bicd2/Kif5c/Tgfbr2/Nup35/Tsc1/Magohb/Pnpt1/Nup153/Cpsf6/Xpo1/Kpnb1/Pom121/Nxt2/Nxf1	30
BP	GO:0051966	regulation of synaptic transmission, glutamatergic	21/2344	85/28814	3.19457e-06	3.27443e-05	1.74342e-05	Atad1/Drd1/Reln/Ccr2/Grm7/Iqsec2/Tshz3/Ophn1/Cnr1/Serpine2/Ntrk2/Grm5/Ptk2b/Cacng2/Pla2g6/Gria4/Nrxn1/Ngfr/Grik2/Homer1/Grm8	21
BP	GO:0060998	regulation of dendritic spine development	21/2344	85/28814	3.19457e-06	3.27443e-05	1.74342e-05	Eef2k/Asap1/Fmr1/Mapk6/Caprin1/Mfn2/Cpeb3/Reln/Arf6/Pafah1b1/Actr2/Lrp8/Tanc2/Dnm3/Pbrm1/Lpar1/Hnrnpk/Itsn1/Pten/Ngfr/Plk2	21
BP	GO:0046546	development of primary male sexual characteristics	29/2344	142/28814	3.26495e-06	3.34097e-05	1.77884e-05	Tgfbr1/Bcl2/Hmga2/Fndc3a/Lrp2/Scaper/Hoxa10/Sema3a/Acvr2a/Bcl2l2/Atrx/Pdgfra/Fgf9/Ago4/Arid4b/Map7/Esr1/Zfpm2/Bcl2l11/Six4/Patz1/Akap9/Rara/Gata3/Hmgb2/Gja1/Hoxa11/Sfrp1/Arid5b	29
BP	GO:0008306	associative learning	26/2344	120/28814	3.3058e-06	3.37711e-05	1.79809e-05	Meis2/Ndrg4/Ap1s2/Adrb2/Slc6a1/Abl2/Sgk1/Drd1/Reln/Grm7/App/Btg2/Idua/Creb1/Kit/Atxn1/Tsc1/Hif1a/Ddhd2/Slc1a1/Snap25/Hmgcr/Tbr1/Slc7a11/Brsk1/Cacna1c	26
BP	GO:0035282	segmentation	25/2344	113/28814	3.40723e-06	3.46913e-05	1.84708e-05	Rbpj/Crb2/Sema3a/Zeb2/Dll1/Plxna2/Bmpr1a/Lrp6/Myf5/Wnt3a/Axin2/Tasor/Frs2/Osr1/Fzd5/Mtf2/Pcsk6/Kdm6a/Dvl2/Poglut1/Aldh1a2/Nrarp/Nrp2/Otx2/Sfrp1	25
BP	GO:0045639	positive regulation of myeloid cell differentiation	25/2344	113/28814	3.40723e-06	3.46913e-05	1.84708e-05	Ppargc1b/Pla2g3/Acvr2a/Fos/Jun/Med1/Creb1/Runx1/Asxl2/Hif1a/Rb1/Pou4f1/Tmem64/Stat5b/Ctnnbip1/Csf1/Pou4f2/Gata2/Hmgb2/Car2/Hoxa5/Trib1/Ikzf1/Dlk1/Ifng	25
BP	GO:0014033	neural crest cell differentiation	23/2344	99/28814	3.44821e-06	3.50501e-05	1.86618e-05	Sema6d/Edn1/Tbx1/Ret/Sema3a/Zeb2/Bmpr1a/Tfap2a/Lrp6/Sema7a/Sema4b/Kbtbd8/Sema4c/Hif1a/Dicer1/Pitx2/Sema5a/Aldh1a2/Sema6a/Nrp2/Sox11/Sfrp1/Isl1	23
BP	GO:0035725	sodium ion transmembrane transport	30/2344	150/28814	3.49287e-06	3.54451e-05	1.88721e-05	Fgf11/Dmd/Scn11a/Slc6a1/Wnk3/Nos1/Ywhah/Slc4a4/Slc4a8/Slc6a11/Kif5b/Pkd2/Ptpn3/Scn1a/Nedd4l/Hecw2/Slc24a2/Wnk1/Osr1/Slmap/Slc6a8/Camk2d/Plcb1/Hcn4/Wnk2/Scn9a/Stk39/Slc6a14/Slc9c1/Agrn	30
BP	GO:0034393	positive regulation of smooth muscle cell apoptotic process	8/2344	14/28814	3.64043e-06	3.68813e-05	1.96368e-05	Mfn2/E2f3/Il12a/Pdcd4/Stk4/Pparg/Map2k4/Ifng	8
BP	GO:0010661	positive regulation of muscle cell apoptotic process	13/2344	37/28814	3.65399e-06	3.69573e-05	1.96773e-05	Mapk8/Mfn2/E2f3/Camk2d/Il12a/Pdcd4/Stk4/Pou4f2/Pparg/Map2k4/Hmgcr/Pten/Ifng	13
BP	GO:0000288	nuclear-transcribed mRNA catabolic process, deadenylation-dependent decay	17/2344	60/28814	3.68526e-06	3.7212e-05	1.98129e-05	Cnot6l/Igf2bp1/Pde12/Cpeb3/Tnrc6b/Btg2/Dcp1a/Cnot7/Cnot6/Patl1/Nanos1/Eif4enif1/Hnrnpu/Pan3/Tent4b/Tnrc6a/Pabpc1	17
BP	GO:0030282	bone mineralization	27/2344	128/28814	3.70486e-06	3.72866e-05	1.98526e-05	Txlng/Adrb2/Col1a2/Lgr4/Rspo2/Acvr2b/Acvr2a/Bmpr1a/Fbn2/Tfap2a/Kl/Pth/Bmpr2/S1pr1/Pthlh/Axin2/Asxl2/Alpl/Hif1a/Osr1/Tent5a/Ptk2b/Lox/Gja1/Pkdcc/Dlk1/Atp2b1	27
BP	GO:0042752	regulation of circadian rhythm	27/2344	128/28814	3.70486e-06	3.72866e-05	1.98526e-05	Fbxl12/Mapk8/Il6/Cry2/Prkaa2/Btrc/Fbxw7/Clock/Drd1/Zfhx3/Usp9x/Adcy1/Sik1/Spsb4/Kdm2a/Creb1/Rora/Npas2/Kdm5b/Ptger4/Cipc/Ppargc1a/Rock2/Pparg/Nr2f6/Nr1d2/Ppp1cc	27
BP	GO:0006644	phospholipid metabolic process	56/2344	367/28814	3.77516e-06	3.79317e-05	2.01961e-05	Lpgat1/Plpp5/Alox8/Pigm/Gpcpd1/Plpp6/Pla2g3/Cds1/Etnk2/Pik3r1/Pip4p1/Chpt1/Pip4k2a/Plpp1/Socs6/Selenoi/Etnk1/Pla2g15/Pi4k2a/Atg14/Pik3r3/Pnpla6/Fgf7/Ormdl3/Pip4p2/Mtmr3/Napepld/Nr1h2/Plcd1/Socs3/Mtmr2/Plcb1/Synj1/Lclat1/Sh3glb1/Piga/Abhd5/Nus1/Plpp3/Dgkb/Cwh43/Ttc7b/Inpp5a/Lpin1/Chka/Pten/Pikfyve/Pla2g6/Pigc/Sgpp1/Ormdl1/Inpp5j/Serinc5/Pla2g4e/Plppr1/Plaat1	56
BP	GO:0000289	nuclear-transcribed mRNA poly(A) tail shortening	11/2344	27/28814	3.85448e-06	3.86651e-05	2.05866e-05	Cnot6l/Cpeb3/Tnrc6b/Btg2/Cnot7/Cnot6/Eif4enif1/Pan3/Tent4b/Tnrc6a/Pabpc1	11
BP	GO:0010921	regulation of phosphatase activity	21/2344	86/28814	3.90501e-06	3.90437e-05	2.07881e-05	Rock1/Cry2/Ppargc1b/Ppp1r11/Slc39a10/Mastl/Magi2/Tsc1/Uri1/Ppp1r15b/Vcan/Rock2/Gna12/Mprip/Pawr/Vrk3/Nuak1/Lpin1/Ppp4r4/Ifng/Rgn	21
BP	GO:0048041	focal adhesion assembly	21/2344	86/28814	3.90501e-06	3.90437e-05	2.07881e-05	Dusp22/Clasp2/Dlc1/Map4k4/Rock1/Bcl2/Vegfa/Fermt2/Macf1/Tsc1/Coro2b/Whamm/Sorbs1/Acvrl1/Fmn1/Lrp1/Ptprj/Vcl/Ptk2b/Pten/Peak1	21
BP	GO:0072574	hepatocyte proliferation	12/2344	32/28814	3.93721e-06	3.92372e-05	2.08912e-05	Il6/Cflar/Itpr1/Med1/Rps6ka1/Wnt3a/Tnfaip3/Cebpb/Fgf1/Fgf18/Lims2/Ifng	12
BP	GO:0072575	epithelial cell proliferation involved in liver morphogenesis	12/2344	32/28814	3.93721e-06	3.92372e-05	2.08912e-05	Il6/Cflar/Itpr1/Med1/Rps6ka1/Wnt3a/Tnfaip3/Cebpb/Fgf1/Fgf18/Lims2/Ifng	12
BP	GO:0043506	regulation of JUN kinase activity	19/2344	73/28814	4.05884e-06	4.03178e-05	2.14665e-05	Ccr7/Edn1/Map3k1/Zeb2/Map3k12/Hipk3/Fgd4/Epha4/Dusp16/Map3k13/Sash1/Fzd5/Dvl2/Map3k5/Ptk2b/Map2k4/Map2k7/Magi3/Sfrp1	19
BP	GO:0098586	cellular response to virus	19/2344	73/28814	4.05884e-06	4.03178e-05	2.14665e-05	Trim6/Fmr1/Il6/Gpatch3/Usp15/Ddx3x/Flt3/Zcchc3/Nlrx1/Sec14l1/Ankrd17/Atf2/Hif1a/Il12a/Pum2/Chuk/Il21/Hsp90aa1/Phb	19
BP	GO:1904035	regulation of epithelial cell apoptotic process	22/2344	93/28814	4.06983e-06	4.03614e-05	2.14897e-05	Ngf/Fasl/Il13/Cflar/Igf1r/Abl2/Cast/Tnfaip3/Rb1/Wfs1/Srsf6/Pdcd4/Yap1/Prkci/Ppargc1a/Sema5a/Pak4/Ndnf/Gata2/Gata3/Nfe2l2/Cdh5	22
BP	GO:0140014	mitotic nuclear division	46/2344	281/28814	4.13405e-06	4.09318e-05	2.17934e-05	Slf2/Clasp2/Pogz/Edn1/Igf1r/Nme6/Seh1l/Phip/Nfe2l1/Chek1/Atrx/Ywhah/Kif23/Reep3/Kif3b/Ndel1/Chmp4c/Tasor/Ncapg2/Hecw2/Arhgef10/Racgap1/Esr1/Rb1/Vps4b/Cep97/Chmp5/Epgn/Chmp1a/Togaram1/Espl1/Stag2/Zwint/Hnrnpu/Rab11a/Nek6/Cul3/Kpnb1/Met/Pdxp/Ripor2/Bora/Pds5b/Ncapd3/Stag1/Smarca5	46
BP	GO:0031929	TOR signaling	27/2344	129/28814	4.32607e-06	4.27637e-05	2.27688e-05	Rictor/Lin28a/Fnip1/Prkaa2/Slc38a9/Pip4p1/Seh1l/Sesn1/Mapkap1/Reln/Akt3/Tmem127/Prr5l/Tsc1/Hif1a/Rhebl1/Gpr137c/Fam83d/Gpr137b/Ccdc88a/Fbxo9/Slc7a1/Gna12/Rps6kb1/Tbck/Gata3/Sesn2	27
BP	GO:0010765	positive regulation of sodium ion transport	14/2344	43/28814	4.36571e-06	4.30149e-05	2.29026e-05	Dmd/Adrb2/Sgk1/Wnk3/Nos1/Kif5b/Akt3/Nedd4l/Wnk1/Mllt6/Plcb1/Wnk2/Cntn1/Ahcyl1	14
BP	GO:0030501	positive regulation of bone mineralization	14/2344	43/28814	4.36571e-06	4.30149e-05	2.29026e-05	Adrb2/Acvr2b/Acvr2a/Bmpr1a/Fbn2/Tfap2a/Kl/Pth/Bmpr2/Asxl2/Osr1/Tent5a/Pkdcc/Atp2b1	14
BP	GO:0001936	regulation of endothelial cell proliferation	32/2344	167/28814	4.37261e-06	4.30149e-05	2.29026e-05	Ppp1r16b/Tgfbr1/Nras/Rictor/Vegfa/Jun/Apln/Dll4/Bmpr2/Col4a3/F3/Akt3/Vash2/Sulf1/Flt1/Dicer1/Il12a/Acvrl1/Egr3/Sema5a/Cxcl12/Pparg/Gata2/Hmgb2/Aldh1a2/Gja1/Cav2/Nrarp/Ngfr/Nr2f2/Dlk1/Adora2b	32
BP	GO:0009880	embryonic pattern specification	20/2344	80/28814	4.47506e-06	4.3952e-05	2.34015e-05	Meis2/Sema3a/Dll1/Wnt7a/Tfap2a/Lrp6/Tasor/Satb2/Frs2/Smad2/Sim2/Zbtb16/Fzd5/Pcsk6/Kdm6a/Fgf10/Frat1/Nrarp/Nrp2/Otx2	20
BP	GO:0051236	establishment of RNA localization	30/2344	152/28814	4.62715e-06	4.53728e-05	2.41579e-05	Thoc2/Peg10/Ddx19b/Cpeb1/Fmr1/Ddx19a/Igf2bp1/Igf2bp3/Ahctf1/Senp2/Thoc1/Igf2bp2/Seh1l/Nup210/Eif5a2/Ythdc1/Bicd2/Kif5c/Tgfbr2/Nup35/Tsc1/Magohb/Pnpt1/Nup153/Cpsf6/Xpo1/Kpnb1/Pom121/Nxt2/Nxf1	30
BP	GO:0060411	cardiac septum morphogenesis	21/2344	87/28814	4.75587e-06	4.65603e-05	2.47902e-05	Rbpj/Tgfbr1/Hand1/Tbx1/Tgfbr3/Smad7/Lrp2/Rarb/Slit2/Bmpr1a/Bmpr2/Lrp6/Tgfbr2/Zfpm2/Pitx2/Nsd2/Rara/Chd7/Nrp2/Sox11/Isl1	21
BP	GO:0046580	negative regulation of Ras protein signal transduction	16/2344	55/28814	4.85181e-06	4.73478e-05	2.52095e-05	Dlc1/Trim67/Abl2/Mfn2/Mapkap1/Tnfaip1/Arhgap35/Heg1/Timp2/Arhgap24/Spry1/Itga3/Spry2/Cul3/Met/Ripor2	16
BP	GO:0055010	ventricular cardiac muscle tissue morphogenesis	16/2344	55/28814	4.85181e-06	4.73478e-05	2.52095e-05	Rbpj/Tgfbr1/Hand1/Tgfbr3/Smad7/Lrp2/Bmpr1a/Dll4/Ube4b/Med1/Heg1/Pou4f1/Zfpm2/Chd7/Rxra/Isl1	16
BP	GO:0051480	regulation of cytosolic calcium ion concentration	59/2344	397/28814	4.90544e-06	4.77948e-05	2.54475e-05	Ngf/Fasl/Ccr7/Trpc7/Dmd/Adrb2/Il13/P2rx1/Atp2b2/Bcl2/Cxcr4/Edn1/Adcyap1r1/Cacna2d1/Abl2/Drd1/Nos1/Ccr2/F2r/Itpr1/Pde4d/Pdgfra/S1pr1/Lrp6/Pkd2/Trpv6/Slc24a2/Cul5/Plcd1/Esr1/Ptgfr/Pkd1/Jph3/Tmem64/Camk2d/Ptger4/Lpar1/Ank2/Lrp1/Trpc5/Ccl1/Pawr/P2ry10/Akap6/Gpr174/Ptk2b/Tmbim6/Asph/Chd7/Gata2/Gja1/Kcnk3/Trhr/Cav2/Pla2g6/Lpar6/Cacna1c/Ptgdr/Atp2b1	59
BP	GO:0006820	anion transport	70/2344	498/28814	5.04135e-06	4.90408e-05	2.61109e-05	Ptafr/Gabra6/Edn1/Slc20a1/Slc23a2/Slc16a14/Slc66a1/Slc25a24/Pla2g3/Slc6a1/Slc4a7/Slc7a2/Lrp2/Nfe2l1/Septin2/Kcnn4/Slc20a2/Casr/Slc4a4/Slc4a8/Slc25a3/Slc6a11/Grm7/Acsl4/Ano3/Slc25a22/Slc16a9/Slc13a3/Slc17a7/Slc16a6/Grk6/Psap/Racgap1/Ano5/Glrb/Cebpb/Slc17a8/Dpysl2/Slc12a7/Slc12a6/Slc6a8/Tcaf2/Ano4/Slc7a1/Slc1a1/Npy5r/Slc7a13/Ntrk2/Grm5/Slc38a1/Slc25a21/Vdac3/Slco2b1/Clcn3/Gabra3/Car2/Gja1/Slc7a11/P…	70
BP	GO:0031214	biomineral tissue development	33/2344	176/28814	5.08937e-06	4.93824e-05	2.62928e-05	Txlng/Adrb2/Col1a2/Atp2b2/Tbx1/Slc20a1/Lgr4/Rspo2/Acvr2b/Acvr2a/Bmpr1a/Fbn2/Tfap2a/Kl/Pth/Bmpr2/S1pr1/Pthlh/Axin2/Nectin1/Asxl2/Alpl/Cebpb/Hif1a/Osr1/Dicer1/Tent5a/Ptk2b/Lox/Gja1/Pkdcc/Dlk1/Atp2b1	33
BP	GO:0019932	second-messenger-mediated signaling	49/2344	309/28814	5.09263e-06	4.93824e-05	2.62928e-05	Atp2a2/Ccr7/Dmd/Cxcr4/Edn1/Homer2/Stimate/Cdc34/Vegfa/Adcyap1r1/Tenm2/Drd1/Nos1/Ccr2/Itpr1/Nfatc3/Pde4d/Pde3a/Adgrl1/App/Pex5l/Rasd1/Creb1/Pde3b/Nfat5/Rcan3/Ptgfr/Tmem100/Pde5a/Gucy1a2/Camta1/Ptger4/Ccl20/Lpar1/Ank2/Ptprj/Pde10a/Ndnf/Akap6/Ntrk2/Grm5/Ncam1/Nr5a2/Ptk2b/Ncald/3425401B19Rik/Tox3/Adora2b/Rgn	49
BP	GO:0061136	regulation of proteasomal protein catabolic process	34/2344	184/28814	5.14757e-06	4.9836e-05	2.65343e-05	Fmr1/Mapk8/Tmtc3/Btrc/Usp14/Smad7/Nfe2l1/Rnf217/Rnf144b/Fbxw7/Rad23b/Gclc/N4bp1/Desi1/Ankib1/Dab2/Cbfa2t3/Usp25/Arih1/Pkd1/Dlgap1/Ophn1/Usp5/Gna12/Pbk/Fam122a/Bbs7/Xpo1/Rnf144a/Tlk2/Cop1/Trib1/Aqp11/Plk2	34
BP	GO:0003015	heart process	42/2344	250/28814	5.48701e-06	5.30382e-05	2.82393e-05	Atp2a2/Rbfox2/Mdm4/Dmd/Adrb2/Cxcr4/Edn1/Tmem65/Pik3r1/Smad7/Cacna2d1/Sema3a/Nos1/Pde4d/Apln/Smad5/Kcnj2/Scn1a/Chrm2/Mef2a/Kcnd3/Ccn2/Akap13/Pde5a/Camk2d/Yap1/Pde4b/Ank2/Map2k3/Slc1a1/Akap9/Akap6/Hcn4/Met/Gja1/Hbegf/Cacna1c/Cacnb2/Ifng/Rgs2/Isl1/Agrn	42
BP	GO:0090307	mitotic spindle assembly	18/2344	68/28814	5.58061e-06	5.38577e-05	2.86756e-05	Clasp2/Kif23/Kif3b/Chmp4c/Tasor/Arhgef10/Racgap1/Vps4b/Cep97/Chmp5/Chmp1a/Togaram1/Stag2/Hnrnpu/Rab11a/Kpnb1/Ripor2/Stag1	18
BP	GO:1903532	positive regulation of secretion by cell	55/2344	363/28814	5.68029e-06	5.47333e-05	2.91418e-05	Ptafr/Stxbp5/Clasp2/Rfx6/Rab27a/Il13/Edn1/Apbb3/Pla2g3/Rab8b/Pfkfb2/Kcnn4/Mfn2/Acvr2a/Arf6/Cd2ap/Casr/Apln/Ncs1/Slc4a8/Acsl4/Dab2/Adam9/Pex5l/Sec24a/Kcnb1/Kif5b/Creb1/Sybu/Runx1/Rapgef4/Nr1h2/Plcd1/Hif1a/Vps4b/Dpysl2/Tsg101/Ptger4/Lamp1/Lrp1/Itsn1/Stam/Tlr4/Cxcl12/A1cf/Pparg/Snap25/Gata2/Gja1/Pla2g6/Cadps/Adora2b/Sox11/Ankrd1/Isl1	55
BP	GO:0021697	cerebellar cortex formation	12/2344	33/28814	5.72924e-06	5.49845e-05	2.92756e-05	Atp2b2/Atp7a/Dll1/Map2k1/Atxn2/Wnt7a/Ulk1/Psap/Rora/Ophn1/Foxp2/Nrxn1	12
BP	GO:0048566	embryonic digestive tract development	12/2344	33/28814	5.72924e-06	5.49845e-05	2.92756e-05	Rarb/Myb/Pdgfra/Pcsk5/Fgf9/Sall1/Pitx2/Fgf10/Hlx/Aldh1a2/Pkdcc/Sox11	12
BP	GO:0044262	cellular carbohydrate metabolic process	47/2344	293/28814	5.73984e-06	5.49845e-05	2.92756e-05	Gnptab/Ptafr/Arpp19/Stk40/Il6/Has2/Ndst2/Slc5a3/B3gnt7/Adcyap1r1/Nfe2l1/Pfkfb2/Sik1/Pth/Coq3/Rubcnl/Ippk/B3gnt6/Cbfa2t3/Ppp1r3e/Kat2b/Midn/B4galt1/Ppp1r3b/Rora/Plcd1/Hif1a/Acadm/Rb1cc1/Mtmr2/Sorbs1/Synj1/Ncoa2/Ppargc1a/Ppp1r3a/Foxk1/Inpp5a/Ptk2b/Pten/Foxo1/Sesn2/Inpp5j/Clk2/Adora2b/Rgn/Ppp1cc/Mlycd	47
BP	GO:0046486	glycerolipid metabolic process	57/2344	381/28814	5.74237e-06	5.49845e-05	2.92756e-05	Liph/Lpgat1/Thrsp/Pigm/Gpcpd1/Pla2g3/Cds1/Etnk2/Pik3r1/Pip4p1/Chpt1/Pip4k2a/Plpp1/Sik1/Socs6/Selenoi/Etnk1/Tbl1xr1/Pla2g15/Pi4k2a/Atg14/Pik3r3/Acsl4/Pnpla6/Fgf7/Sorl1/Pip4p2/Mtmr3/Napepld/Nr1h2/Plcd1/Esr1/Socs3/Mtmr2/Ddhd2/Plcb1/Synj1/Lclat1/Sh3glb1/Piga/Abhd5/Dgkb/Cwh43/Ttc7b/Inpp5a/Lpin1/Chka/Ccnc/Pten/Pikfyve/Pla2g6/Pigc/Inpp5j/Serinc5/Pla2g4e/Rgn/Plaat1	57
BP	GO:0071901	negative regulation of protein serine/threonine kinase activity	24/2344	109/28814	5.79147e-06	5.53679e-05	2.94797e-05	Casp3/Dusp1/Kat2b/Lrp6/Prkar2a/Lats1/Sorl1/Heg1/Hipk3/Tnfaip3/Rb1/Dusp16/Spry1/Ptprj/Spry2/Pparg/Hmgcr/Pkia/Pten/Stk38/Hexim1/Nr2f2/Rgs2/Sfrp1	24
BP	GO:0007051	spindle organization	34/2344	185/28814	5.82002e-06	5.54672e-05	2.95326e-05	Limk2/Clasp2/Cep120/Atrx/Kif23/Tacc1/Kif3b/Chmp4c/Tasor/Arhgef10/Trim36/Racgap1/Mapre3/Vps4b/Pkd1/Cep97/Chmp5/Chmp1a/Dicer1/Togaram1/Espl1/Stag2/Nin/Map4/Senp6/Hnrnpu/Rab11a/Tppp/Mapre1/Kpnb1/Ripor2/Bora/Stag1/Plk2	34
BP	GO:0110148	biomineralization	34/2344	185/28814	5.82002e-06	5.54672e-05	2.95326e-05	Txlng/Adrb2/Col1a2/Atp2b2/Tbx1/Slc20a1/Lgr4/Rspo2/Acvr2b/Acvr2a/Bmpr1a/Fbn2/Tfap2a/Kl/Pth/Bmpr2/S1pr1/Pthlh/Creb1/Axin2/Nectin1/Asxl2/Alpl/Cebpb/Hif1a/Osr1/Dicer1/Tent5a/Ptk2b/Lox/Gja1/Pkdcc/Dlk1/Atp2b1	34
BP	GO:0032469	endoplasmic reticulum calcium ion homeostasis	11/2344	28/28814	5.88153e-06	5.57058e-05	2.96596e-05	Tmco1/Pacs2/Atp2a2/Kctd17/Bcl2/Itpr1/App/Wfs1/Camk2d/Tmbim6/Ccdc47	11
BP	GO:0034390	smooth muscle cell apoptotic process	11/2344	28/28814	5.88153e-06	5.57058e-05	2.96596e-05	Edn1/Mfn2/E2f3/Lrp6/Il12a/Pdcd4/Stk4/Pparg/Map2k4/Gria4/Ifng	11
BP	GO:0034391	regulation of smooth muscle cell apoptotic process	11/2344	28/28814	5.88153e-06	5.57058e-05	2.96596e-05	Edn1/Mfn2/E2f3/Lrp6/Il12a/Pdcd4/Stk4/Pparg/Map2k4/Gria4/Ifng	11
BP	GO:0060039	pericardium development	11/2344	28/28814	5.88153e-06	5.57058e-05	2.96596e-05	Tgfbr3/Dll4/Lrp6/Sos1/Heg1/Smad2/Mecom/Ccm2/Rxra/Rpgrip1l/Flrt3	11
BP	GO:0014031	mesenchymal cell development	22/2344	95/28814	5.90105e-06	5.58042e-05	2.9712e-05	Sema6d/Bcl2/Edn1/Tbx1/Ret/Sema3a/Zeb2/Bmpr1a/Tfap2a/Sema7a/Sema4b/Kbtbd8/Sema4c/Hif1a/Dicer1/Pitx2/Sema5a/Aldh1a2/Sema6a/Nrp2/Sox11/Isl1	22
BP	GO:0021955	central nervous system neuron axonogenesis	14/2344	44/28814	5.92493e-06	5.58571e-05	2.97402e-05	Dclk1/Zeb2/Slit2/Pafah1b1/Plxna4/Ndel1/Arhgap35/Nfib/Epha4/Ephb3/Nin/Dcx/Pten/Hsp90aa1	14
BP	GO:0046839	phospholipid dephosphorylation	14/2344	44/28814	5.92493e-06	5.58571e-05	2.97402e-05	Plpp5/Plpp6/Pip4p1/Plpp1/Pip4p2/Mtmr3/Mtmr2/Synj1/Plpp3/Inpp5a/Pten/Sgpp1/Inpp5j/Plppr1	14
BP	GO:0030512	negative regulation of transforming growth factor beta receptor signaling pathway	19/2344	75/28814	6.24748e-06	5.86789e-05	3.12426e-05	Skil/Peg10/Tgfbr3/Onecut2/Smurf1/Smad7/Prdm16/Fbn2/Ski/Spred1/Rasl11b/Zfp451/Pmepa1/Spry1/Lrp1/Spry2/Pparg/Cav2/Smurf2	19
BP	GO:0045669	positive regulation of osteoblast differentiation	19/2344	75/28814	6.24748e-06	5.86789e-05	3.12426e-05	Il6/Vegfa/Acvr2b/Acvr2a/Bmpr1a/Fbn2/Gdf10/Fermt2/Suco/Smad5/Bmpr2/Wnt7b/Cebpb/Ptger4/Ctnnbip1/Tent5a/Yap1/Smad1/Sox11	19
BP	GO:0034504	protein localization to nucleus	50/2344	320/28814	6.25877e-06	5.86789e-05	3.12426e-05	Osbpl8/Limk2/Il6/Cry2/Pik3r1/Phip/Dclk1/E2f3/Drd1/Cd2ap/Nup50/Med1/Fermt2/App/Sqstm1/Kpna1/Kpna2/Lats1/Fgf9/Arl2/Txnip/Ormdl3/Nup35/Topors/Atf2/Kpna6/Zbtb16/Eif4enif1/Yap1/Zic1/Six4/Hnrnpu/Stk4/Nutf2/Ipo11/Glis2/Nup153/Xpo1/Tnpo1/Kpnb1/Pkia/Pikfyve/Cav2/Ngfr/Sesn2/Pom121/Ubr5/Nxt2/Cabp1/Ifng	50
BP	GO:0043507	positive regulation of JUN kinase activity	16/2344	56/28814	6.28188e-06	5.86789e-05	3.12426e-05	Ccr7/Edn1/Map3k1/Zeb2/Map3k12/Fgd4/Epha4/Map3k13/Sash1/Fzd5/Dvl2/Map3k5/Ptk2b/Map2k4/Map2k7/Magi3	16
BP	GO:0072577	endothelial cell apoptotic process	16/2344	56/28814	6.28188e-06	5.86789e-05	3.12426e-05	Fasl/Il13/Hipk1/Abl2/Bmpr2/Col4a3/Tnfaip3/Pdcd4/Prkci/Sema5a/Pak4/Ndnf/Gata2/Gata3/Nfe2l2/Cdh5	16
BP	GO:2000649	regulation of sodium ion transmembrane transporter activity	16/2344	56/28814	6.28188e-06	5.86789e-05	3.12426e-05	Fgf11/Dmd/Wnk3/Ywhah/Kif5b/Ptpn3/Nedd4l/Hecw2/Wnk1/Osr1/Slmap/Camk2d/Plcb1/Wnk2/Stk39/Agrn	16
BP	GO:0036293	response to decreased oxygen levels	41/2344	243/28814	6.32931e-06	5.90317e-05	3.14304e-05	Rbpj/Cpeb2/Cpeb1/Adrb2/Bach1/Bcl2/Edn1/Egln2/Hif1an/Vegfa/Map2k1/Itpr1/Nfatc3/Higd1a/Raf1/Cbfa2t3/Slc2a4/Fmn2/Egln3/Atf2/Tsc1/Rora/Hif1a/Epha4/Flt1/Rest/Camk2d/Ak4/Rock2/Slc1a1/Ndnf/Pparg/Tmbim6/Kcnk2/Npepps/Pten/Kcnk3/Nfe2l2/Hyou1/Kcnma1/Prkcb	41
BP	GO:0009266	response to temperature stimulus	32/2344	170/28814	6.45331e-06	6.00965e-05	3.19973e-05	Pmp22/Mapk8/Adrb2/Cxcr4/Adrb3/Dnaja2/Slc25a27/Nfe2l1/Nos1/Gclc/Tmem135/Osm/Ano3/Mmp24/Zfp516/Acadm/Rbbp7/Fgf1/Pde4b/Tlr4/Pawr/Cxcl12/Pparg/Scn9a/Dnajc3/Nr2f6/Hsp90aa1/Map2k7/Ngfr/Grik2/Arpp21/Slc12a5	32
BP	GO:0007272	ensheathment of neurons	33/2344	178/28814	6.54088e-06	6.06346e-05	3.22839e-05	Pmp22/Cxcr4/Iqschfp/Rarb/Rnf10/Ski/Cntnap1/Omg/Ormdl3/Tnfrsf21/Arhgef10/Psap/Tsc1/Mtmr2/Dicer1/Ntf3/Xk/Fa2h/Tppp/Ntrk2/Lpin1/Rara/Rxra/Pten/Pikfyve/Ugt8a/Pals1/Ngfr/Ormdl1/Serinc5/Cntn1/Ifng/Mal2	33
BP	GO:0008366	axon ensheathment	33/2344	178/28814	6.54088e-06	6.06346e-05	3.22839e-05	Pmp22/Cxcr4/Iqschfp/Rarb/Rnf10/Ski/Cntnap1/Omg/Ormdl3/Tnfrsf21/Arhgef10/Psap/Tsc1/Mtmr2/Dicer1/Ntf3/Xk/Fa2h/Tppp/Ntrk2/Lpin1/Rara/Rxra/Pten/Pikfyve/Ugt8a/Pals1/Ngfr/Ormdl1/Serinc5/Cntn1/Ifng/Mal2	33
BP	GO:0009612	response to mechanical stimulus	33/2344	178/28814	6.54088e-06	6.06346e-05	3.22839e-05	Mapk8/Dmd/Atp2b2/Cxcr4/Abl2/Nos1/Fos/Jun/Raf1/Slitrk6/Ano3/Bace1/Pkd2/Scn1a/Arhgdia/Kit/Etv1/Rest/Pkd1/Pkd2l2/Ptger4/Chuk/Serpine2/Tlr4/Pawr/Cxcl12/Foxp2/Cnn2/Nrxn1/Ripor2/AU040320/Grm8/Ankrd1	33
BP	GO:0031644	regulation of nervous system process	35/2344	194/28814	6.55355e-06	6.06601e-05	3.22974e-05	Ptafr/Begain/Fmr1/Il6/Adrb2/Nptx1/Edn1/Scn11a/Rnf10/Reln/Nos1/Wnt7a/F2r/App/Tnfrsf21/Rapgef4/Pclo/Mtmr2/Tmem100/Dicer1/Dlgap1/Cnih2/Rock2/Tlr4/Pawr/Tppp/Akap9/Ncam1/Lpin1/Ptk2b/Pten/Nrxn1/Ngfr/Homer1/Ifng	35
BP	GO:0071786	endoplasmic reticulum tubular network organization	9/2344	19/28814	6.68092e-06	6.15591e-05	3.27761e-05	Zfyve27/Atl2/Tmem33/Atl3/Reep3/Rab10/Rab18/Tmem170/Reep1	9
BP	GO:1901550	regulation of endothelial cell development	9/2344	19/28814	6.68092e-06	6.15591e-05	3.27761e-05	Rock1/Vegfa/Akap11/Dicer1/Plcb1/Rock2/Vcl/Add1/Cdh5	9
BP	GO:1903140	regulation of establishment of endothelial barrier	9/2344	19/28814	6.68092e-06	6.15591e-05	3.27761e-05	Rock1/Vegfa/Akap11/Dicer1/Plcb1/Rock2/Vcl/Add1/Cdh5	9
BP	GO:0014855	striated muscle cell proliferation	20/2344	82/28814	6.71116e-06	6.17447e-05	3.28749e-05	Rbpj/Tgfbr1/Cflar/Tgfbr3/Bmpr1a/Jarid2/Kpna1/Tgfbr2/Fgf9/Fgf1/Zfpm2/Yap1/Smad1/Ncam1/Kcnk2/Rxra/Pten/Gja1/Pim1/Akirin1	20
BP	GO:0010038	response to metal ion	47/2344	295/28814	6.91393e-06	6.35146e-05	3.38172e-05	Mapk8/Nptx1/Bcl2/Syt11/Gatm/Slc25a24/Prkaa2/Atp7a/Nfe2l1/Fos/Jun/Nfatc3/Tfap2a/Pam/Casr/App/Adam9/Kcnb1/Pkd2/Creb1/Slc40a1/Trpv6/Fibin/Nedd4l/Mef2a/Wnk1/Plcd1/Adcy7/Slc30a10/Chuk/Nek7/Fas/Mtf1/Slc1a1/Add1/Ncam1/Pparg/Asph/Fosb/Nfe2l2/Nrxn1/Cpne8/Ppif/Kcnma1/Homer1/Ahcyl1/Glra2	47
BP	GO:0014032	neural crest cell development	21/2344	89/28814	6.9793e-06	6.37347e-05	3.39345e-05	Sema6d/Edn1/Tbx1/Ret/Sema3a/Zeb2/Bmpr1a/Tfap2a/Sema7a/Sema4b/Kbtbd8/Sema4c/Hif1a/Dicer1/Pitx2/Sema5a/Aldh1a2/Sema6a/Nrp2/Sox11/Isl1	21
BP	GO:0045638	negative regulation of myeloid cell differentiation	21/2344	89/28814	6.9793e-06	6.37347e-05	3.39345e-05	Meis2/Pik3r1/Fbxw7/Prdm16/Dll1/Cdk6/Runx1/Pias3/Klf13/Gpr137b/Zbtb16/Stat5b/Gpr171/Ptk2b/Rara/Gata2/Tnfaip6/Hoxa5/Trib1/Ifng/Sfrp1	21
BP	GO:0045600	positive regulation of fat cell differentiation	18/2344	69/28814	6.97963e-06	6.37347e-05	3.39345e-05	Rreb1/Fndc3b/Cds1/Prdm16/Crebl2/Creb1/Napepld/Tph1/Asxl2/Cebpb/Mecom/Tmem64/Zbtb16/Hnrnpu/Stk4/Pparg/Pim1/Sfrp1	18
BP	GO:0150116	regulation of cell-substrate junction organization	18/2344	69/28814	6.97963e-06	6.37347e-05	3.39345e-05	Dusp22/Clasp2/Dlc1/Map4k4/Rock1/Pik3r1/Vegfa/Arf6/Fermt2/Macf1/Tsc1/Acvrl1/Fmn1/Lrp1/Ptprj/Vcl/Pten/Peak1	18
BP	GO:0000045	autophagosome assembly	23/2344	103/28814	7.01684e-06	6.39789e-05	3.40645e-05	Pacs2/Atp2a2/Stx17/Snx30/Smurf1/Mfn2/Pip4k2a/Atg14/Trp53inp2/Atg16l1/Ulk1/Mtmr3/Tbc1d12/Wipi2/Rb1cc1/Rab33b/Wdr45b/Ambra1/Sh3glb1/Stx12/Pikfyve/Snx7/Trappc8	23
BP	GO:0007044	cell-substrate junction assembly	22/2344	96/28814	7.07227e-06	6.43883e-05	3.42824e-05	Dusp22/Clasp2/Dlc1/Map4k4/Rock1/Bcl2/Vegfa/Fermt2/Macf1/Tsc1/Coro2b/Whamm/Sorbs1/Acvrl1/Fmn1/Lrp1/Ptprj/Vcl/Ptk2b/Dst/Pten/Peak1	22
BP	GO:0019058	viral life cycle	43/2344	261/28814	7.10384e-06	6.45794e-05	3.43842e-05	Eea1/Trim6/Fmr1/Bcl2/Hmga2/Tmprss2/Pde12/Ddx3x/Ist1/N4bp1/Zfp809/Znfx1/Pcsk5/Atg16l1/Srpk2/Kpna2/Nectin1/Chmp4c/Tasor/Pkn2/Hs3st5/Cnot7/Kpna6/Vps4b/Tsg101/Chmp5/Chmp1a/Dicer1/Pcbp2/Trim68/Nectin2/Rock2/Ctsj/Rsad2/Nr5a2/Top2b/Pikfyve/Cav2/Arl8b/Ctsq/AU040320/Phb/Ccnk	43
BP	GO:0051547	regulation of keratinocyte migration	8/2344	15/28814	7.24188e-06	6.5639e-05	3.49483e-05	Map4k4/Has2/Arf6/Adam9/Fgf7/Fgf10/Pten/Hbegf	8
BP	GO:0060211	regulation of nuclear-transcribed mRNA poly(A) tail shortening	8/2344	15/28814	7.24188e-06	6.5639e-05	3.49483e-05	Cpeb3/Tnrc6b/Btg2/Cnot7/Eif4enif1/Tent4b/Tnrc6a/Pabpc1	8
BP	GO:0051261	protein depolymerization	26/2344	125/28814	7.27671e-06	6.58155e-05	3.50423e-05	Tmod2/Clasp2/Rdx/Kif2b/Taok1/Sgk1/Lima1/Cfl2/Nckap5/Map6d1/Add3/Mical3/Camsap1/Vps4b/Wdr1/Synj1/Dnajc6/Sema5a/Add1/Asph/Shroom2/Map1b/Capza1/Pdxp/Tmod1/Arhgef2	26
BP	GO:0010811	positive regulation of cell-substrate adhesion	28/2344	140/28814	7.28291e-06	6.58155e-05	3.50423e-05	Rreb1/Map4k4/Dmd/Has2/Rock1/Utrn/Vegfa/Cdk6/Fermt2/Dab2/Smoc1/Pcsk5/Crk/Smoc2/Triobp/Nedd9/Tsc1/Rsu1/Dicer1/Edil3/Fmn1/Itga3/Csf1/Ptprj/Stk4/Lims2/Ndnf/Ptk2b	28
BP	GO:0007162	negative regulation of cell adhesion	49/2344	313/28814	7.30755e-06	6.59406e-05	3.51089e-05	Dusp22/Clasp2/Rdx/Dlc1/Casp3/Adrb2/Dusp1/Plxnc1/Plxnd1/Myo1f/Pik3r1/Vegfa/Smad7/Abl2/Plxna2/Map2k1/Socs6/Plxna4/Lrrc32/Pde3b/Srcin1/Pdcd1lg2/Acer2/Tnfrsf21/Runx1/Tnfaip3/Wnk1/Cebpb/Epha4/Pde5a/Coro2b/Btla/Spock1/Acvrl1/Lrp1/Sema5a/Serpine2/Loxl3/Peli1/Dscam/Pawr/Cxcl12/Cbll1/Fzd7/Hlx/Pten/Sema6a/Nrarp/Ripor2	49
BP	GO:0043588	skin development	50/2344	322/28814	7.46535e-06	6.72652e-05	3.58142e-05	Rbpj/Casp3/Col5a2/Col1a2/Rock1/Alox8/Bcl2/Col3a1/Fzd3/Dnase1l2/Ash1l/Lgr4/Fras1/Intu/Atp7a/Cyp26b1/Dll1/Map2k1/Wnt7a/Tfap2a/Med1/Bcl11b/Eda/Fgf7/Sos1/Lats1/Txnip/Dsg4/Runx1/Psap/Ncoa3/Tgm3/Tsg101/Srsf6/Apcdd1/Dicer1/Mreg/Pum2/Yap1/Itga3/Trps1/Fgf10/Rock2/Stk4/Fa2h/Met/Ugcg/Sgpp1/Ngfr/St14	50
BP	GO:1905037	autophagosome organization	24/2344	111/28814	8.06229e-06	7.25369e-05	3.8621e-05	Zfyve26/Pacs2/Atp2a2/Stx17/Snx30/Smurf1/Mfn2/Pip4k2a/Atg14/Trp53inp2/Atg16l1/Ulk1/Mtmr3/Tbc1d12/Wipi2/Rb1cc1/Rab33b/Wdr45b/Ambra1/Sh3glb1/Stx12/Pikfyve/Snx7/Trappc8	24
BP	GO:0061383	trabecula morphogenesis	16/2344	57/28814	8.07702e-06	7.25625e-05	3.86347e-05	Rbpj/Tgfbr1/Tgfbr3/Ppargc1b/Vegfa/Bmpr1a/Fbn2/Dll4/Ube4b/Med1/S1pr1/Sos1/Slc40a1/Heg1/Chd7/Sfrp1	16
BP	GO:0006687	glycosphingolipid metabolic process	15/2344	51/28814	8.23327e-06	7.38576e-05	3.93242e-05	St6galnac6/St3gal1/St8sia2/St6galnac3/Kit/Psap/Map7/B3galt2/Itgb8/Fut4/B3galt1/Fa2h/Ugcg/Ugt8a/B4galt3	15
BP	GO:0009855	determination of bilateral symmetry	28/2344	141/28814	8.39009e-06	7.51541e-05	4.00145e-05	Rbpj/Tgif1/Mapk8/Hand1/Tbx1/Nphp3/Rfx3/Acvr2b/Acvr2a/Dll1/Ofd1/Kdm2a/Pcsk5/Lrp6/Pkd2/Tgfbr2/Wnt3a/Cfap45/Pskh1/Smad2/Hif1a/Pitx2/Pcsk6/Fgf10/Grem2/Aldh1a2/Gja1/Rpgrip1l	28
BP	GO:0031016	pancreas development	21/2344	90/28814	8.41134e-06	7.51894e-05	4.00333e-05	Rfx6/Il6/Igf1r/Nphp3/Onecut2/Rfx3/Clock/Acvr2b/Dll1/Cdk6/Neurog3/Pde3b/Smad2/Ptf1a/Fgf10/Il6ra/Nr5a2/Met/Aldh1a2/Myt1/Isl1	21
BP	GO:1901522	positive regulation of transcription from RNA polymerase II promoter involved in cellular response to chemical stimulus	10/2344	24/28814	8.41865e-06	7.51894e-05	4.00333e-05	Rbpj/Vegfa/Jun/Smad5/Atf2/Hif1a/Smad1/Rxra/Nfe2l2/Sesn2	10
BP	GO:0048259	regulation of receptor-mediated endocytosis	26/2344	126/28814	8.46655e-06	7.55068e-05	4.02023e-05	Wasl/Fmr1/Ccr7/Syt11/Atad1/Hip1/Vegfa/Atxn2/Cd2ap/Apln/Ankrd13b/Dab2/Bicd1/App/Wnt3a/Ldlrap1/Usp46/Aak1/Magi2/Mtmr2/Ntf3/Synj1/Dnajc6/Hnrnpk/Ophn1/Efnb2	26
BP	GO:2001234	negative regulation of apoptotic signaling pathway	41/2344	246/28814	8.60896e-06	7.66649e-05	4.08189e-05	Mdm4/Tgfbr1/Bcl2/Cflar/Usp47/Vegfa/Phip/Mfn2/Eya1/Bcl2l2/Birc6/Map2k1/Ddx3x/Gclc/Higd1a/Raf1/Dab2/Mcl1/Stradb/Peli3/Pak5/Ivns1abp/Tnfaip3/Hif1a/Rb1/Rb1cc1/Uri1/Wfs1/Yap1/Sh3glb1/Fgf10/Cxcl12/Rps6kb1/Tmbim6/Hmgb2/Nfe2l2/Hyou1/Ppif/Cth/Slc25a31/Bmi1	41
BP	GO:0050885	neuromuscular process controlling balance	18/2344	70/28814	8.6858e-06	7.72366e-05	4.11233e-05	Rbfox2/Ap1s2/Igdcc3/Atp2b2/Abl2/Pafah1b1/Cntnap1/App/Nr4a3/Psap/Pou4f1/Rest/Jph3/Camta1/Pou4f2/Nrxn1/Kcnma1/Rbfox1	18
BP	GO:0009895	negative regulation of catabolic process	49/2344	315/28814	8.72275e-06	7.74525e-05	4.12382e-05	Lrig2/Eif4g2/Fmr1/Mdm4/Bcl2/Igf2bp1/Vegfa/Usp14/Rubcn/Anks1/Il10ra/N4bp1/Rgp1/Cbfa2t3/E2f1/Mcl1/Pde3b/Ptpn3/Sorl1/Usp25/Axin2/Fmn2/Elavl4/Tnfaip3/Tsc1/Epha4/Timp2/Mtmr2/Dicer1/Tent5a/Kdm4a/Eif4enif1/Ophn1/Cnr1/Ppargc1a/Serpine2/Hnrnpu/Pbk/Mettl16/Foxk1/A1cf/Tlk2/Tent4b/Hmgcr/Aqp11/Hipk2/Adra2a/Phb/Rgn	49
BP	GO:0060047	heart contraction	40/2344	238/28814	8.97848e-06	7.96075e-05	4.23856e-05	Atp2a2/Rbfox2/Mdm4/Dmd/Adrb2/Cxcr4/Edn1/Tmem65/Pik3r1/Smad7/Cacna2d1/Sema3a/Nos1/Pde4d/Apln/Smad5/Kcnj2/Scn1a/Chrm2/Mef2a/Kcnd3/Ccn2/Pde5a/Camk2d/Pde4b/Ank2/Map2k3/Slc1a1/Akap9/Akap6/Hcn4/Met/Gja1/Hbegf/Cacna1c/Cacnb2/Ifng/Rgs2/Isl1/Agrn	40
BP	GO:0032411	positive regulation of transporter activity	27/2344	134/28814	9.11678e-06	8.07165e-05	4.29761e-05	Ptafr/Dmd/Adrb2/Edn1/Stimate/Atp7a/Cacna2d1/Wnk3/Reln/Akap7/Lrrc55/Kif5b/Pkd2/Nedd4l/Wnk1/Plcb1/Ank2/Akap9/Akap6/Asph/Wnk2/Cacng2/Stk39/Coa8/Cacnb2/Ifng/Rgn	27
BP	GO:0015931	nucleobase-containing compound transport	35/2344	197/28814	9.29224e-06	8.2151e-05	4.37399e-05	Thoc2/Peg10/Ddx19b/Cpeb1/Fmr1/Ddx19a/Igf2bp1/Igf2bp3/Ahctf1/Senp2/Thoc1/Slc25a24/Igf2bp2/Seh1l/Nup210/Eif5a2/Ythdc1/Bicd2/Kif5c/Tgfbr2/Nup35/Tsc1/Magohb/Pnpt1/Nup153/Cpsf6/Xpo1/Epg5/Kpnb1/Gja1/Slc35a3/Pom121/Slc25a31/Nxt2/Nxf1	35
BP	GO:0043409	negative regulation of MAPK cascade	34/2344	189/28814	9.39862e-06	8.29483e-05	4.41644e-05	Dmd/Igf1r/Dusp1/Ash1l/Ptprr/Eif3a/Pafah1b1/Spred1/Dab2/Sorl1/Hipk3/Epha4/Mecom/Dusp2/Dusp16/Ankrd26/Spry1/Dusp8/Ptprj/Spry2/Tlr4/Pbk/Vrk3/Pparg/Wnk2/Hmgcr/Pten/Sema6a/Foxo1/Stk38/Klhl31/Phb/Rgs2/Sfrp1	34
BP	GO:0006403	RNA localization	32/2344	173/28814	9.40959e-06	8.29483e-05	4.41644e-05	Thoc2/Peg10/Ddx19b/Cpeb1/Fmr1/Ddx19a/Igf2bp1/Igf2bp3/Ahctf1/Senp2/Thoc1/Igf2bp2/Seh1l/Nup210/Eif5a2/Ythdc1/Bicd2/Kif5c/Tgfbr2/Nup35/Tsc1/Magohb/Hnrnpu/Pnpt1/Nup153/Cpsf6/Xpo1/A1cf/Kpnb1/Pom121/Nxt2/Nxf1	32
BP	GO:0009799	specification of symmetry	28/2344	142/28814	9.6489e-06	8.49354e-05	4.52224e-05	Rbpj/Tgif1/Mapk8/Hand1/Tbx1/Nphp3/Rfx3/Acvr2b/Acvr2a/Dll1/Ofd1/Kdm2a/Pcsk5/Lrp6/Pkd2/Tgfbr2/Wnt3a/Cfap45/Pskh1/Smad2/Hif1a/Pitx2/Pcsk6/Fgf10/Grem2/Aldh1a2/Gja1/Rpgrip1l	28
BP	GO:0018022	peptidyl-lysine methylation	29/2344	150/28814	1.00625e-05	8.84485e-05	4.70929e-05	Kdm3a/Kmt5b/Dpy30/Ash1l/Tet3/Atrx/Myb/Setd3/Phf19/Phf20/Prmt6/Jarid2/Kmt2b/Ezh1/Arid4b/Smyd1/Asxl2/Mllt6/Bend3/Nsd2/Kdm4a/Mtf2/Dmrtc2/Rtf1/Kmt2c/Kmt5a/Gata3/Cxxc1/Dot1l	29
BP	GO:0007009	plasma membrane organization	30/2344	158/28814	1.03612e-05	9.0943e-05	4.8421e-05	Atp2a2/Wasl/Fasl/Asap1/Cxcr4/Syt11/Xkr8/Pacsin2/Fnbp1l/Ano3/Chmp4c/Fat4/Psap/Chmp5/Chmp1a/Whamm/Ano4/Sh3glb1/Ank2/Trpc5/Fa2h/Myh2/Pten/Ugcg/Cav2/Pals1/Arl8b/Cavin2/Mtss2/Agrn	30
BP	GO:0034968	histone lysine methylation	27/2344	135/28814	1.05225e-05	9.2227e-05	4.91047e-05	Kdm3a/Kmt5b/Dpy30/Ash1l/Tet3/Atrx/Myb/Phf19/Phf20/Prmt6/Jarid2/Kmt2b/Ezh1/Arid4b/Smyd1/Asxl2/Mllt6/Bend3/Nsd2/Kdm4a/Mtf2/Dmrtc2/Rtf1/Kmt2c/Gata3/Cxxc1/Dot1l	27
BP	GO:0035150	regulation of tube size	32/2344	174/28814	1.06423e-05	9.30165e-05	4.9525e-05	Adrb2/P2rx1/Rock1/Edn1/Tgfbr3/Wnt9b/Adrb3/Vegfa/Drd1/Nos1/Map2k1/F2r/Gclc/Casr/Apln/Bmpr2/Add3/Hif1a/Pde5a/Dock4/Rock2/Cysltr1/Adcy6/Hmgcr/Gja1/Pla2g6/Cacna1c/Kcnma1/Adora2b/Adra2a/Rgs2/Atp2b1	32
BP	GO:0000910	cytokinesis	33/2344	182/28814	1.06431e-05	9.30165e-05	4.9525e-05	Zfyve26/Rock1/Igf1r/Ahctf1/Rab11fip4/Septin2/Birc6/Son/Kif23/Ist1/Actr2/Rhoc/Kif3b/Fmn2/Chmp4c/E2f7/Pkn2/Trim36/Racgap1/Vps4b/Chmp5/Chmp1a/Spire1/Sh3glb1/Rock2/Rab11a/Klhl13/Pkp4/Septin12/Cdc25b/Cul3/Pdxp/Plk2	33
BP	GO:0060428	lung epithelium development	15/2344	52/28814	1.07047e-05	9.34213e-05	4.97406e-05	Rbpj/Hmga2/Fndc3b/Eya1/Map2k1/Fgf7/Creb1/Wnt7b/Nfib/Srsf6/Yap1/Fgf10/Foxp4/Foxp2/Hoxa5	15
BP	GO:0002763	positive regulation of myeloid leukocyte differentiation	18/2344	71/28814	1.07569e-05	9.3743e-05	4.99119e-05	Ppargc1b/Pla2g3/Fos/Jun/Creb1/Runx1/Asxl2/Rb1/Pou4f1/Tmem64/Ctnnbip1/Csf1/Pou4f2/Car2/Trib1/Ikzf1/Dlk1/Ifng	18
BP	GO:0070588	calcium ion transmembrane transport	47/2344	300/28814	1.08894e-05	9.47627e-05	5.04547e-05	Tmco1/Atp2a2/Ngf/Fasl/Fmr1/Trpc7/Dmd/Adrb2/Il13/P2rx1/Atp2b2/Edn1/Stimate/Sestd1/Cacna2d1/Drd1/Rem1/F2r/Itpr1/Pde4d/Pkd2/Wnt3a/Trpv6/Slc24a2/Atp2c1/Ahnak/Pkd1/Jph3/Camk2d/Pde4b/Ank2/Trpc5/Micu3/Pawr/Akap6/Ptk2b/Slc25a25/Asph/Chd7/Cacng2/Pla2g6/Cacna1c/Cacnb2/Cabp1/Rgn/Cacna2d3/Atp2b1	47
BP	GO:0072189	ureter development	9/2344	20/28814	1.12681e-05	9.79184e-05	5.21349e-05	Nphp3/Ret/Mecom/Emx2/Osr1/Tshz3/Nfia/Gata3/Aldh1a2	9
BP	GO:0010506	regulation of autophagy	45/2344	283/28814	1.12871e-05	9.79443e-05	5.21488e-05	Trim6/Eif4g2/Iigp1/Adrb2/Rock1/Bcl2/Snx30/Prkaa2/Scoc/Sesn1/Fbxw7/Rubcn/Il10ra/Pip4k2a/Map2k1/Atg14/Trp53inp2/Atf6/Atg16l1/Mcl1/Ulk1/Ormdl3/Mtmr3/Acer2/Fyco1/Tnfaip3/Tsc1/Hif1a/Rb1cc1/Gpr137b/Bcl2l11/Ambra1/Kdm4a/Sh3glb1/Trim68/Foxk1/Dram2/Gpsm1/Foxo1/Dcaf12/Sesn2/Rab39b/Snx7/Ifng/Plk2	45
BP	GO:0006479	protein methylation	36/2344	207/28814	1.14051e-05	9.86878e-05	5.25446e-05	Kdm3a/Kmt5b/Dpy30/Ash1l/Tet3/Atrx/Myb/Setd3/Phf19/Phf20/Prmt6/Jarid2/Tet1/Kmt2b/Btg2/Ezh1/Arid4b/Smyd1/Asxl2/Mllt6/Bend3/Nsd2/Kdm4a/Satb1/Mtf2/Dmrtc2/Rtf1/Kmt2c/Gspt1/Kmt5a/Gata3/Cxxc1/Ctcf/Dot1l/Smarca5/Fam98a	36
BP	GO:0008213	protein alkylation	36/2344	207/28814	1.14051e-05	9.86878e-05	5.25446e-05	Kdm3a/Kmt5b/Dpy30/Ash1l/Tet3/Atrx/Myb/Setd3/Phf19/Phf20/Prmt6/Jarid2/Tet1/Kmt2b/Btg2/Ezh1/Arid4b/Smyd1/Asxl2/Mllt6/Bend3/Nsd2/Kdm4a/Satb1/Mtf2/Dmrtc2/Rtf1/Kmt2c/Gspt1/Kmt5a/Gata3/Cxxc1/Ctcf/Dot1l/Smarca5/Fam98a	36
BP	GO:0044839	cell cycle G2/M phase transition	29/2344	151/28814	1.1498e-05	9.9351e-05	5.28977e-05	Fbxl12/Arpp19/Pbx1/Bach1/Hmga2/Usp47/Taok1/Hus1/Cdc25a/Chek1/Clspn/App/Nabp1/Lats1/Ppm1d/Chmp4c/Mastl/Vps4b/Camk2d/Plcb1/Rad17/Ccng1/Mbd4/Rab11a/Fam122a/Cdc25b/Pkia/Brsk1/Ccny	29
BP	GO:0003401	axis elongation	12/2344	35/28814	1.15553e-05	9.94241e-05	5.29366e-05	Tmtc3/Med1/Lrp6/Wnt3a/Esr1/Fgf1/Yap1/Spry1/Fgf10/Six4/Spry2/Sfrp1	12
BP	GO:0021846	cell proliferation in forebrain	12/2344	35/28814	1.15553e-05	9.94241e-05	5.29366e-05	Igf2bp1/Hmga2/Cep120/Zeb2/Arx/Dixdc1/Wnt7a/Tacc1/Wnt3a/Wnt7b/Emx2/Hook3	12
BP	GO:0035116	embryonic hindlimb morphogenesis	12/2344	35/28814	1.15553e-05	9.94241e-05	5.29366e-05	Rspo2/Rarb/Wnt7a/Med1/Lrp6/Mecom/Osr1/Dicer1/Zbtb16/Pitx2/Chd7/Rpgrip1l	12
BP	GO:0006672	ceramide metabolic process	22/2344	99/28814	1.19577e-05	0.00010225	5.44414e-05	P2rx1/Cert1/Plpp1/Pla2g15/St6galnac6/St3gal1/St8sia2/St6galnac3/Ormdl3/Acer2/Psap/B3galt2/Itgb8/Asah2/B3galt1/Plpp3/Fa2h/Ugcg/Ugt8a/Pla2g6/Ormdl1/B4galt3	22
BP	GO:0016571	histone methylation	31/2344	167/28814	1.196e-05	0.00010225	5.44414e-05	Kdm3a/Kmt5b/Dpy30/Ash1l/Tet3/Atrx/Myb/Phf19/Phf20/Prmt6/Jarid2/Tet1/Kmt2b/Ezh1/Arid4b/Smyd1/Asxl2/Mllt6/Bend3/Nsd2/Kdm4a/Satb1/Mtf2/Dmrtc2/Rtf1/Kmt2c/Gata3/Cxxc1/Ctcf/Dot1l/Smarca5	31
BP	GO:0034103	regulation of tissue remodeling	20/2344	85/28814	1.19769e-05	0.00010225	5.44414e-05	Il6/Rock1/Ppargc1b/Vegfa/Suco/S1pr1/Idua/Lrp6/Klf6/Gpr137b/Tmem64/Ptger4/Lrp1/Rock2/Pparg/Erg/Car2/Gja1/Dlk1/Sfrp1	20
BP	GO:0001935	endothelial cell proliferation	33/2344	183/28814	1.19841e-05	0.00010225	5.44414e-05	Ppp1r16b/Tgfbr1/Nras/Rictor/Vegfa/Jun/Apln/Dll4/Bmpr2/Col4a3/F3/Akt3/Vash2/Sulf1/Flt1/Dicer1/Il12a/Acvrl1/Egr3/Sema5a/Prkx/Cxcl12/Pparg/Gata2/Hmgb2/Aldh1a2/Gja1/Cav2/Nrarp/Ngfr/Nr2f2/Dlk1/Adora2b	33
BP	GO:0045766	positive regulation of angiogenesis	33/2344	183/28814	1.19841e-05	0.00010225	5.44414e-05	Cxcr4/Hmga2/Nras/Vegfa/Dll1/Tgfbr2/F3/Akt3/Smoc2/Vash2/Runx1/Tjp1/Hif1a/Fgf1/Flt1/Gab1/Sash1/Itgb8/Acvrl1/Fgf18/Smad1/Sema5a/Pak4/Add1/Ptk2b/Cysltr1/Gata2/Nfe2l2/Jak1/Hipk2/Prkcb/Cdh5/Isl1	33
BP	GO:1904018	positive regulation of vasculature development	33/2344	183/28814	1.19841e-05	0.00010225	5.44414e-05	Cxcr4/Hmga2/Nras/Vegfa/Dll1/Tgfbr2/F3/Akt3/Smoc2/Vash2/Runx1/Tjp1/Hif1a/Fgf1/Flt1/Gab1/Sash1/Itgb8/Acvrl1/Fgf18/Smad1/Sema5a/Pak4/Add1/Ptk2b/Cysltr1/Gata2/Nfe2l2/Jak1/Hipk2/Prkcb/Cdh5/Isl1	33
BP	GO:0060038	cardiac muscle cell proliferation	17/2344	65/28814	1.20142e-05	0.00010228	5.44571e-05	Rbpj/Tgfbr1/Tgfbr3/Bmpr1a/Jarid2/Tgfbr2/Fgf9/Fgf1/Zfpm2/Yap1/Smad1/Ncam1/Kcnk2/Rxra/Pten/Gja1/Pim1	17
BP	GO:0042552	myelination	32/2344	175/28814	1.20211e-05	0.00010228	5.44571e-05	Pmp22/Cxcr4/Rarb/Rnf10/Ski/Cntnap1/Omg/Ormdl3/Tnfrsf21/Arhgef10/Psap/Tsc1/Mtmr2/Dicer1/Ntf3/Xk/Fa2h/Tppp/Ntrk2/Lpin1/Rara/Rxra/Pten/Pikfyve/Ugt8a/Pals1/Ngfr/Ormdl1/Serinc5/Cntn1/Ifng/Mal2	32
BP	GO:0010639	negative regulation of organelle organization	55/2344	373/28814	1.27255e-05	0.000108123	5.7568e-05	Limk2/Tmod2/Clasp2/Rdx/Dlc1/Cgnl1/Map3k1/Nme6/Taok1/Arhgap28/Pik3r1/Iqschfp/Sgk1/Mfn2/Slit2/Bcl2l2/Chek1/Atrx/Gclc/Higd1a/Osm/Lima1/Tnks2/Kat2b/Ssh2/S1pr1/Map6d1/Tjp1/Add3/Camsap1/Esr1/Cep97/Arhgef18/Coro2b/Yap1/Map4/Zwint/Ppargc1a/Hnrnpu/Add1/Pparg/Tent4b/Shroom2/Mapre1/Met/Map1b/Capza1/Tmod1/Ppif/Inpp5j/Pak2/Slc25a31/Arhgef2/Cdh5/Smarca5	55
BP	GO:0048934	peripheral nervous system neuron differentiation	7/2344	12/28814	1.28273e-05	0.000108521	5.77799e-05	Pmp22/Onecut2/Hoxd10/Etv1/Pou4f1/Ntrk2/Isl1	7
BP	GO:0048935	peripheral nervous system neuron development	7/2344	12/28814	1.28273e-05	0.000108521	5.77799e-05	Pmp22/Onecut2/Hoxd10/Etv1/Pou4f1/Ntrk2/Isl1	7
BP	GO:0072176	nephric duct development	7/2344	12/28814	1.28273e-05	0.000108521	5.77799e-05	Greb1l/Wnt9b/Epha7/Epha4/Osr1/Gata3/Efnb2	7
BP	GO:0006688	glycosphingolipid biosynthetic process	11/2344	30/28814	1.28434e-05	0.000108521	5.77799e-05	St6galnac6/St3gal1/St8sia2/St6galnac3/B3galt2/Fut4/B3galt1/Fa2h/Ugcg/Ugt8a/B4galt3	11
BP	GO:0007413	axonal fasciculation	10/2344	25/28814	1.30074e-05	0.000109603	5.83561e-05	Casp3/Sema3a/Cdk5r1/Arhgap35/Tnfrsf21/Epha4/Ephb3/Cnr1/Sema5a/Ncam1	10
BP	GO:0106030	neuron projection fasciculation	10/2344	25/28814	1.30074e-05	0.000109603	5.83561e-05	Casp3/Sema3a/Cdk5r1/Arhgap35/Tnfrsf21/Epha4/Ephb3/Cnr1/Sema5a/Ncam1	10
BP	GO:0043388	positive regulation of DNA binding	16/2344	59/28814	1.30917e-05	0.000110161	5.86534e-05	Trim6/Ngf/Hipk1/Ski/Hipk3/Rb1/Pou4f1/Pitx2/Tlr4/Pou4f2/Pparg/Gata3/Hmgb2/Hipk2/Ifng/Isl1	16
BP	GO:0007034	vacuolar transport	29/2344	152/28814	1.31179e-05	0.00011023	5.86903e-05	Gnptab/Gga3/Leprotl1/Hook1/Smurf1/Gcc2/Atg14/Aktip/Igf2r/Sorl1/Chmp4c/Snx16/Uevld/Psap/Vps4b/M6pr/Vti1a/Tsg101/Chmp5/Chmp1a/Hook3/Lamp1/Lrp1/Stam/Epg5/Cacng2/Arl8b/Snx27/Vps13a	29
BP	GO:0042476	odontogenesis	26/2344	129/28814	1.31763e-05	0.000110569	5.88703e-05	Hand1/Edn1/Tbx1/Rspo2/Acvr2b/Acvr2a/Dll1/Bmpr1a/Tfap2a/Bcl11b/Pdgfra/Eda/Lrp6/Axin2/Nectin1/Atf2/Wnt7b/Osr1/Apcdd1/Dicer1/Bcl2l11/Pitx2/Chuk/Csf1/Fgf10/Ngfr	26
BP	GO:0046579	positive regulation of Ras protein signal transduction	18/2344	72/28814	1.32596e-05	0.000111115	5.91614e-05	Ngf/Map4k4/Col3a1/Rasgrp1/Map2k1/F2r/Shoc2/Sos1/Akap13/Camk2d/Erbin/Lpar1/Csf1/Fgf10/P2ry10/Gpr174/Ngfr/Lpar6	18
BP	GO:0055119	relaxation of cardiac muscle	8/2344	16/28814	1.34469e-05	0.00011253	5.99146e-05	Atp2a2/Pde4d/Kcnj2/Pde5a/Camk2d/Pde4b/Akap6/Rgs2	8
BP	GO:0070169	positive regulation of biomineral tissue development	15/2344	53/28814	1.38128e-05	0.000115434	6.14608e-05	Adrb2/Acvr2b/Acvr2a/Bmpr1a/Fbn2/Tfap2a/Kl/Pth/Bmpr2/Asxl2/Cebpb/Osr1/Tent5a/Pkdcc/Atp2b1	15
BP	GO:0071300	cellular response to retinoic acid	14/2344	47/28814	1.39544e-05	0.000116459	6.20063e-05	Hoxa1/Tbx1/Ret/Abl2/Cyp26b1/Creb1/Abca1/Osr1/Yap1/Yes1/Add1/Ptk2b/Rara/Aldh1a2	14
BP	GO:0030073	insulin secretion	39/2344	234/28814	1.40948e-05	0.00011747	6.25447e-05	Acvr1c/Rfx6/G6pc2/Il6/Pfkfb2/Rfx3/Clock/Acvr2b/Nos1/Casr/Raf1/Rab11fip5/Acsl4/Midn/Kcnb1/Kif5b/Pde3b/Stxbp3/Slc18a2/Sybu/Rapgef4/Smad2/Hif1a/Rest/Pclo/Cnr1/Lrp1/Hmgcr/Gja1/Pla2g6/Nrxn1/Cacna1c/Myt1/Cdk16/Adra2a/Ifng/Sfrp1/Isl1/Pim3	39
BP	GO:0046928	regulation of neurotransmitter secretion	25/2344	122/28814	1.42078e-05	0.00011825	6.29603e-05	Stxbp5/Atp2a2/Ngf/Fmr1/Adrb2/P2rx1/Drd1/Wnt7a/Adcy1/Ncs1/Slc4a8/Nrn1/Grm7/Bace1/Chrm2/Prepl/Rap1b/Ptger4/Ntrk2/Pnkd/Nrxn3/Grm8/Adora2b/Adra2a/Prkcb	25
BP	GO:0034767	positive regulation of ion transmembrane transport	34/2344	193/28814	1.49024e-05	0.000123862	6.59482e-05	Ptafr/Dmd/Adrb2/Il13/P2rx1/Edn1/Stimate/Atp7a/Cacna2d1/Wnk3/Drd1/Reln/Nos1/F2r/Akap7/Lrrc55/Kcnj2/Kif5b/Pkd2/Nedd4l/Wnk1/Plcb1/Ank2/Akap9/Akap6/Asph/Wnk2/Cacng2/Stk39/Coa8/Cacna1c/Cacnb2/Ifng/Rgn	34
BP	GO:1903305	regulation of regulated secretory pathway	33/2344	185/28814	1.51409e-05	0.000125673	6.69126e-05	Ptafr/Stxbp5/Atp2a2/Fmr1/Rab27a/Adrb2/Il13/P2rx1/Syt11/Pla2g3/Drd1/Wnt7a/Adcy1/Ccr2/Ncs1/Slc4a8/Nrn1/Grm7/Bace1/Kcnb1/Stxbp3/Chrm2/Prepl/Rest/Rap1b/Lamp1/Nrxn3/Gata2/Cadps/Grm8/Adora2b/Adra2a/Prkcb	33
BP	GO:0035115	embryonic forelimb morphogenesis	12/2344	36/28814	1.60526e-05	0.00013306	7.08454e-05	Wnt9a/Rspo2/Wnt7a/Tfap2a/Lrp6/Reck/Mecom/Osr1/Aldh1a2/Hoxa11/Rpgrip1l/Cacna1c	12
BP	GO:0051924	regulation of calcium ion transport	45/2344	287/28814	1.62315e-05	0.000134361	7.15381e-05	Ngf/Fmr1/Dmd/Adrb2/Il13/P2rx1/Atp2b2/Bcl2/Cxcr4/Homer2/Stimate/Sestd1/Adcyap1r1/Cacna2d1/Wnk3/Drd1/Nos1/Rem1/F2r/Itpr1/Nfatc3/Pde4d/Casr/Pkd2/Ahnak/Wfs1/Jph3/Camk2d/Pde4b/Ank2/Pawr/Akap6/Cxcl12/Ptk2b/Tmbim6/Asph/Chd7/Gja1/Pla2g6/Cacna1c/Homer1/Cacnb2/Cabp1/Rgn/Atp2b1	45
BP	GO:0060997	dendritic spine morphogenesis	18/2344	73/28814	1.62708e-05	0.000134504	7.16142e-05	Wasl/Eef2k/Caprin1/Mfn2/Reln/Wnt7a/Cdk5r1/Pafah1b1/Actr2/Srcin1/Lrp8/Sipa1l1/Epha4/Ephb3/Tanc2/Dnm3/Pdlim5/Pten	18
BP	GO:0014009	glial cell proliferation	16/2344	60/28814	1.65122e-05	0.000136131	7.24804e-05	Pmp22/Il6/Mfn2/Rnf10/Ski/E2f1/Creb1/Atxn1/Flt1/Dicer1/Csf1/Fas/Prkci/Ifng/Sox11/Ppp1cc	16
BP	GO:0035924	cellular response to vascular endothelial growth factor stimulus	16/2344	60/28814	1.65122e-05	0.000136131	7.24804e-05	Adamts12/Vegfa/Adamts3/Dll1/Dll4/Pdgfra/Smoc2/Flt1/Gab1/Il12a/Egr3/Map2k3/Spry2/Nus1/Sema6a/Nrp2	16
BP	GO:0046631	alpha-beta T cell activation	33/2344	186/28814	1.6989e-05	0.000139873	7.44729e-05	Tyk2/Ccr7/Il6/Bcl2/Smad7/Atp7a/Abl2/Ccr2/Myb/Entpd7/Bcl11b/Tgfbr2/Atf2/Runx1/Psap/Cebpb/Rora/Zbtb16/Btla/Ptger4/Il12a/Satb1/Clec4a2/Il21/Il6ra/Loxl3/Rsad2/Tox/Rara/Gata3/Hlx/Ikzf1/Ifng	33
BP	GO:0042475	odontogenesis of dentin-containing tooth	21/2344	94/28814	1.718e-05	0.000141194	7.51765e-05	Hand1/Tbx1/Rspo2/Acvr2b/Acvr2a/Dll1/Bmpr1a/Bcl11b/Pdgfra/Eda/Lrp6/Nectin1/Atf2/Wnt7b/Apcdd1/Dicer1/Bcl2l11/Chuk/Csf1/Fgf10/Ngfr	21
BP	GO:1902904	negative regulation of supramolecular fiber organization	32/2344	178/28814	1.71957e-05	0.000141194	7.51765e-05	Tmod2/Clasp2/Rdx/Dlc1/Cgnl1/Map3k1/Taok1/Arhgap28/Pik3r1/Sgk1/Mfn2/Slit2/Lima1/Ssh2/S1pr1/Map6d1/Tjp1/Add3/Camsap1/Arhgef18/Coro2b/Add1/Shroom2/Mapre1/Met/Map1b/Capza1/Tmod1/Inpp5j/Pak2/Arhgef2/Cdh5	32
BP	GO:0035418	protein localization to synapse	20/2344	87/28814	1.73086e-05	0.000141931	7.55686e-05	Bsn/Nptx1/Stx3/Klc1/Reln/Map2k1/Iqsec2/Kif5a/Gpc6/Kif5b/Kif5c/Magi2/Rapgef4/Pclo/Dlgap1/Rab11a/Snap25/Cacng2/Nrxn1/Homer1	20
BP	GO:0043534	blood vessel endothelial cell migration	24/2344	116/28814	1.7678e-05	0.00014432	7.68409e-05	Stard13/Vegfa/Amotl1/Fbxw7/Slit2/Dll4/Spred1/Akt3/Hif1a/Map3k3/Rhoj/Acvrl1/Egr3/Fgf18/Map2k3/Nus1/Pparg/Ptk2b/Hdac9/Gata2/Nfe2l2/Cdh5/Efnb2/Plk2	24
BP	GO:0021545	cranial nerve development	15/2344	54/28814	1.76946e-05	0.00014432	7.68409e-05	Hoxa1/Dmd/Tbx1/Sema3a/Tfap2a/Slitrk6/Plxna4/Sall1/Pou4f1/Six4/Chd7/Hoxa3/Nrp2/Nav2/Isl1	15
BP	GO:0099054	presynapse assembly	15/2344	54/28814	1.76946e-05	0.00014432	7.68409e-05	Bsn/Lrfn5/Arf6/Wnt7a/Slitrk6/Gpc6/App/Wnt3a/Pclo/Fzd5/Mdga2/Pten/Nrxn1/Slitrk1/Efnb2	15
BP	GO:0110151	positive regulation of biomineralization	15/2344	54/28814	1.76946e-05	0.00014432	7.68409e-05	Adrb2/Acvr2b/Acvr2a/Bmpr1a/Fbn2/Tfap2a/Kl/Pth/Bmpr2/Asxl2/Cebpb/Osr1/Tent5a/Pkdcc/Atp2b1	15
BP	GO:0031076	embryonic camera-type eye development	13/2344	42/28814	1.77925e-05	0.000144926	7.71634e-05	Hipk1/Zeb1/Tfap2a/Lrp6/Frs2/Pitx2/Fzd5/Fgf10/Traf3ip1/Rara/Aldh1a2/Hipk2/Sox11	13
BP	GO:0035584	calcium-mediated signaling using intracellular calcium source	9/2344	21/28814	1.82933e-05	0.000148807	7.92297e-05	Homer2/Stimate/Tenm2/Adgrl1/Ptgfr/Ccl20/Ptprj/Ntrk2/Grm5	9
BP	GO:0051588	regulation of neurotransmitter transport	27/2344	139/28814	1.83424e-05	0.000149007	7.93364e-05	Stxbp5/Atp2a2/Ngf/Fmr1/Adrb2/P2rx1/Drd1/Nos1/Wnt7a/Adcy1/Ncs1/Slc4a8/Nrn1/Grm7/Bace1/Slc18a2/Chrm2/Prepl/Rap1b/Ptger4/Ntrk2/Pnkd/Nrxn3/Grm8/Adora2b/Adra2a/Prkcb	27
BP	GO:0021533	cell differentiation in hindbrain	11/2344	31/28814	1.84457e-05	0.000149251	7.94661e-05	Atp2b2/Atp7a/Atxn2/Wnt7a/Ulk1/Psap/Rora/Ophn1/Foxp2/Gata2/Nrxn1	11
BP	GO:0035162	embryonic hemopoiesis	11/2344	31/28814	1.84457e-05	0.000149251	7.94661e-05	Kat6a/Pbx1/Vegfa/Med1/Tgfbr2/Runx1/Kit/Hif1a/Stk4/Gata2/Gata3	11
BP	GO:0043552	positive regulation of phosphatidylinositol 3-kinase activity	11/2344	31/28814	1.84457e-05	0.000149251	7.94661e-05	Tnfaip8l3/Atg14/Pdgfra/App/Flt1/Ambra1/Sh3glb1/Ptk2b/Vav3/Epha8/Vav2	11
BP	GO:1902305	regulation of sodium ion transmembrane transport	17/2344	67/28814	1.85424e-05	0.000149638	7.9672e-05	Fgf11/Dmd/Wnk3/Nos1/Ywhah/Kif5b/Ptpn3/Nedd4l/Hecw2/Wnk1/Osr1/Slmap/Camk2d/Plcb1/Wnk2/Stk39/Agrn	17
BP	GO:2000736	regulation of stem cell differentiation	17/2344	67/28814	1.85424e-05	0.000149638	7.9672e-05	Trim6/Kdm3a/Sox6/Cdk12/Prdm4/Cdk6/Pdgfra/Wnt3a/Ncoa3/Rest/Dicer1/Sox5/Yap1/Hnrnpu/Hoxb4/Nfe2l2/Ccnk	17
BP	GO:0050727	regulation of inflammatory response	52/2344	351/28814	1.89835e-05	0.000152995	8.14594e-05	Ccr7/Pmp22/Il6/Adrb2/Il13/Syt11/Cd200r1/Rictor/Ash1l/Pla2g3/Adamts12/Slc7a2/Nfe2l1/Clock/Slit2/Lrfn5/Ccr2/Osm/Nlrx1/App/Sema7a/Napepld/Tnfaip3/Cdk19/Cebpb/Rora/Esr1/Socs3/Rb1/Dicer1/Pde5a/Stat5b/Ptger4/Pdcd4/Cnr1/Lbp/Ccl1/Npy5r/Tlr4/Pbk/Pparg/Gata3/Tnfaip6/Psma1/Stk39/Calcrl/Gprc5b/Adora2b/Ifng/Cdh5/Nr1d2/Isl1	52
BP	GO:0009913	epidermal cell differentiation	39/2344	237/28814	1.9036e-05	0.000153147	8.15406e-05	Rbpj/Casp3/Mycn/Rock1/Alox8/Atp2b2/Dnase1l2/Intu/Slc4a7/Cyp26b1/Dll1/Map2k1/Tfap2a/Pafah1b1/Med1/Slitrk6/Pls1/Bcl11b/Lats1/Txnip/Dsg4/Triobp/Psap/Mycl/Ncoa3/Tgm3/Rest/Tsg101/Srsf6/Yap1/Rock2/Stk4/Fa2h/Esrp1/Ugcg/Ripor2/Sgpp1/Kcnma1/St14	39
BP	GO:0046620	regulation of organ growth	25/2344	124/28814	1.90525e-05	0.000153147	8.15406e-05	Rbpj/Tgfbr1/Edn1/Tgfbr3/Arx/Bmpr1a/Jarid2/Trip10/Tgfbr2/Lats1/Fgf9/Zfpm2/Bcl2l11/Ankrd26/Yap1/Stk4/Akap6/Ncam1/Kcnk2/Hlx/Pten/Gja1/Cacna1c/Pim1/Rgs2	25
BP	GO:0007368	determination of left/right symmetry	26/2344	132/28814	2.01538e-05	0.000161786	8.61403e-05	Rbpj/Tgif1/Hand1/Tbx1/Nphp3/Rfx3/Acvr2b/Acvr2a/Dll1/Ofd1/Kdm2a/Pcsk5/Lrp6/Pkd2/Tgfbr2/Wnt3a/Cfap45/Pskh1/Smad2/Hif1a/Pitx2/Pcsk6/Fgf10/Aldh1a2/Gja1/Rpgrip1l	26
BP	GO:0009101	glycoprotein biosynthetic process	43/2344	272/28814	2.01971e-05	0.000161888	8.61947e-05	Gxylt1/Galnt1/Alg11/Ccr7/Bcl2/Ndst2/Galnt2/B3gnt7/Tet3/Tmtc3/Atp7a/Mgat4a/St6galnac6/B3gnt6/Tet1/St3gal1/St8sia2/St6galnac3/B4galt1/Trip11/Acer2/Hs3st5/Ugdh/B3galt2/Xylt2/Entpd5/Hs6st2/Chsy3/Plcb1/B3gnt5/Galnt7/Fut4/Ube2j1/B3galt1/Chst7/Nus1/Pawr/Necab1/Poglut1/Hbegf/Gfpt2/Galnt3/Aqp11	43
BP	GO:0031503	protein-containing complex localization	35/2344	204/28814	2.02195e-05	0.000161888	8.61947e-05	Wasl/Nptx1/Atad1/Stx3/Seh1l/Smad7/Ssx2ip/Reln/Map2k1/Iqsec2/Kif5a/Gpc6/Kif3b/Kif5b/Kif5c/Usp46/Magi2/Rapgef4/Nacc2/Dnm3/Synj1/Cnih2/Ophn1/Slc1a1/Hnrnpu/Rab11a/Traf3ip1/Exoc3l4/Akap9/Akap6/Xpo1/Snap25/Cacng2/Nrxn1/Efnb2	35
BP	GO:0007041	lysosomal transport	24/2344	117/28814	2.05433e-05	0.000164041	8.73406e-05	Gnptab/Gga3/Hook1/Gcc2/Atg14/Aktip/Igf2r/Sorl1/Chmp4c/Snx16/Uevld/Psap/Vps4b/M6pr/Tsg101/Chmp5/Chmp1a/Hook3/Lamp1/Lrp1/Epg5/Cacng2/Arl8b/Snx27	24
BP	GO:0022406	membrane docking	19/2344	81/28814	2.05689e-05	0.000164041	8.73406e-05	Pacs2/Atp2a2/Ndrg4/Rock1/Stx17/Stx3/Rab8b/Atg14/Kcnb1/Stxbp3/Rab10/Stx6/Stx12/Ncam1/Cav2/Nrxn1/Stx16/Unc13c/Ahcyl1	19
BP	GO:0045670	regulation of osteoclast differentiation	19/2344	81/28814	2.05689e-05	0.000164041	8.73406e-05	Ppargc1b/Pik3r1/Fbxw7/Fos/Creb1/Rassf2/Pias3/Asxl2/Cebpb/Pou4f1/Gpr137b/Tmem64/Csf1/Pou4f2/Tnfaip6/Car2/Dlk1/Ifng/Sfrp1	19
BP	GO:0060324	face development	16/2344	61/28814	2.07036e-05	0.0001649	8.77982e-05	Kat6a/Schip1/Tbx1/Map2k1/Ski/Tfap2a/Raf1/Pdgfra/Lrp6/Csrnp1/Zfand5/Rara/Asph/Chd7/Aldh1a2/Arid5b	16
BP	GO:0014902	myotube differentiation	27/2344	140/28814	2.09849e-05	0.000166923	8.88752e-05	Adamts15/Myorg/Pmp22/Dmd/Bcl2/Cflar/Tbx1/Plekho1/Cyp26b1/Sik1/Nfatc3/Ski/Cntnap1/Myf5/Smyd1/Ptgfrn/Pitx2/Ehd1/Six4/Adamts5/Xk/Cxcl12/Hdac9/Met/Cav2/Ripor2/Homer1	27
BP	GO:0097193	intrinsic apoptotic signaling pathway	47/2344	308/28814	2.18251e-05	0.00017338	9.23132e-05	Skil/Ercc6/Fnip2/Casp3/Mdm4/Bcl2/Hipk1/Usp47/Pik3r1/Fbxw7/Bcl2l2/Map2k1/Ddx3x/Itpr1/Rad9a/Chac1/Zfp622/E2f1/Mcl1/Topors/Atf2/Ivns1abp/Hic1/Cebpb/Hif1a/Pou4f1/Uri1/Wfs1/Phlda3/Zfp385b/Bcl2l11/Nacc2/Sh3glb1/Hnrnpk/Map3k5/Mbd4/Pou4f2/Cxcl12/Tmbim6/Apaf1/Nfe2l2/Hyou1/Coa8/Sgpp1/Ppif/Hipk2/Cdip1	47
BP	GO:1902476	chloride transmembrane transport	15/2344	55/28814	2.25106e-05	0.000178594	9.50891e-05	Gabra6/Slc6a1/Casr/Slc4a8/Ano3/Ano5/Glrb/Slc12a7/Slc12a6/Ano4/Slc1a1/Clcn3/Gabra3/Slc12a5/Glra2	15
BP	GO:1903828	negative regulation of protein localization	37/2344	222/28814	2.30916e-05	0.000182966	9.74169e-05	Acvr1c/Yod1/Rab11fip1/Dclk1/Arf6/Nos1/F2r/Trp53inp2/Rab11fip5/Dab2/App/Derl2/Midn/Idua/Kcnb1/Lats1/Pde3b/Srcin1/Nedd4l/Hectd1/Lypla1/Rest/Coro2b/Nin/Il12a/Rock2/Ube2j1/Rsad2/Hmgcr/Pkia/Ripor2/Pkdcc/Cabp1/Adra2a/Sfrp1/Erlec1/Pim3	37
BP	GO:0021761	limbic system development	22/2344	103/28814	2.31559e-05	0.00018306	9.74671e-05	Sema3a/Zeb2/Drd1/Reln/Usp9x/Cdk5r1/Pafah1b1/Zbtb18/Crk/Btg2/Wnt3a/Nr4a3/Lrp8/Tsc1/Emx2/Pitx2/Dcx/Ndnf/Pten/Tbr1/Neurod6/Nrp2	22
BP	GO:0071241	cellular response to inorganic substance	39/2344	239/28814	2.31634e-05	0.00018306	9.74671e-05	Ddi2/Fmr1/Mapk8/Nptx1/Cflar/Syt11/Slc25a24/Prkaa2/Atp7a/Nfe2l1/Atrx/Fos/Jun/Nfatc3/Tfap2a/Crk/Kcnb1/Pkd2/Creb1/Slc40a1/Mef2a/Wnk1/Adcy7/Slc30a10/Chuk/Nek7/Fas/Mtf1/Slc1a1/Add1/Pparg/Asph/Fosb/Nfe2l2/Foxo1/Nrxn1/Cpne8/Ppif/Glra2	39
BP	GO:0008016	regulation of heart contraction	34/2344	197/28814	2.32201e-05	0.000183271	9.75795e-05	Atp2a2/Rbfox2/Mdm4/Dmd/Adrb2/Edn1/Tmem65/Pik3r1/Smad7/Cacna2d1/Sema3a/Nos1/Pde4d/Apln/Kcnj2/Chrm2/Mef2a/Kcnd3/Ccn2/Pde5a/Pde4b/Ank2/Slc1a1/Akap9/Akap6/Hcn4/Gja1/Hbegf/Cacna1c/Cacnb2/Ifng/Rgs2/Isl1/Agrn	34
BP	GO:0001967	suckling behavior	8/2344	17/28814	2.35831e-05	0.000185397	9.87112e-05	Ubr3/Pex13/Ube2q1/App/Derl2/Pou4f1/Cntfr/Gls	8
BP	GO:0003222	ventricular trabecula myocardium morphogenesis	8/2344	17/28814	2.35831e-05	0.000185397	9.87112e-05	Rbpj/Tgfbr1/Bmpr1a/Dll4/Ube4b/Med1/Heg1/Chd7	8
BP	GO:0032924	activin receptor signaling pathway	13/2344	43/28814	2.36108e-05	0.000185397	9.87112e-05	Acvr1c/Tgif1/Tgfbr1/Gdf6/Smad7/Acvr2b/Acvr2a/Ski/Fgf9/Magi2/Smad2/Fgf10/Igsf1	13
BP	GO:0045601	regulation of endothelial cell differentiation	13/2344	43/28814	2.36108e-05	0.000185397	9.87112e-05	Tgfbr1/Rock1/Vegfa/Akap11/Zeb1/Tmem100/Dicer1/Plcb1/Acvrl1/Rock2/Vcl/Add1/Cdh5	13
BP	GO:0051028	mRNA transport	24/2344	118/28814	2.38214e-05	0.00018681	9.94639e-05	Thoc2/Peg10/Ddx19b/Cpeb1/Fmr1/Ddx19a/Igf2bp1/Igf2bp3/Ahctf1/Senp2/Thoc1/Igf2bp2/Seh1l/Nup210/Eif5a2/Ythdc1/Bicd2/Kif5c/Nup35/Magohb/Xpo1/Pom121/Nxt2/Nxf1	24
BP	GO:0035296	regulation of tube diameter	31/2344	173/28814	2.46734e-05	0.000192551	0.00010252	Adrb2/P2rx1/Rock1/Edn1/Tgfbr3/Adrb3/Vegfa/Drd1/Nos1/Map2k1/F2r/Gclc/Casr/Apln/Bmpr2/Add3/Hif1a/Pde5a/Dock4/Rock2/Cysltr1/Adcy6/Hmgcr/Gja1/Pla2g6/Cacna1c/Kcnma1/Adora2b/Adra2a/Rgs2/Atp2b1	31
BP	GO:0050680	negative regulation of epithelial cell proliferation	31/2344	173/28814	2.46734e-05	0.000192551	0.00010252	Tgfbr1/Tgfbr3/Intu/Cdk6/Dll4/Med1/Dab2/Col4a3/Lrp6/Klf9/Atf2/Sulf1/Nfib/Rb1/Flt1/Il12a/Acvrl1/Lims2/Pparg/Gata3/Pten/Gja1/Cav2/Ngfr/Aqp11/Nr2f2/Dlk1/Rgn/Efnb2/Sfrp1/Isl1	31
BP	GO:0097746	blood vessel diameter maintenance	31/2344	173/28814	2.46734e-05	0.000192551	0.00010252	Adrb2/P2rx1/Rock1/Edn1/Tgfbr3/Adrb3/Vegfa/Drd1/Nos1/Map2k1/F2r/Gclc/Casr/Apln/Bmpr2/Add3/Hif1a/Pde5a/Dock4/Rock2/Cysltr1/Adcy6/Hmgcr/Gja1/Pla2g6/Cacna1c/Kcnma1/Adora2b/Adra2a/Rgs2/Atp2b1	31
BP	GO:0050805	negative regulation of synaptic transmission	20/2344	89/28814	2.46795e-05	0.000192551	0.00010252	Fmr1/Bche/Atad1/Grid2ip/Slc6a1/Drd1/Iqsec2/App/Kcnb1/Slc24a2/Rapgef4/Mtmr2/Rap1b/Npy5r/Pnkd/Ptk2b/Pten/Pla2g6/Grik2/Plk2	20
BP	GO:0010675	regulation of cellular carbohydrate metabolic process	30/2344	165/28814	2.48372e-05	0.000193534	0.000103044	Ptafr/Arpp19/Il6/Adcyap1r1/Nfe2l1/Pfkfb2/Sik1/Pth/Rubcnl/Cbfa2t3/Ppp1r3e/Kat2b/Midn/Ppp1r3b/Rora/Plcd1/Hif1a/Acadm/Sorbs1/Ncoa2/Ppargc1a/Ppp1r3a/Foxk1/Ptk2b/Foxo1/Sesn2/Clk2/Adora2b/Rgn/Mlycd	30
BP	GO:0071805	potassium ion transmembrane transport	35/2344	206/28814	2.50185e-05	0.000194698	0.000103664	Kcnq5/Kcnn4/Wnk3/Kcnk10/Akap7/Lrrc55/Kcnb1/Kcnj2/Pkd2/Kcnq2/Nedd4l/Kcnd3/Slc24a2/Wnk1/Slc12a7/Slc12a6/Ank2/Kcnk5/Akap9/Akap6/Kcnt2/Hcn4/Kcnk2/Wnk2/Kcnj3/Pten/Kcnk3/Stk39/Snx27/Kcnn3/Slc9c1/Kcnj13/Kcnma1/Slc12a5/Agrn	35
BP	GO:1903052	positive regulation of proteolysis involved in cellular protein catabolic process	25/2344	126/28814	2.53455e-05	0.000196992	0.000104885	Fmr1/Mapk8/Trim67/Tmtc3/Smurf1/Smad7/Rnf217/Rnf144b/Fbxw7/Gclc/Ankib1/Dab2/Cbfa2t3/Arih1/Usp5/Fam122a/Bbs7/Rnf144a/Ptk2b/Pten/Cop1/Trib1/Rnf139/Rgn/Plk2	25
BP	GO:0031102	neuron projection regeneration	16/2344	62/28814	2.58118e-05	0.000198998	0.000105953	Lrig2/Bcl2/Igf1r/Prrx1/Map2k1/Jun/Omg/Ulk1/Ndel1/Rgma/Epha4/Fas/Lrp1/Matn2/Nrep/Pten	16
BP	GO:0060711	labyrinthine layer development	16/2344	62/28814	2.58118e-05	0.000198998	0.000105953	Rbpj/Senp2/Birc6/Map2k1/Rspo3/Vash2/Wnt7b/Plcd1/Socs3/Ncoa3/Gab1/Fzd5/Ncoa1/Grb2/Ggnbp2/St14	16
BP	GO:1903078	positive regulation of protein localization to plasma membrane	16/2344	62/28814	2.58118e-05	0.000198998	0.000105953	Stx3/Wnk3/Arf6/Pls1/Sqstm1/Kif5b/Wnt3a/Atp2c1/Sorbs1/Itga3/Lrp1/Prkci/Rab11a/Ptpn9/Nrxn1/Rer1	16
BP	GO:0009950	dorsal/ventral axis specification	7/2344	13/28814	2.58317e-05	0.000198998	0.000105953	Mdfi/Senp2/Bmpr1a/Lrp6/Axin2/Smad2/Sfrp1	7
BP	GO:0051549	positive regulation of keratinocyte migration	7/2344	13/28814	2.58317e-05	0.000198998	0.000105953	Map4k4/Has2/Arf6/Adam9/Fgf7/Fgf10/Hbegf	7
BP	GO:0060213	positive regulation of nuclear-transcribed mRNA poly(A) tail shortening	7/2344	13/28814	2.58317e-05	0.000198998	0.000105953	Cpeb3/Tnrc6b/Btg2/Cnot7/Eif4enif1/Tnrc6a/Pabpc1	7
BP	GO:2000347	positive regulation of hepatocyte proliferation	7/2344	13/28814	2.58317e-05	0.000198998	0.000105953	Cflar/Itpr1/Med1/Wnt3a/Tnfaip3/Fgf1/Fgf18	7
BP	GO:0060977	coronary vasculature morphogenesis	11/2344	32/28814	2.60453e-05	0.000200391	0.000106695	Tgfbr1/Tbx1/Tgfbr3/Vegfa/Lrp2/Spred1/Fgf9/Fgf1/Zfpm2/Pbrm1/Rxra	11
BP	GO:1901987	regulation of cell cycle phase transition	57/2344	401/28814	2.64552e-05	0.000203289	0.000108238	Ercc6/Rdx/Pbx1/Bcl2/Ccnd2/Hmga2/Senp2/Usp47/Taok1/Apbb3/Thoc1/Dna2/Clock/Hus1/Cdc25a/Chek1/Ddx3x/Rad9a/Clspn/App/Nabp1/E2f1/Pkd2/Chmp4c/Ankrd17/E2f7/Hecw2/Atf2/Ppp2r3d/Rbl2/Rb1/Vps4b/Pkd1/Fam83d/Ctdspl/Camk2d/Nacc2/Ambra1/Trrap/Plcb1/Rad17/Zwint/Tipin/Fgf10/Ccng1/Mbd4/Rab11a/Crlf3/Nek6/Fam122a/Cdc25b/Cul3/Pkia/Pten/Zfp655/Dot1l/Brsk1	57
BP	GO:0031330	negative regulation of cellular catabolic process	40/2344	249/28814	2.65551e-05	0.0002038	0.00010851	Lrig2/Eif4g2/Fmr1/Bcl2/Igf2bp1/Vegfa/Usp14/Rubcn/Anks1/Il10ra/N4bp1/Rgp1/E2f1/Mcl1/Ptpn3/Sorl1/Usp25/Axin2/Elavl4/Tnfaip3/Tsc1/Epha4/Timp2/Mtmr2/Dicer1/Tent5a/Kdm4a/Eif4enif1/Ophn1/Cnr1/Hnrnpu/Pbk/Mettl16/Foxk1/A1cf/Tlk2/Tent4b/Aqp11/Hipk2/Rgn	40
BP	GO:1904377	positive regulation of protein localization to cell periphery	17/2344	69/28814	2.80557e-05	0.000215047	0.000114498	Stx3/Wnk3/Arf6/Pls1/Sqstm1/Kif5b/Wnt3a/Atp2c1/Sorbs1/Itga3/Lrp1/Prkci/Rab11a/Ptpn9/Cacng2/Nrxn1/Rer1	17
BP	GO:0061001	regulation of dendritic spine morphogenesis	15/2344	56/28814	2.84479e-05	0.00021778	0.000115953	Eef2k/Caprin1/Mfn2/Reln/Cdk5r1/Pafah1b1/Actr2/Srcin1/Lrp8/Sipa1l1/Epha4/Tanc2/Dnm3/Pdlim5/Pten	15
BP	GO:0048532	anatomical structure arrangement	9/2344	22/28814	2.87215e-05	0.000219051	0.00011663	Hoxa1/Dmd/Sema3a/Dll1/Usp9x/Bmpr1a/Tfap2a/Plxna4/Nrp2	9
BP	GO:0060602	branch elongation of an epithelium	9/2344	22/28814	2.87215e-05	0.000219051	0.00011663	Tmtc3/Med1/Esr1/Fgf1/Yap1/Spry1/Fgf10/Six4/Spry2	9
BP	GO:0061323	cell proliferation involved in heart morphogenesis	9/2344	22/28814	2.87215e-05	0.000219051	0.00011663	Rbpj/Gng5/Tbx1/Eya1/Bmpr2/Lrp6/Pitx2/Pim1/Isl1	9
BP	GO:0060004	reflex	10/2344	27/28814	2.88556e-05	0.000219526	0.000116883	Pmp22/Slitrk6/Nr4a3/Usp46/Glrb/Satb1/Slc1a1/Foxp2/Gja1/Kcnma1	10
BP	GO:0062009	secondary palate development	10/2344	27/28814	2.88556e-05	0.000219526	0.000116883	Tbx1/Tgfbr3/Wnt7a/Lrrc32/Tgfbr2/Wnt3a/Smad2/Itgb8/Chd7/Sox11	10
BP	GO:0140056	organelle localization by membrane tethering	18/2344	76/28814	2.92986e-05	0.000222618	0.000118529	Pacs2/Atp2a2/Ndrg4/Stx17/Stx3/Rab8b/Atg14/Kcnb1/Stxbp3/Rab10/Stx6/Stx12/Ncam1/Cav2/Nrxn1/Stx16/Unc13c/Ahcyl1	18
BP	GO:0017038	protein import	38/2344	233/28814	2.96461e-05	0.000224979	0.000119786	Il6/Cry2/Rab8b/Pik3r1/Lrp2/Phip/E2f3/Drd1/Nup50/Pex13/Med1/App/Pex5l/Sqstm1/Kpna1/Kpna2/Fgf9/Txnip/Nup35/Atf2/Kpna6/Pex3/Pex7/Eif4enif1/Zic1/Stk4/Nutf2/Ipo11/Nup153/Tnpo1/Kpnb1/Pkia/Hsp90aa1/Pom121/Ubr5/Nxt2/Cabp1/Ifng	38
BP	GO:0007156	homophilic cell adhesion via plasma membrane adhesion molecules	23/2344	112/28814	2.97198e-05	0.000224979	0.000119786	Pcdh19/Prtg/Pcdh20/Ret/Pcdh10/Cdh20/Nectin3/Pcdha4/Pcdha7/Pcdha10/Nectin1/Dsg4/Fat4/Fat2/Pcdha9/Celsr2/Cdh12/Dsc3/Cdh7/Nectin2/Cdh17/Dscam/Cdh5	23
BP	GO:2000181	negative regulation of blood vessel morphogenesis	23/2344	112/28814	2.97198e-05	0.000224979	0.000119786	Stard13/Fasl/Adrb2/Rock1/Col4a2/Ago1/Ccr2/Fbln5/Spred1/Col4a3/Pde3b/Atf2/Sulf1/Epn2/Flt1/Ptger4/Rock2/Spry2/Pparg/Hoxa5/Sema6a/Ngfr/Plk2	23
BP	GO:1900274	regulation of phospholipase C activity	12/2344	38/28814	2.97867e-05	0.000225207	0.000119907	Ptafr/Dlc1/Adcyap1r1/Abl2/Pth/Pdgfra/Bicd1/Plcd1/Esr1/Flt1/Lpar1/Phb	12
BP	GO:0043618	regulation of transcription from RNA polymerase II promoter in response to stress	14/2344	50/28814	3.03671e-05	0.000229028	0.000121942	Rbpj/Bach1/Hif1an/Vegfa/Nfe2l1/Chek1/Jun/Atf6/Cebpb/Hif1a/Pparg/Tmbim6/Nfe2l2/Sesn2	14
BP	GO:0090659	walking behavior	14/2344	50/28814	3.03671e-05	0.000229028	0.000121942	Pmp22/Abl2/Drd1/Oxr1/Idua/Scn1a/Psap/Glrb/Epha4/Zic1/Chd7/Hipk2/Cacna1c/Kcnma1	14
BP	GO:0090087	regulation of peptide transport	39/2344	242/28814	3.09055e-05	0.000232801	0.000123951	Acvr1c/Rfx6/G6pc2/Il6/Hmga2/Rab8b/Pfkfb2/Rfx3/Clock/Nos1/Casr/Apln/Acsl4/Pex5l/Midn/Kcnb1/Kif5b/Pde3b/Sybu/Hif1a/Rest/Ptger4/Cnr1/Lrp1/Itsn1/Pparg/Chd7/Hmgcr/Car2/Gja1/Pla2g6/Nrxn1/Myt1/Cdk16/Adra2a/Ifng/Sfrp1/Isl1/Pim3	39
BP	GO:0017145	stem cell division	13/2344	44/28814	3.10275e-05	0.000232859	0.000123982	Thoc2/Cntrl/Wnt7a/Myb/Pafah1b1/Wnt3a/Kit/Ncoa3/Zbtb16/Cul3/Fzd7/Hoxb4/Bmi1	13
BP	GO:0031128	developmental induction	13/2344	44/28814	3.10275e-05	0.000232859	0.000123982	Rbpj/Hipk1/Pou2f1/Tfap2a/Wnt3a/Sall1/Frs2/Fgf1/Fzd5/Spry1/Fgf10/Hoxa11/Hipk2	13
BP	GO:0098927	vesicle-mediated transport between endosomal compartments	13/2344	44/28814	3.10275e-05	0.000232859	0.000123982	Rdx/Hook1/Dennd10/Map2k1/Atg14/Dab2/Aktip/Sorl1/Snx16/Mtmr2/Hook3/Sh3glb1/Dnajc13	13
BP	GO:1903313	positive regulation of mRNA metabolic process	27/2344	143/28814	3.11125e-05	0.00023321	0.000124169	Trim71/Cpeb1/Cnot6l/Rock1/Igf2bp1/Pde12/Cpeb3/Tnrc6b/Btg2/Dcp1a/Prr5l/Ythdf3/Cnot7/Cnot6/Patl1/Nanos1/Mex3d/Eif4enif1/Rock2/Tra2b/Hnrnpu/Mettl16/Pnpt1/Pan3/Tent4b/Tnrc6a/Pabpc1	27
BP	GO:0007189	adenylate cyclase-activating G protein-coupled receptor signaling pathway	28/2344	151/28814	3.15467e-05	0.000235886	0.000125593	Adrb2/Adrb3/Drd1/Pde4a/Htr4/Nos1/Adcy1/Pth/Adgrl1/Adgrl2/App/S1pr1/Pthlh/Abca1/Rapgef4/Adcy7/Ptgfr/Akap13/Adgrg2/Ptger4/Pde4b/Lpar1/Cnr1/Pde10a/Adcy6/Calcrl/Adora2b/Adra2a	28
BP	GO:0010508	positive regulation of autophagy	28/2344	151/28814	3.15467e-05	0.000235886	0.000125593	Trim6/Adrb2/Rock1/Snx30/Prkaa2/Scoc/Sesn1/Pip4k2a/Map2k1/Trp53inp2/Atf6/Atg16l1/Ulk1/Ormdl3/Fyco1/Tsc1/Hif1a/Rb1cc1/Bcl2l11/Ambra1/Sh3glb1/Trim68/Gpsm1/Foxo1/Sesn2/Snx7/Ifng/Plk2	28
BP	GO:2000060	positive regulation of ubiquitin-dependent protein catabolic process	22/2344	105/28814	3.17192e-05	0.000236886	0.000126126	Mapk8/Trim67/Smurf1/Smad7/Rnf217/Rnf144b/Fbxw7/Gclc/Ankib1/Dab2/Cbfa2t3/Arih1/Usp5/Fam122a/Bbs7/Rnf144a/Ptk2b/Pten/Cop1/Trib1/Rnf139/Plk2	22
BP	GO:0007498	mesoderm development	24/2344	120/28814	3.18282e-05	0.000237409	0.000126405	Crb2/Hand1/Hmga2/Tbx1/Vegfa/Eya1/Acvr2b/Acvr2a/Bmpr1a/Bmpr2/Wnt3a/Nr4a3/Sall1/Macf1/Smad2/Pou4f1/Osr1/Txnrd1/Yap1/Kdm6a/Smad1/Poglut1/Hoxa11/Otx2	24
BP	GO:0048260	positive regulation of receptor-mediated endocytosis	16/2344	63/28814	3.20046e-05	0.000238435	0.00012695	Wasl/Fmr1/Ccr7/Atad1/Hip1/Vegfa/Apln/Dab2/Bicd1/App/Wnt3a/Ldlrap1/Magi2/Ntf3/Synj1/Hnrnpk	16
BP	GO:0001894	tissue homeostasis	44/2344	286/28814	3.21377e-05	0.000239134	0.000127323	Ercc6/Crb2/Il6/Adrb2/Bcl2/Col3a1/Homer2/Nphp3/Ppargc1b/Vegfa/Wnk3/Ccr2/F2r/Flt3/Pth/Trp53inp2/S1pr1/Fgf7/Idua/Lrp6/Pthlh/Akt3/Tjp1/Rb1/Ccn2/Gpr137b/Nanos1/Tmem64/Ptger4/Yap1/Nkiras1/Csf1/Mtf1/Slc1a1/Tlr4/Dram2/Add1/Ptk2b/Clcn3/Gata2/Car2/Stk39/Dlk1/Homer1	44
BP	GO:0090276	regulation of peptide hormone secretion	38/2344	234/28814	3.26612e-05	0.000242734	0.000129239	Acvr1c/Rfx6/G6pc2/Il6/Hmga2/Rab8b/Pfkfb2/Rfx3/Clock/Nos1/Casr/Apln/Acsl4/Pex5l/Midn/Kcnb1/Kif5b/Pde3b/Sybu/Hif1a/Rest/Ptger4/Cnr1/Lrp1/Itsn1/Pparg/Chd7/Hmgcr/Gja1/Pla2g6/Nrxn1/Myt1/Cdk16/Adra2a/Ifng/Sfrp1/Isl1/Pim3	38
BP	GO:0030148	sphingolipid biosynthetic process	21/2344	98/28814	3.34426e-05	0.000247938	0.00013201	P2rx1/Kdsr/Elovl5/St6galnac6/St3gal1/St8sia2/St6galnac3/Ormdl3/Acer2/B3galt2/B3gnt5/Fut4/Asah2/B3galt1/Fa2h/Elovl3/Ugcg/Ugt8a/Pla2g6/Ormdl1/B4galt3	21
BP	GO:0120162	positive regulation of cold-induced thermogenesis	21/2344	98/28814	3.34426e-05	0.000247938	0.00013201	Kdm3a/Adrb2/Il13/Cxcr4/Igf1r/Adrb3/Gatm/Ppargc1b/Vegfa/Prdm16/Mfn2/G0s2/Ccr2/Zfp516/Alpl/Cebpb/Ppargc1a/Lpin1/Elovl3/Gja1/Prlr	21
BP	GO:0007219	Notch signaling pathway	32/2344	184/28814	3.40671e-05	0.000252261	0.000134312	Rbpj/Tspan5/Dtx2/Dtx4/Hif1an/Fbxw7/Eya1/Dll1/Cdk6/Dll4/Chac1/App/Tgfbr2/Reck/Aak1/Fat4/Kit/Sorbs2/Epn2/Tmem100/Dicer1/Yap1/Fgf10/Maml2/Neurl1b/Ccnc/Poglut1/Gata2/Nrarp/Cntn1/Cfap58/Dlk1	32
BP	GO:0032271	regulation of protein polymerization	35/2344	209/28814	3.41843e-05	0.000252823	0.000134611	Tmod2/Clasp2/Rdx/Mapk8/Map3k1/Rictor/Arhgap28/Sgk1/Slit2/Arf6/Ssh2/Lats1/Arl2/Fchsd2/Add3/Camsap1/Clip1/Mapre3/Togaram1/Ambra1/Nin/Fmn1/Tppp/Akap9/Add1/Ptk2b/Grb2/Mapre1/Met/Map1b/Capza1/Hsp90aa1/Tmod1/Inpp5j/Cdh5	35
BP	GO:0048662	negative regulation of smooth muscle cell proliferation	17/2344	70/28814	3.42687e-05	0.000253141	0.00013478	Ndrg4/Pik3r1/Mfn2/Apln/Bmpr2/Tnfaip3/Esr1/Ctnnbip1/Il12a/Pdcd4/Ppargc1a/Gna12/Pparg/Pten/Trib1/Ifng/Ogn	17
BP	GO:1901343	negative regulation of vasculature development	23/2344	113/28814	3.44746e-05	0.000254354	0.000135426	Stard13/Fasl/Adrb2/Rock1/Col4a2/Ago1/Ccr2/Fbln5/Spred1/Col4a3/Pde3b/Atf2/Sulf1/Epn2/Flt1/Ptger4/Rock2/Spry2/Pparg/Hoxa5/Sema6a/Ngfr/Plk2	23
BP	GO:0062013	positive regulation of small molecule metabolic process	30/2344	168/28814	3.54027e-05	0.000260886	0.000138904	Ptafr/Lpgat1/Arpp19/Pla2g3/Prkaa2/Adcyap1r1/Nos1/Map2k1/Slc4a4/Pth/Elovl5/Dab2/Ppp1r3e/Kat2b/App/Nr4a3/Abcg4/Nr1h2/Plcd1/Hif1a/Fgf1/Entpd5/Sorbs1/Ppargc1a/Pparg/Foxo1/Adora2b/Ifng/Rgn/Mlycd	30
BP	GO:0060191	regulation of lipase activity	19/2344	84/28814	3.54453e-05	0.000260886	0.000138904	Ptafr/Dlc1/Adcyap1r1/Abl2/Pth/Pdgfra/Bicd1/Rhoc/Nr1h2/Plcd1/Esr1/Flt1/Plaa/Lpar1/Lrp1/Abhd5/Hdac9/Phb/Rgs2	19
BP	GO:0010463	mesenchymal cell proliferation	15/2344	57/28814	3.57232e-05	0.000262615	0.000139825	Mycn/Tbx1/Prrx1/Vegfa/Bmpr1a/Zeb1/Fgf7/Lrp6/Tgfbr2/Fgf9/Fat4/Nfib/Osr1/Ctnnbip1/Foxp2	15
BP	GO:0007052	mitotic spindle organization	24/2344	121/28814	3.66769e-05	0.000268656	0.000143041	Clasp2/Kif23/Tacc1/Kif3b/Chmp4c/Tasor/Arhgef10/Racgap1/Vps4b/Pkd1/Cep97/Chmp5/Chmp1a/Togaram1/Stag2/Nin/Map4/Hnrnpu/Rab11a/Kpnb1/Ripor2/Bora/Stag1/Plk2	24
BP	GO:0015749	monosaccharide transmembrane transport	24/2344	121/28814	3.66769e-05	0.000268656	0.000143041	Osbpl8/Edn1/Slc23a2/Slc25a27/Slc2a12/Mfn2/Drd1/Pth/Crebl2/Slc2a4/Stxbp3/Nr4a3/Mef2a/Tsc1/Esr1/Sorbs1/Yes1/Prkci/Pou4f2/Rps6kb1/Met/Nfe2l2/Sesn2/Prkcb	24
BP	GO:0090100	positive regulation of transmembrane receptor protein serine/threonine kinase signaling pathway	24/2344	121/28814	3.66769e-05	0.000268656	0.000143041	Rbpj/Crb2/Tgfbr1/Tgfbr3/Gdf6/Zeb2/1700037H04Rik/Acvr2b/Acvr2a/Bmpr1a/Gdf10/Dab2/Bmpr2/Tgfbr2/Fgf9/Sulf1/Smad2/Acvrl1/Pparg/Ube2o/Hipk2/Sox11/Cdh5/Mstn	24
BP	GO:0045740	positive regulation of DNA replication	14/2344	51/28814	3.8742e-05	0.000283443	0.000150914	Mapk8/Il6/Dna2/Atrx/Jun/Tnfaip1/E2f7/Wiz/Bcar3/Brpf3/Lpin1/Map2k4/Met/Smarca5	14
BP	GO:0050773	regulation of dendrite development	26/2344	137/28814	3.94702e-05	0.000287769	0.000153218	Eef2k/Caprin1/Sgk1/Mfn2/Reln/Arf6/Ywhah/Pafah1b1/Actr2/Crk/Neurog3/Nedd4l/Hecw2/Elavl4/Lrp8/Sipa1l1/Rapgef4/Clip1/Epha4/Bcl11a/Sh3glb1/Trpc5/Rap2a/Ntrk2/Met/Ss18l1	26
BP	GO:0051893	regulation of focal adhesion assembly	16/2344	64/28814	3.94746e-05	0.000287769	0.000153218	Dusp22/Clasp2/Dlc1/Map4k4/Rock1/Vegfa/Fermt2/Macf1/Tsc1/Acvrl1/Fmn1/Lrp1/Ptprj/Vcl/Pten/Peak1	16
BP	GO:0090109	regulation of cell-substrate junction assembly	16/2344	64/28814	3.94746e-05	0.000287769	0.000153218	Dusp22/Clasp2/Dlc1/Map4k4/Rock1/Vegfa/Fermt2/Macf1/Tsc1/Acvrl1/Fmn1/Lrp1/Ptprj/Vcl/Pten/Peak1	16
BP	GO:0050918	positive chemotaxis	13/2344	45/28814	4.03991e-05	0.000294158	0.000156619	Vegfa/Lrp2/Casr/S1pr1/Fgf7/Wnt7b/Ntf3/Fgf10/Lrp1/Ptprj/Sema5a/Cxcl12/Met	13
BP	GO:0043367	CD4-positive, alpha-beta T cell differentiation	20/2344	92/28814	4.10332e-05	0.000298419	0.000158888	Ccr7/Il6/Smad7/Atp7a/Ccr2/Myb/Entpd7/Runx1/Rora/Ptger4/Satb1/Il21/Il6ra/Loxl3/Rsad2/Tox/Rara/Gata3/Hlx/Ifng	20
BP	GO:0002089	lens morphogenesis in camera-type eye	10/2344	28/28814	4.1619e-05	0.000302319	0.000160965	Hipk1/Pou2f1/Ski/Tfap2a/Nectin3/Nectin1/Bcar3/Shroom2/Hipk2/Sox11	10
BP	GO:0021885	forebrain cell migration	17/2344	71/28814	4.16706e-05	0.000302334	0.000160973	Cxcr4/Slit2/Drd1/Arx/Reln/Dixdc1/Cdk5r1/Pafah1b1/Pex13/Lrp6/Ndel1/Lrp8/Lhx6/Cul5/Emx2/Dcx/Cxcl12	17
BP	GO:1903320	regulation of protein modification by small protein conjugation or removal	40/2344	254/28814	4.21525e-05	0.00030546	0.000162637	Ngf/Mapk8/Tgfbr1/Senp2/Btrc/Smad7/Fbxw7/Ddx3x/Gclc/N4bp1/Spsb4/Kdm2a/Spopl/Sqstm1/Mastl/Topors/Peli3/Ivns1abp/Pias3/Tnfaip3/Wbp1l/Limk1/Hif1a/Ahrr/Wfs1/Sae1/Plaa/Sash1/Dcun1d1/Spry2/Peli1/Ube2d1/Tspyl5/Cul3/Pten/Hsp90aa1/Trib1/Ubr5/Dcun1d4/Ube2n	40
BP	GO:0030500	regulation of bone mineralization	19/2344	85/28814	4.22014e-05	0.00030546	0.000162637	Txlng/Adrb2/Acvr2b/Acvr2a/Bmpr1a/Fbn2/Tfap2a/Kl/Pth/Bmpr2/S1pr1/Asxl2/Hif1a/Osr1/Tent5a/Ptk2b/Gja1/Pkdcc/Atp2b1	19
BP	GO:0051043	regulation of membrane protein ectodomain proteolysis	9/2344	23/28814	4.37797e-05	0.000316509	0.00016852	Lrig2/App/Adam9/Ptpn3/Rgma/Sh3d19/Timp2/Adra2a/Ifng	9
BP	GO:0051091	positive regulation of DNA-binding transcription factor activity	42/2344	272/28814	4.39983e-05	0.000317714	0.000169161	Trim6/Ngf/Il6/Cflar/Edn1/Hmga2/Tgfbr3/Ppargc1b/Trim41/Vegfa/Clock/Reln/Adcy1/Eda/App/Lrp6/Wnt3a/Rps6ka5/Atf2/Lrp8/Kit/Esr1/Ncoa3/Rhebl1/Map3k13/Chuk/Trim68/Dvl2/Prkci/Ppargc1a/Ifrd1/Tlr4/Plpp3/Pparg/Pten/Cth/Hipk2/Arhgef2/Prkcb/Arid5b/Ankrd42/Ube2n	42
BP	GO:0031396	regulation of protein ubiquitination	36/2344	220/28814	4.40715e-05	0.000317866	0.000169242	Ngf/Mapk8/Tgfbr1/Senp2/Btrc/Smad7/Fbxw7/Ddx3x/Gclc/N4bp1/Spsb4/Kdm2a/Spopl/Sqstm1/Mastl/Topors/Peli3/Ivns1abp/Tnfaip3/Wbp1l/Limk1/Wfs1/Plaa/Sash1/Dcun1d1/Spry2/Peli1/Ube2d1/Tspyl5/Cul3/Pten/Hsp90aa1/Trib1/Ubr5/Dcun1d4/Ube2n	36
BP	GO:1904064	positive regulation of cation transmembrane transport	30/2344	170/28814	4.45537e-05	0.000320587	0.000170691	Dmd/Adrb2/Il13/P2rx1/Edn1/Stimate/Cacna2d1/Wnk3/Drd1/Reln/Nos1/F2r/Akap7/Lrrc55/Kcnj2/Kif5b/Pkd2/Nedd4l/Wnk1/Plcb1/Ank2/Akap9/Akap6/Asph/Wnk2/Cacng2/Cacna1c/Cacnb2/Ifng/Rgn	30
BP	GO:2001236	regulation of extrinsic apoptotic signaling pathway	30/2344	170/28814	4.45537e-05	0.000320587	0.000170691	Skil/Tgfbr1/Bcl2/Cflar/Vegfa/Ret/Phip/Eya1/Birc6/G0s2/Ddx3x/Gclc/Ppp2r1b/Raf1/Dab2/Mcl1/Stradb/Peli3/Pak5/Tnfaip3/Rb1cc1/Yap1/Trps1/Fgf10/Stk4/Rps6kb1/Hmgb2/Pten/Pak2/Sfrp1	30
BP	GO:0051054	positive regulation of DNA metabolic process	45/2344	299/28814	4.54567e-05	0.0003267	0.000173946	Ercc6/Slf2/Pogz/Kmt5b/Casp3/Mapk8/Il6/Igf1r/Dna2/Vegfa/Eya1/Usp9x/Atrx/Jun/Actr2/Tnfaip1/Tnks2/Fmn2/Smoc2/E2f7/Ino80d/Npas2/Wiz/Spire1/Hmbox1/Camk2d/Nsd2/Trrap/Nek7/Fgf10/Ppargc1a/Bcar3/Ep400/Tox/Brpf3/Lpin1/Ptk2b/Map2k4/Met/Hsp90aa1/Map2k7/Mbtd1/Ifng/Smarca5/Ube2n	45
BP	GO:0009798	axis specification	21/2344	100/28814	4.58893e-05	0.000329035	0.000175189	Mdfi/Senp2/Dll1/Wnt7a/Bmpr1a/Ski/Lrp6/Axin2/Tasor/Frs2/Smad2/Rnf2/Pitx2/Fzd5/Pcsk6/Kdm6a/Fgf10/Frat1/Nrarp/Otx2/Sfrp1	21
BP	GO:0010389	regulation of G2/M transition of mitotic cell cycle	21/2344	100/28814	4.58893e-05	0.000329035	0.000175189	Pbx1/Hmga2/Usp47/Taok1/Hus1/Cdc25a/Chek1/Clspn/App/Nabp1/Chmp4c/Vps4b/Camk2d/Rad17/Ccng1/Mbd4/Rab11a/Fam122a/Cdc25b/Pkia/Brsk1	21
BP	GO:1903076	regulation of protein localization to plasma membrane	23/2344	115/28814	4.6082e-05	0.000330029	0.000175718	Stx3/Pik3r1/Wnk3/Arf6/Pls1/Dab2/Sqstm1/Kif5b/Wnt3a/Hectd1/Ldlrap1/Atp2c1/Lypla1/Camk2d/Sorbs1/Itga3/Lrp1/Prkci/Rab11a/Ptpn9/Nrxn1/Rer1/Pkdcc	23
BP	GO:0032253	dense core granule localization	7/2344	14/28814	4.80229e-05	0.000342994	0.000182621	Mapk8/Kif1c/Kif1b/Kif5a/Kif5b/Sybu/Tanc2	7
BP	GO:1901950	dense core granule transport	7/2344	14/28814	4.80229e-05	0.000342994	0.000182621	Mapk8/Kif1c/Kif1b/Kif5a/Kif5b/Sybu/Tanc2	7
BP	GO:0007204	positive regulation of cytosolic calcium ion concentration	51/2344	354/28814	4.80607e-05	0.000342994	0.000182621	Ngf/Fasl/Ccr7/Dmd/Adrb2/Il13/P2rx1/Bcl2/Cxcr4/Edn1/Adcyap1r1/Cacna2d1/Abl2/Drd1/Ccr2/F2r/Itpr1/Pde4d/Pdgfra/S1pr1/Lrp6/Pkd2/Trpv6/Slc24a2/Plcd1/Esr1/Ptgfr/Pkd1/Jph3/Camk2d/Ptger4/Lpar1/Ank2/Lrp1/Trpc5/Ccl1/Pawr/P2ry10/Akap6/Gpr174/Ptk2b/Tmbim6/Asph/Chd7/Gata2/Gja1/Trhr/Pla2g6/Lpar6/Cacna1c/Ptgdr	51
BP	GO:0042490	mechanoreceptor differentiation	20/2344	93/28814	4.83194e-05	0.000344438	0.00018339	Rbpj/Mycn/Atp2b2/Slc4a7/Dll1/Pafah1b1/Slitrk6/Pls1/Trip11/Fat4/Triobp/Mycl/Rest/Dicer1/Ntf3/Ntrk2/Esrp1/Ripor2/Cecr2/Kcnma1	20
BP	GO:0003229	ventricular cardiac muscle tissue development	16/2344	65/28814	4.84413e-05	0.000344904	0.000183638	Rbpj/Tgfbr1/Hand1/Tgfbr3/Smad7/Lrp2/Bmpr1a/Dll4/Ube4b/Med1/Heg1/Pou4f1/Zfpm2/Chd7/Rxra/Isl1	16
BP	GO:0030857	negative regulation of epithelial cell differentiation	14/2344	52/28814	4.90716e-05	0.000348579	0.000185595	Tgfbr1/Vegfa/Dll1/Zeb1/Spred1/Sall1/Osr1/Srsf6/Yap1/Acvrl1/Spry1/Spry2/Foxp4/Ifng	14
BP	GO:0060043	regulation of cardiac muscle cell proliferation	14/2344	52/28814	4.90716e-05	0.000348579	0.000185595	Rbpj/Tgfbr1/Tgfbr3/Bmpr1a/Jarid2/Tgfbr2/Fgf9/Zfpm2/Yap1/Ncam1/Kcnk2/Pten/Gja1/Pim1	14
BP	GO:0045672	positive regulation of osteoclast differentiation	11/2344	34/28814	4.95965e-05	0.000351491	0.000187145	Ppargc1b/Fos/Creb1/Asxl2/Pou4f1/Tmem64/Csf1/Pou4f2/Car2/Dlk1/Ifng	11
BP	GO:0051497	negative regulation of stress fiber assembly	11/2344	34/28814	4.95965e-05	0.000351491	0.000187145	Clasp2/Dlc1/Cgnl1/Arhgap28/Pik3r1/S1pr1/Tjp1/Arhgef18/Coro2b/Met/Pak2	11
BP	GO:0061326	renal tubule development	22/2344	108/28814	4.9923e-05	0.000353395	0.000188159	Greb1l/Pbx1/Bcl2/Col4a1/Wnt9b/Lgr4/Vegfa/Eya1/Dll1/Pkd2/Sall1/Fat4/Wnt7b/Fgf1/Osr1/Ctnnbip1/Yap1/Fmn1/Six4/Gata3/Hoxa11/Aqp11	22
BP	GO:0019229	regulation of vasoconstriction	19/2344	86/28814	5.00789e-05	0.000354088	0.000188528	P2rx1/Edn1/Drd1/Nos1/Map2k1/F2r/Casr/Apln/Bmpr2/Add3/Hif1a/Pde5a/Dock4/Cysltr1/Hmgcr/Gja1/Cacna1c/Adra2a/Atp2b1	19
BP	GO:0050878	regulation of body fluid levels	53/2344	373/28814	5.02919e-05	0.000355183	0.000189111	Rab27a/Il6/Adrb2/P2rx1/Atp2b2/Edn1/Tmprss11f/Vegfa/Kcnn4/Akap11/Cyp26b1/Wnk3/F2r/Apln/Med1/Pdgfra/Wnt3a/Creb1/F3/Stxbp3/Heg1/Tph1/Wnk1/Nr1h2/Hif1a/Wfs1/Serpinc1/Mllt6/Coro2b/Nbeal2/Celsr2/Stat5b/Ptger4/Chuk/Fgf10/Ptprj/Serpine2/Tfpi2/Il6ra/Tlr4/Fa2h/Adcy6/Met/Gja1/Nfe2l2/Prlr/Ugcg/Slc7a11/Stk39/Rap2b/Kcnma1/Adra2a/Rab14	53
BP	GO:0046488	phosphatidylinositol metabolic process	27/2344	147/28814	5.14395e-05	0.000362868	0.000193203	Lpgat1/Pigm/Pla2g3/Cds1/Pik3r1/Pip4p1/Pip4k2a/Socs6/Pi4k2a/Atg14/Pik3r3/Pip4p2/Mtmr3/Plcd1/Socs3/Mtmr2/Plcb1/Synj1/Lclat1/Piga/Cwh43/Ttc7b/Inpp5a/Pten/Pikfyve/Pigc/Inpp5j	27
BP	GO:0048536	spleen development	13/2344	46/28814	5.21432e-05	0.000367408	0.00019562	Pbx1/Bcl2/Flt3/Myb/Jarid2/Slc40a1/Dicer1/Bcl2l11/Pitx2/Fas/Fgf10/Cdh17/Hoxb4	13
BP	GO:0002791	regulation of peptide secretion	38/2344	239/28814	5.2373e-05	0.000368602	0.000196256	Acvr1c/Rfx6/G6pc2/Il6/Hmga2/Rab8b/Pfkfb2/Rfx3/Clock/Nos1/Casr/Apln/Acsl4/Pex5l/Midn/Kcnb1/Kif5b/Pde3b/Sybu/Hif1a/Rest/Ptger4/Cnr1/Lrp1/Itsn1/Pparg/Chd7/Hmgcr/Gja1/Pla2g6/Nrxn1/Myt1/Cdk16/Adra2a/Ifng/Sfrp1/Isl1/Pim3	38
BP	GO:0032232	negative regulation of actin filament bundle assembly	12/2344	40/28814	5.27369e-05	0.00037031	0.000197165	Clasp2/Dlc1/Cgnl1/Map3k1/Arhgap28/Pik3r1/S1pr1/Tjp1/Arhgef18/Coro2b/Met/Pak2	12
BP	GO:1903670	regulation of sprouting angiogenesis	12/2344	40/28814	5.27369e-05	0.00037031	0.000197165	Ppp1r16b/Stard13/Vegfa/Dll1/Tjp1/Epn2/Fgf1/Flt1/Rhoj/Smad1/Sema6a/Jak1	12
BP	GO:1904951	positive regulation of establishment of protein localization	49/2344	337/28814	5.2861e-05	0.000370755	0.000197402	Rfx6/Il6/Il13/Rufy3/Apbb3/Cep120/Cep135/Pik3r1/Lrp2/Pfkfb2/Kcnn4/Fbxw7/Arf6/Cd2ap/Cdk5r1/Casr/Crebrf/Acsl4/App/Adam9/Sec24a/Kcnb1/Kif5b/Sorl1/Sar1b/Sybu/Prr5l/Rapgef4/Atp2c1/Nr1h2/Hif1a/Tsg101/Tcaf2/Coro2b/Ptger4/Sh3glb1/Lrp1/Zic1/Tlr4/A1cf/Pparg/Asph/Gja1/Pla2g6/Ubr5/Ifng/Ankrd1/Isl1/Edem1	49
BP	GO:0035710	CD4-positive, alpha-beta T cell activation	23/2344	116/28814	5.31066e-05	0.000372051	0.000198092	Ccr7/Il6/Smad7/Atp7a/Ccr2/Myb/Entpd7/Tgfbr2/Runx1/Cebpb/Rora/Ptger4/Il12a/Satb1/Il21/Il6ra/Loxl3/Rsad2/Tox/Rara/Gata3/Hlx/Ifng	23
BP	GO:0033500	carbohydrate homeostasis	44/2344	292/28814	5.32915e-05	0.000372918	0.000198554	Rfx6/G6pc2/Il6/Cry2/Igf1r/Lin28a/Prkaa2/Pik3r1/Map2k1/Fbn2/Raf1/Hectd4/Rab11fip5/Kcnb1/Kif5b/Slc2a4/Pde3b/Stxbp3/Slc18a2/Sybu/Hif1a/Wfs1/Ankrd26/Cnr1/Lrp1/Ptprj/Tra2b/Foxk1/Pparg/Tent4b/Hmgcr/Met/Pla2g6/Foxo1/Nrxn1/Gprc5b/Ngfr/Sesn2/Cacna1c/Myt1/Cdk16/Adra2a/Ncoa5/Pim3	44
BP	GO:0006900	vesicle budding from membrane	15/2344	59/28814	5.5323e-05	0.000386249	0.000205652	Sec16b/Wasl/Ap1s2/Arfgap2/Fnbp1l/Sec24a/Slc2a4/Chmp4c/Sar1b/Chmp5/Dnm3/Prkci/Sec23a/Cul3/Sec24c	15
BP	GO:0031113	regulation of microtubule polymerization	15/2344	59/28814	5.5323e-05	0.000386249	0.000205652	Clasp2/Mapk8/Sgk1/Arl2/Camsap1/Clip1/Mapre3/Togaram1/Nin/Akap9/Mapre1/Met/Map1b/Inpp5j/Cdh5	15
BP	GO:0019221	cytokine-mediated signaling pathway	58/2344	421/28814	5.56836e-05	0.000388323	0.000206756	Trim6/Iigp1/Tyk2/Osmr/Il6/Cxcr4/Edn1/Hipk1/Trim41/Traf3/Ghr/Slit2/Il10ra/Il7r/Ccr2/Flt3/Pafah1b1/Crebrf/Med1/Osm/Eda/F3/Usp25/Rps6ka4/Rps6ka5/Peli3/Kit/Ythdf3/Pias3/Wbp1l/Wnk1/Cnot7/Hif1a/Klf6/Cntfr/Gab1/Stat5b/Plcb1/Ccl20/Chuk/Yap1/Nkiras1/Csf1/Slc1a1/Il6ra/Ccl1/Grem2/Cxcl12/Pparg/Ptk2b/Pira2/Prlr/Ugcg/Stk39/Jak1/Ifng/Lifr/Cdip1	58
BP	GO:0031056	regulation of histone modification	33/2344	197/28814	5.60896e-05	0.000390708	0.000208026	Kdm3a/Fmr1/Vegfa/Chek1/Nos1/Atrx/Myb/Phf19/Phf20/Prmt6/Kdm2a/App/Jarid2/Tet1/Kmt2b/Rps6ka4/Rps6ka5/Asxl2/Zfp451/Mllt6/Kdm4a/Mtf2/Dmrtc2/Rtf1/Lpin1/Gata2/Gata3/Wbp2/Ctcf/Ubr5/Isl1/Smarca5/Ube2n	33
BP	GO:0043244	regulation of protein-containing complex disassembly	25/2344	132/28814	5.70284e-05	0.000396795	0.000211267	Tmod2/Clasp2/Rdx/Adrb2/Igf1r/Taok1/Rubcn/Eif5a2/Lima1/Cfl2/Fyco1/Map6d1/Add3/Camsap1/Wdr1/Sema5a/Add1/Gspt1/Asph/Shroom2/Map1b/Capza1/Pdxp/Tmod1/Arhgef2	25
BP	GO:0006906	vesicle fusion	22/2344	109/28814	5.77981e-05	0.000401694	0.000213875	Eea1/Syt11/Stx17/Stx3/Rab8b/Pip4k2a/Rubcnl/Kif5b/Stx6/Vamp3/Gosr1/Vti1a/Chmp5/Stx12/Snap25/Pikfyve/Cav2/Gosr2/Vav3/Arl8b/AU040320/Stx16	22
BP	GO:1901990	regulation of mitotic cell cycle phase transition	46/2344	311/28814	5.80061e-05	0.000402322	0.00021421	Rdx/Pbx1/Bcl2/Ccnd2/Hmga2/Senp2/Usp47/Taok1/Hus1/Cdc25a/Chek1/Ddx3x/Clspn/App/Nabp1/E2f1/Pkd2/Chmp4c/Ankrd17/E2f7/Hecw2/Ppp2r3d/Rbl2/Rb1/Vps4b/Pkd1/Ctdspl/Camk2d/Nacc2/Ambra1/Plcb1/Rad17/Zwint/Fgf10/Ccng1/Mbd4/Rab11a/Crlf3/Nek6/Fam122a/Cdc25b/Cul3/Pkia/Pten/Zfp655/Brsk1	46
BP	GO:0070482	response to oxygen levels	45/2344	302/28814	5.80203e-05	0.000402322	0.00021421	Rbpj/Cpeb2/Cpeb1/Adrb2/Bach1/Bcl2/Edn1/Egln2/Hif1an/Vegfa/Map2k1/Itpr1/Nfatc3/Higd1a/Raf1/Cbfa2t3/Slc2a4/Fmn2/Egln3/Atf2/Tsc1/Rora/Hif1a/Epha4/Flt1/Rest/Camk2d/Gucy1a2/Ak4/Fas/Rock2/Slc1a1/Pou4f2/Ndnf/Pparg/Tmbim6/Kcnk2/Npepps/Pten/Kcnk3/Nfe2l2/Foxo1/Hyou1/Kcnma1/Prkcb	45
BP	GO:0003148	outflow tract septum morphogenesis	10/2344	29/28814	5.89031e-05	0.000407058	0.000216731	Tbx1/Lrp2/Rarb/Bmpr1a/Bmpr2/Tgfbr2/Zfpm2/Rara/Nrp2/Isl1	10
BP	GO:0048384	retinoic acid receptor signaling pathway	10/2344	29/28814	5.89031e-05	0.000407058	0.000216731	Tgif1/Tbx1/Cyp26b1/Rarb/Nr1h2/Ptf1a/Pparg/Rara/Rxra/Aldh1a2	10
BP	GO:1901863	positive regulation of muscle tissue development	10/2344	29/28814	5.89031e-05	0.000407058	0.000216731	Adrb2/Bcl2/Dll1/Myf5/Wnt3a/Creb1/Ppargc1a/Rps6kb1/Hmgcr/Gja1	10
BP	GO:1902893	regulation of miRNA transcription	19/2344	87/28814	5.92353e-05	0.000408891	0.000217707	Zfp512b/Tgfbr1/Bmpr1a/Fos/Jun/Nfatc3/Apln/App/Nr1h2/Nfib/Hif1a/Rest/Smad1/Pparg/Rara/Gata2/Gata3/Ngfr/Ctcf	19
BP	GO:0038127	ERBB signaling pathway	23/2344	117/28814	6.10742e-05	0.000420634	0.000223959	Rbpj/Fasl/Hip1/Garem1/Abl2/Ptprr/Fbxw7/Tfap2a/Sos1/Rassf2/Esr1/Gab1/Tsg101/Epgn/Ccdc88a/Slc30a10/Ptprj/Bcar3/Ptk2b/Snx5/Grb2/Hbegf/Adra2a	23
BP	GO:1904659	glucose transmembrane transport	23/2344	117/28814	6.10742e-05	0.000420634	0.000223959	Osbpl8/Edn1/Slc25a27/Slc2a12/Mfn2/Drd1/Pth/Crebl2/Slc2a4/Stxbp3/Nr4a3/Mef2a/Tsc1/Esr1/Sorbs1/Yes1/Prkci/Pou4f2/Rps6kb1/Met/Nfe2l2/Sesn2/Prkcb	23
BP	GO:0002042	cell migration involved in sprouting angiogenesis	14/2344	53/28814	6.17286e-05	0.000424662	0.000226104	Stard13/Vegfa/Fbxw7/Slit2/Dll4/Spred1/Akt3/Map3k3/Rhoj/Egr3/Hdac9/Gata2/Efnb2/Plk2	14
BP	GO:0051258	protein polymerization	42/2344	276/28814	6.19611e-05	0.000425783	0.000226701	Trim6/Tmod2/Clasp2/Rdx/Gas7/Wasl/Mapk8/Map3k1/Rictor/Diaph2/Arhgap28/Septin2/Sgk1/Slit2/Arf6/Ssh2/Lats1/Arl2/Ndel1/Fchsd2/Add3/Camsap1/Clip1/Mapre3/Spire1/Togaram1/Ambra1/Nin/Fmn1/Tppp/Akap9/Add1/Ptk2b/Grb2/Mapre1/Met/Map1b/Capza1/Hsp90aa1/Tmod1/Inpp5j/Cdh5	42
BP	GO:0009416	response to light stimulus	47/2344	321/28814	6.24975e-05	0.000428986	0.000228406	Fbxl12/Ercc6/Meis2/Ndrg4/Casp3/Map4k3/Ap1s2/Fmr1/Mapk8/Hoxa1/Bcl2/Cry2/Usp47/Pik3r1/Abl2/Sgk1/Fbxw7/Drd1/Hus1/Cdc25a/Chek1/Sik1/Ube4b/N4bp1/App/Idua/Creb1/Rs1/Slc24a2/Kit/Atxn1/Hif1a/Ddhd2/Il12a/Tipin/Sema5a/Pbk/Pparg/Casp7/Hmgcr/Nr2f6/Map2k7/Slc7a11/Brsk1/Cacna1c/Ppp1cc/Ro60	47
BP	GO:0035313	wound healing, spreading of epidermal cells	8/2344	19/28814	6.3225e-05	0.000433492	0.000230805	Clasp2/Rreb1/Wnt7a/Fermt2/Acvrl1/Arhgap24/Pten/Hbegf	8
BP	GO:0046467	membrane lipid biosynthetic process	25/2344	133/28814	6.4874e-05	0.0004443	0.00023656	P2rx1/Pigm/Kdsr/Elovl5/St6galnac6/St3gal1/St8sia2/St6galnac3/Ormdl3/Acer2/B3galt2/B3gnt5/Fut4/Piga/Asah2/B3galt1/Fa2h/Cwh43/Elovl3/Ugcg/Ugt8a/Pla2g6/Pigc/Ormdl1/B4galt3	25
BP	GO:2000345	regulation of hepatocyte proliferation	9/2344	24/28814	6.49964e-05	0.000444639	0.00023674	Cflar/Itpr1/Med1/Wnt3a/Tnfaip3/Fgf1/Fgf18/Lims2/Ifng	9
BP	GO:0061053	somite development	20/2344	95/28814	6.643e-05	0.000453938	0.000241692	Rbpj/Crb2/Zeb2/Dll1/Plxna2/Bmpr1a/Lrp6/Myf5/Wnt3a/Axin2/Kdm6a/Six4/Loxl3/Poglut1/Aldh1a2/Rbbp6/Nrarp/Otx2/Sox11/Sfrp1	20
BP	GO:0007628	adult walking behavior	13/2344	47/28814	6.67448e-05	0.000454691	0.000242093	Pmp22/Abl2/Drd1/Oxr1/Idua/Scn1a/Glrb/Epha4/Zic1/Chd7/Hipk2/Cacna1c/Kcnma1	13
BP	GO:0016525	negative regulation of angiogenesis	22/2344	110/28814	6.67635e-05	0.000454691	0.000242093	Stard13/Fasl/Adrb2/Rock1/Col4a2/Ago1/Ccr2/Fbln5/Spred1/Col4a3/Pde3b/Atf2/Sulf1/Epn2/Flt1/Rock2/Spry2/Pparg/Hoxa5/Sema6a/Ngfr/Plk2	22
BP	GO:0055006	cardiac cell development	22/2344	110/28814	6.67635e-05	0.000454691	0.000242093	Edn1/Tgfbr3/Vegfa/Bmpr1a/Pdgfra/Trip10/Mef2a/Sorbs2/Akap13/Dicer1/Camk2d/Pitx2/Pbrm1/Pdcd4/Hnrnpu/Akap6/Pdlim5/Map2k4/Met/Rgs2/Sgcb/Isl1	22
BP	GO:0090218	positive regulation of lipid kinase activity	11/2344	35/28814	6.70321e-05	0.000456012	0.000242796	Tnfaip8l3/Atg14/Pdgfra/App/Flt1/Ambra1/Sh3glb1/Ptk2b/Vav3/Epha8/Vav2	11
BP	GO:0051170	import into nucleus	31/2344	182/28814	6.73007e-05	0.000457331	0.000243498	Il6/Cry2/Pik3r1/Phip/E2f3/Drd1/Nup50/Med1/Sqstm1/Kpna1/Kpna2/Fgf9/Txnip/Nup35/Atf2/Kpna6/Rab18/Eif4enif1/Zic1/Stk4/Nutf2/Ipo11/Nup153/Tnpo1/Kpnb1/Pkia/Pom121/Ubr5/Nxt2/Cabp1/Ifng	31
BP	GO:0031647	regulation of protein stability	46/2344	313/28814	6.78839e-05	0.000460781	0.000245335	Taf9b/Ddi2/Gga3/Casp3/Bcl2/Senp2/Usp47/Hip1/Pik3r1/Btrc/Smad7/Fbxw7/Cdc37l1/Usp9x/Crebl2/Mosmo/Rnf128/Usp3/Creb1/Nedd4l/Rassf2/Aak1/Tsc1/Epha4/Wfs1/Wiz/Mylip/Dsc3/Lamp1/Ank2/Stk4/Naa16/Plpp3/Stx12/A1cf/Asph/Cul3/Pten/Hsp90aa1/Coa8/Rnf139/Ctnnd1/Ubr5/Phb/Pim1/Naa15	46
BP	GO:0038179	neurotrophin signaling pathway	12/2344	41/28814	6.90679e-05	0.000468297	0.000249337	Ngf/Zfyve27/Casp3/Raf1/Sos1/Ulk1/Magi2/Ntf3/Sh3glb1/Spry1/Spry2/Zdhhc17	12
BP	GO:0001738	morphogenesis of a polarized epithelium	19/2344	88/28814	6.98459e-05	0.000473047	0.000251866	Wnt9b/Fzd3/Intu/Abl2/Wnt7a/Pafah1b1/Dab2/Lrp6/Fat4/Wnt7b/Lama3/Wdr1/Ophn1/Dvl2/Traf3ip1/Rpgrip1l/Brsk1/Ctnnd1/Sfrp1	19
BP	GO:0008645	hexose transmembrane transport	23/2344	118/28814	7.00933e-05	0.000473673	0.000252199	Osbpl8/Edn1/Slc25a27/Slc2a12/Mfn2/Drd1/Pth/Crebl2/Slc2a4/Stxbp3/Nr4a3/Mef2a/Tsc1/Esr1/Sorbs1/Yes1/Prkci/Pou4f2/Rps6kb1/Met/Nfe2l2/Sesn2/Prkcb	23
BP	GO:0071675	regulation of mononuclear cell migration	23/2344	118/28814	7.00933e-05	0.000473673	0.000252199	Wasl/Ccr7/Dusp1/Cd200r1/Slit2/Ccr2/Lrch1/App/Crk/Mospd2/Wnk1/Plcb1/Il12a/Ccl20/Csf1/Ptprj/Ccl1/Cxcl12/Ptk2b/Stk39/Ripor2/Mstn/Akirin1	23
BP	GO:0009991	response to extracellular stimulus	56/2344	406/28814	7.1718e-05	0.000484117	0.00025776	Acvr1c/Ercc6/Mapk8/Adrb2/Bche/Bcl2/Wnt9b/Adrb3/Gatm/Fnip1/Prkaa2/Seh1l/Sesn1/Nuak2/Htr4/Fos/Jun/Sik1/Higd1a/Tmem135/Tbl1xr1/Med1/Atg14/Kcnb1/Lrp6/Ulk1/Sorl1/Mtmr3/Arhgap35/Wipi2/Atf2/Alpl/Tsc1/Ahcyl/Acadm/Wdr45b/Serpinc1/Sh3glb1/Fas/Map3k5/Ppargc1a/Ncoa1/Scd4/Foxk1/Nuak1/Rps6kb1/Pparg/Slc25a25/Rxra/Nfe2l2/Foxo1/Sesn2/Tnrc6a/Brsk1/Adora2b/Pim1	56
BP	GO:0001704	formation of primary germ layer	21/2344	103/28814	7.23442e-05	0.000487267	0.000259437	Crb2/Col5a2/Hand1/Hmga2/Dusp1/Col12a1/Eya1/Bmpr1a/Bmpr2/Wnt3a/Nr4a3/Macf1/Smad2/Dusp2/Txnrd1/Elf5/Kdm6a/Smad1/Rtf1/Fzd7/Hoxa11	21
BP	GO:0060993	kidney morphogenesis	21/2344	103/28814	7.23442e-05	0.000487267	0.000259437	Greb1l/Pbx1/Bcl2/Wnt9b/Nphp3/Lgr4/Fras1/Vegfa/Eya1/Sall1/Fat4/Wnt7b/Fgf1/Osr1/Tshz3/Ctnnbip1/Fmn1/Fgf10/Six4/Gata3/Hoxa11	21
BP	GO:0060326	cell chemotaxis	46/2344	314/28814	7.33771e-05	0.000493679	0.000262851	Ccr7/Cxcr4/Edn1/Dusp1/Vegfa/Slit2/Ccr2/Pde4d/Pdgfra/App/Crk/Mospd2/S1pr1/Smoc2/Kit/Wnk1/Fgf1/Flt1/Gab1/Dock4/Il12a/Ccl20/Pde4b/Egr3/Lpar1/Csf1/Fgf18/Lbp/Ptprj/Sema5a/Ccl1/Cxcl12/Ptk2b/Lox/Hmgb2/Met/Tnfaip6/Hbegf/Pikfyve/Stk39/Vav3/Ripor2/Jaml/Ifng/Mstn/Akirin1	46
BP	GO:0006997	nucleus organization	26/2344	142/28814	7.41203e-05	0.000498131	0.000265221	Kdm3a/Nemp1/Ahctf1/Seh1l/Nfe2l1/Chek1/Tbpl1/Pafah1b1/Reep3/Srpk2/Ndel1/Chmp4c/Nup35/Map7/Vps4b/Chmp5/Chmp1a/Bend3/Nectin2/Tmem170/Dmrtc2/Nup153/Golm1/Hmgb2/Pom121/Smarca5	26
BP	GO:0051235	maintenance of location	49/2344	342/28814	7.68842e-05	0.000516138	0.000274809	Osbpl8/Acvr1c/Ngf/Fasl/Dmd/Il13/Cry2/Cds1/Drd1/F2r/Fbn2/Itpr1/Pde4d/Pafah1b1/Tmem135/Ankrd13c/Pex5l/Pkd2/Lats1/Sorl1/Arl2/Topors/Slc17a7/Arhgap21/Asxl2/Nr1h2/Pkd1/Jph3/Ccdc88a/Camk2d/Stat5b/Ank2/Ehd1/Mprip/Hnrnpu/Abhd5/Akap9/Akap6/Pparg/Ptk2b/Asph/Chd7/Adcy6/Gja1/Slc30a7/Rer1/Tnrc6a/Nrip1/Vps13a	49
BP	GO:0048483	autonomic nervous system development	14/2344	54/28814	7.71405e-05	0.00051729	0.000275422	Hoxa1/Tbx1/Fzd3/Ret/Sema3a/Arx/Tfap2a/Plxna4/Ntf3/Gata3/Hlx/Nrp2/Nav2/Sox11	14
BP	GO:0051047	positive regulation of secretion	57/2344	417/28814	7.97735e-05	0.000534039	0.00028434	Ptafr/Stxbp5/Clasp2/Rfx6/Rab27a/Il13/Edn1/Apbb3/Pla2g3/Rab8b/Slc6a1/Pfkfb2/Kcnn4/Mfn2/Acvr2a/Arf6/Cd2ap/Casr/Apln/Ncs1/Slc4a8/Acsl4/Dab2/Adam9/Pex5l/Sec24a/Kcnb1/Kif5b/Creb1/Sybu/Runx1/Rapgef4/Nr1h2/Plcd1/Hif1a/Vps4b/Dpysl2/Tsg101/Ptger4/Lamp1/Lrp1/Itsn1/Stam/Tlr4/Cxcl12/A1cf/Pparg/Snx5/Snap25/Gata2/Gja1/Pla2g6/Cadps/Adora2b/Sox11/Ankrd1/Isl1	57
BP	GO:0010970	transport along microtubule	29/2344	167/28814	7.98129e-05	0.000534039	0.00028434	Fmr1/Bsn/Rasgrp1/Klc1/Ssx2ip/Map2k1/Pafah1b1/Kif1c/Kif1b/Kif5a/Bicd2/Bicd1/App/Kif3b/Kif5b/Kif5c/Ndel1/Fyco1/Sybu/Arhgap21/Hif1a/Mreg/Cnih2/Lamp1/Hnrnpu/Traf3ip1/Dst/Map1b/Arl8b	29
BP	GO:0014912	negative regulation of smooth muscle cell migration	10/2344	30/28814	8.1933e-05	0.000547624	0.000291573	Ndrg4/Sema6d/Slit2/Bmpr1a/Lrp1/Ppargc1a/Gna12/Pparg/Nfe2l2/Trib1	10
BP	GO:0061614	miRNA transcription	19/2344	89/28814	8.21054e-05	0.000548177	0.000291867	Zfp512b/Tgfbr1/Bmpr1a/Fos/Jun/Nfatc3/Apln/App/Nr1h2/Nfib/Hif1a/Rest/Smad1/Pparg/Rara/Gata2/Gata3/Ngfr/Ctcf	19
BP	GO:0008286	insulin receptor signaling pathway	24/2344	127/28814	8.24366e-05	0.000549188	0.000292405	Osbpl8/Igf1r/Pik3r1/Phip/Mfn2/Pip4k2a/Kl/Pik3r3/Sorl1/Ndel1/Socs3/Sorbs1/Ankrd26/Plcb1/Ptprj/Bcar3/Rps6kb1/Snx5/Grb2/Cav2/Foxo1/Prkcb/Mstn/Ncoa5	24
BP	GO:0043280	positive regulation of cysteine-type endopeptidase activity involved in apoptotic process	24/2344	127/28814	8.24366e-05	0.000549188	0.000292405	Acvr1c/Ngf/Dlc1/Fasl/P2rx1/Cflar/Hip1/Ret/Ddx3x/F2r/App/Col4a3/Wnt3a/F3/Acer2/Ccn2/Rest/Bcl2l11/Fas/Map3k5/Slc1a1/Pparg/Apaf1/Ngfr	24
BP	GO:0043393	regulation of protein binding	35/2344	218/28814	8.29426e-05	0.000551957	0.00029388	Atp2a2/Ngf/Mapk8/Tgfbr1/Adrb2/Rock1/Tgfbr3/Plxnd1/Nphp3/Senp2/Abl2/Dab2/Tiam1/App/Crk/Aktip/Wnt3a/Sorl1/Ldlrap1/Rgma/Mapre3/Pkd1/Ctnnbip1/Hnrnpk/Lrp1/Grem2/Stk4/Add1/Tmbim6/Lox/Mapre1/Hipk2/Plcl2/Agrn/Plk2	35
BP	GO:0099172	presynapse organization	15/2344	61/28814	8.37674e-05	0.000555691	0.000295868	Bsn/Lrfn5/Arf6/Wnt7a/Slitrk6/Gpc6/App/Wnt3a/Pclo/Fzd5/Mdga2/Pten/Nrxn1/Slitrk1/Efnb2	15
BP	GO:0007173	epidermal growth factor receptor signaling pathway	21/2344	104/28814	8.37825e-05	0.000555691	0.000295868	Fasl/Hip1/Garem1/Abl2/Fbxw7/Tfap2a/Sos1/Rassf2/Esr1/Gab1/Tsg101/Epgn/Ccdc88a/Slc30a10/Ptprj/Bcar3/Ptk2b/Snx5/Grb2/Hbegf/Adra2a	21
BP	GO:0070167	regulation of biomineral tissue development	21/2344	104/28814	8.37825e-05	0.000555691	0.000295868	Txlng/Adrb2/Acvr2b/Acvr2a/Bmpr1a/Fbn2/Tfap2a/Kl/Pth/Bmpr2/S1pr1/Asxl2/Cebpb/Hif1a/Osr1/Dicer1/Tent5a/Ptk2b/Gja1/Pkdcc/Atp2b1	21
BP	GO:0002262	myeloid cell homeostasis	33/2344	201/28814	8.39585e-05	0.000555691	0.000295868	Rbfox2/Casp3/Il6/Tgfbr3/Xkr8/Vegfa/Sox6/Nfe2l1/Acvr2a/Cdk6/Ccr2/Med1/Smad5/Ncapg2/Kit/Hif1a/Mecom/Rb1/Pknox1/Klf13/Bcl2l11/Stat5b/Plcb1/Pde4b/Add1/Gata2/Gata3/Hmgb2/Hoxa5/Slc7a11/Ikzf1/Ampd3/Ifng	33
BP	GO:0045619	regulation of lymphocyte differentiation	33/2344	201/28814	8.39585e-05	0.000555691	0.000295868	Ccr7/Il6/Rasgrp1/Smad7/Cyp26b1/Il7r/Ccr2/Flt3/Myb/Zeb1/Sos1/Tgfbr2/Runx1/Dicer1/Zfp609/Zbtb16/Ambra1/Stat5b/Il12a/Egr3/Il21/Fas/Loxl3/Tox/Rara/Gata3/Hlx/Hsp90aa1/Nrarp/Ikzf1/Atp11c/Ifng/Sfrp1	33
BP	GO:0030517	negative regulation of axon extension	13/2344	48/28814	8.47638e-05	0.000560414	0.000298383	Sema6d/Sema3a/Slit2/Cdk5r1/Rnf6/Wnt3a/Sema7a/Sema4b/Sema4c/Sema5a/Ifrd1/Ntn1/Sema6a	13
BP	GO:0045913	positive regulation of carbohydrate metabolic process	18/2344	82/28814	8.55403e-05	0.000564936	0.00030079	Ptafr/Arpp19/Has2/Prkaa2/Adcyap1r1/Slc4a4/Pth/Ppp1r3e/Kat2b/App/Plcd1/Hif1a/Entpd5/Sorbs1/Ptger4/Foxo1/Ifng/Rgn	18
BP	GO:0022029	telencephalon cell migration	16/2344	68/28814	8.69817e-05	0.000573216	0.000305199	Cxcr4/Slit2/Drd1/Arx/Reln/Dixdc1/Cdk5r1/Pafah1b1/Pex13/Lrp6/Ndel1/Lrp8/Lhx6/Cul5/Dcx/Cxcl12	16
BP	GO:0060389	pathway-restricted SMAD protein phosphorylation	16/2344	68/28814	8.69817e-05	0.000573216	0.000305199	Tgfbr1/Tgfbr3/Gdf6/Smad7/Usp15/Acvr2a/Bmpr1a/Gdf10/Dab2/Bmpr2/Tgfbr2/Pmepa1/Acvrl1/Lrp1/Pparg/Mstn	16
BP	GO:0097120	receptor localization to synapse	17/2344	75/28814	8.73625e-05	0.000575105	0.000306205	Nptx1/Stx3/Reln/Map2k1/Iqsec2/Kif5a/Gpc6/Kif3b/Kif5b/Kif5c/Magi2/Rapgef4/Cnih2/Rab11a/Snap25/Cacng2/Nrxn1	17
BP	GO:0042770	signal transduction in response to DNA damage	29/2344	168/28814	8.90784e-05	0.00058577	0.000311883	Ercc6/Hmga2/Senp2/Taok1/Thoc1/Clock/Hus1/Chek1/Atrx/Rad9a/Spred1/Clspn/E2f1/Ppm1d/Acer2/E2f7/Atf2/Hic1/Rad17/Tipin/Ccng1/Mbd4/Kmt5a/Grb2/Sesn2/Dot1l/Brsk1/Hipk2/Ankrd1	29
BP	GO:0008045	motor neuron axon guidance	11/2344	36/28814	8.94631e-05	0.00058653	0.000312288	Hoxa1/Cxcr4/Sema3a/Slit2/Lhx3/Plxna4/Kif5c/Epha4/Chn1/Cxcl12/Ntn1	11
BP	GO:0010719	negative regulation of epithelial to mesenchymal transition	11/2344	36/28814	8.94631e-05	0.00058653	0.000312288	Usf3/Tgfbr3/Vegfa/Spred1/Epha4/Spry1/Spry2/Pawr/Gata3/Pten/Sfrp1	11
BP	GO:0045022	early endosome to late endosome transport	12/2344	42/28814	8.95781e-05	0.00058653	0.000312288	Rdx/Hook1/Dennd10/Map2k1/Atg14/Dab2/Aktip/Snx16/Mtmr2/Hook3/Sh3glb1/Dnajc13	12
BP	GO:0110110	positive regulation of animal organ morphogenesis	12/2344	42/28814	8.95781e-05	0.00058653	0.000312288	Rbpj/Edn1/Wnt3a/Frs2/Fgf1/Spry1/Csf1/Fgf10/Six4/Gata3/Hoxa11/Ngfr	12
BP	GO:0045834	positive regulation of lipid metabolic process	31/2344	185/28814	9.213e-05	0.000602593	0.00032084	Tnfaip8l3/Lpgat1/Igf1r/Pla2g3/Elovl5/Atg14/Crebl2/Dab2/Pdgfra/App/Creb1/Nr4a3/Abcg4/Nr1h2/Fgf1/Flt1/Sorbs1/Ambra1/Sh3glb1/Ppargc1a/Abhd5/Pparg/Ptk2b/Pla2g6/Vav3/Adora2b/Epha8/Ifng/Rgn/Vav2/Mlycd	31
BP	GO:0072178	nephric duct morphogenesis	6/2344	11/28814	9.2928e-05	0.000607163	0.000323273	Wnt9b/Epha7/Epha4/Osr1/Gata3/Efnb2	6
BP	GO:0015698	inorganic anion transport	27/2344	152/28814	9.32458e-05	0.000608589	0.000324032	Ptafr/Gabra6/Slc20a1/Slc6a1/Slc20a2/Casr/Slc4a8/Slc25a3/Ano3/Slc17a7/Racgap1/Ano5/Glrb/Cebpb/Slc12a7/Slc12a6/Ano4/Slc1a1/Grm5/Clcn3/Gabra3/Car2/Clcn5/Slc26a2/Slc34a2/Slc12a5/Glra2	27
BP	GO:0019079	viral genome replication	24/2344	128/28814	9.37394e-05	0.000611157	0.0003254	Eea1/Trim6/Fmr1/Bcl2/Hmga2/Pde12/Ddx3x/N4bp1/Zfp809/Znfx1/Atg16l1/Srpk2/Tasor/Pkn2/Cnot7/Kpna6/Dicer1/Pcbp2/Rock2/Rsad2/Nr5a2/Top2b/Phb/Ccnk	24
BP	GO:0002683	negative regulation of immune system process	60/2344	448/28814	9.4047e-05	0.00061116	0.000325402	Dusp22/Wasl/Casp3/Masp1/Col3a1/Dusp1/Syt11/Cd200r1/Thoc1/Pik3r1/Smad7/Fbxw7/Prdm16/Slit2/Usp15/Lrfn5/Il7r/Cdk6/Ccr2/Flt3/Socs6/Lrch1/Lrrc32/Nlrx1/Crk/Pdcd1lg2/Tnfrsf21/Runx1/Ythdf3/Pias3/Tnfaip3/Cnot7/Cebpb/Gpr137b/Pde5a/Btla/Ptger4/Plcb1/Cnr1/Fas/Ptprj/Loxl3/Npy5r/Peli1/Pawr/Cxcl12/Pparg/Tmbim6/Rara/Gata2/Hlx/Tnfaip6/Psma1/Nrarp/Ripor2/Trib1/Ifng/Sox11/Sfrp1/Plcl2	60
BP	GO:0032288	myelin assembly	9/2344	25/28814	9.42402e-05	0.00061116	0.000325402	Pmp22/Cntnap1/Mtmr2/Dicer1/Tppp/Pikfyve/Ugt8a/Pals1/Cntn1	9
BP	GO:0035024	negative regulation of Rho protein signal transduction	9/2344	25/28814	9.42402e-05	0.00061116	0.000325402	Dlc1/Abl2/Tnfaip1/Arhgap35/Heg1/Itga3/Cul3/Met/Ripor2	9
BP	GO:0044331	cell-cell adhesion mediated by cadherin	9/2344	25/28814	9.42402e-05	0.00061116	0.000325402	Ptpru/Vegfa/Wnt3a/Mmp24/Tjp1/Plekha7/Adam19/Ctnnd1/Cdh5	9
BP	GO:0048857	neural nucleus development	9/2344	25/28814	9.42402e-05	0.00061116	0.000325402	Hoxa1/Bcl2/Slc4a7/Arx/Cdk5r1/Atf2/Nfib/Pitx2/Foxp2	9
BP	GO:0008277	regulation of G protein-coupled receptor signaling pathway	25/2344	136/28814	9.45388e-05	0.000612447	0.000326087	Tmod2/Adrb2/Rock1/Edn1/Homer2/Pde4a/Nos1/Pde4d/Apln/Kctd8/Bicd1/App/Grk6/Pde5a/Plcb1/Pde4b/Rock2/Pde10a/Grm5/Gpsm1/Met/Rpgrip1l/Phb/Rgs2/Rgs1	25
BP	GO:0042491	inner ear auditory receptor cell differentiation	14/2344	55/28814	9.57946e-05	0.000619269	0.000329719	Rbpj/Mycn/Atp2b2/Slc4a7/Dll1/Pafah1b1/Slitrk6/Pls1/Triobp/Mycl/Rest/Esrp1/Ripor2/Kcnma1	14
BP	GO:0043620	regulation of DNA-templated transcription in response to stress	14/2344	55/28814	9.57946e-05	0.000619269	0.000329719	Rbpj/Bach1/Hif1an/Vegfa/Nfe2l1/Chek1/Jun/Atf6/Cebpb/Hif1a/Pparg/Tmbim6/Nfe2l2/Sesn2	14
BP	GO:0006664	glycolipid metabolic process	19/2344	90/28814	9.6229e-05	0.000619989	0.000330102	Pigm/St6galnac6/St3gal1/St8sia2/St6galnac3/Kit/Psap/Map7/B3galt2/Itgb8/Fut4/Piga/B3galt1/Fa2h/Cwh43/Ugcg/Ugt8a/Pigc/B4galt3	19
BP	GO:0008593	regulation of Notch signaling pathway	19/2344	90/28814	9.6229e-05	0.000619989	0.000330102	Rbpj/Tspan5/Hif1an/Eya1/Dll1/Dll4/Chac1/Reck/Aak1/Kit/Epn2/Dicer1/Yap1/Fgf10/Ccnc/Poglut1/Gata2/Nrarp/Dlk1	19
BP	GO:0031960	response to corticosteroid	19/2344	90/28814	9.6229e-05	0.000619989	0.000330102	Il6/Bche/Bcl2/Pik3r1/Sgk1/Map2k1/Crebrf/Adam9/Klf9/Fibin/Alpl/Rest/Akap13/Fas/Hnrnpu/Rps6kb1/Rxra/Kcnma1/Mstn	19
BP	GO:0031668	cellular response to extracellular stimulus	37/2344	237/28814	9.63119e-05	0.000619989	0.000330102	Ercc6/Mapk8/Bcl2/Wnt9b/Fnip1/Prkaa2/Seh1l/Sesn1/Nuak2/Fos/Jun/Sik1/Higd1a/Med1/Atg14/Kcnb1/Ulk1/Mtmr3/Arhgap35/Wipi2/Atf2/Tsc1/Wdr45b/Sh3glb1/Fas/Map3k5/Ncoa1/Scd4/Nuak1/Rxra/Nfe2l2/Foxo1/Sesn2/Tnrc6a/Brsk1/Adora2b/Pim1	37
BP	GO:2001237	negative regulation of extrinsic apoptotic signaling pathway	21/2344	105/28814	9.67983e-05	0.000622301	0.000331334	Tgfbr1/Bcl2/Cflar/Vegfa/Phip/Eya1/Birc6/Ddx3x/Gclc/Raf1/Dab2/Mcl1/Stradb/Peli3/Pak5/Tnfaip3/Rb1cc1/Yap1/Fgf10/Rps6kb1/Hmgb2	21
BP	GO:0031667	response to nutrient levels	52/2344	373/28814	9.68748e-05	0.000622301	0.000331334	Acvr1c/Mapk8/Adrb2/Bche/Bcl2/Wnt9b/Adrb3/Gatm/Fnip1/Prkaa2/Seh1l/Sesn1/Nuak2/Htr4/Jun/Sik1/Higd1a/Tmem135/Tbl1xr1/Med1/Atg14/Kcnb1/Lrp6/Ulk1/Sorl1/Mtmr3/Wipi2/Atf2/Alpl/Tsc1/Ahcyl/Acadm/Wdr45b/Serpinc1/Sh3glb1/Fas/Map3k5/Ppargc1a/Ncoa1/Scd4/Foxk1/Nuak1/Rps6kb1/Pparg/Slc25a25/Rxra/Nfe2l2/Foxo1/Sesn2/Tnrc6a/Brsk1/Pim1	52
BP	GO:0003159	morphogenesis of an endothelium	8/2344	20/28814	9.7863e-05	0.000624055	0.000332267	Rbpj/Stard13/Cxcr4/Adamts12/Dll4/Fgf1/Ccm2/Acvrl1	8
BP	GO:0032252	secretory granule localization	8/2344	20/28814	9.7863e-05	0.000624055	0.000332267	Mapk8/Rasgrp1/Kif1c/Kif1b/Kif5a/Kif5b/Sybu/Tanc2	8
BP	GO:0034349	glial cell apoptotic process	8/2344	20/28814	9.7863e-05	0.000624055	0.000332267	Casp3/Pmp22/Mapk8/Dll1/Tnfrsf21/Rb1/Prkci/Akap12	8
BP	GO:0045986	negative regulation of smooth muscle contraction	8/2344	20/28814	9.7863e-05	0.000624055	0.000332267	Adrb2/Dock4/Ptger4/Calcrl/Kcnma1/Adora2b/Adra2a/Rgs2	8
BP	GO:0051546	keratinocyte migration	8/2344	20/28814	9.7863e-05	0.000624055	0.000332267	Map4k4/Has2/Arf6/Adam9/Fgf7/Fgf10/Pten/Hbegf	8
BP	GO:0060841	venous blood vessel development	8/2344	20/28814	9.7863e-05	0.000624055	0.000332267	Vegfa/Acvr2b/Bmpr2/Heg1/Ccm2/Pitx2/Acvrl1/Efnb2	8
BP	GO:0061154	endothelial tube morphogenesis	8/2344	20/28814	9.7863e-05	0.000624055	0.000332267	Rbpj/Stard13/Cxcr4/Adamts12/Dll4/Fgf1/Ccm2/Acvrl1	8
BP	GO:0010876	lipid localization	60/2344	449/28814	0.000100114	0.000637744	0.000339556	Plekha8/Osbpl8/Acvr1c/Tnfaip8l3/Fasl/Sigmar1/Hdlbp/Cry2/Edn1/Pla2g3/Cds1/Xkr8/Kcnn4/Cert1/Mfn2/Pip4k2a/Tmem135/Acsl4/Dab2/Lima1/Ano3/Sec24a/Lrp6/Pitpna/Abca1/Sar1b/Gramd1a/Abcg4/Ldlrap1/Dennd5b/Runx1/Psap/Asxl2/Nr1h2/Vps4b/Crot/Gulp1/Plekha3/Kdm5b/Hbp1/Stat5b/Ano4/Lbp/Lrp1/Trpc5/Ehd1/Abhd5/Nus1/Rps6kb1/Pparg/Slco2b1/Ugcg/Pla2g6/Gltp/Arl8b/Atp11b/Sgpp1/Nrip1/Atp11c/Osbpl3	60
BP	GO:0051384	response to glucocorticoid	18/2344	83/28814	0.000101012	0.000642127	0.000341889	Il6/Bche/Bcl2/Pik3r1/Sgk1/Map2k1/Crebrf/Adam9/Klf9/Fibin/Alpl/Rest/Akap13/Fas/Hnrnpu/Rps6kb1/Rxra/Mstn	18
BP	GO:0055021	regulation of cardiac muscle tissue growth	18/2344	83/28814	0.000101012	0.000642127	0.000341889	Rbpj/Tgfbr1/Edn1/Tgfbr3/Bmpr1a/Jarid2/Trip10/Tgfbr2/Fgf9/Zfpm2/Yap1/Akap6/Ncam1/Kcnk2/Pten/Gja1/Pim1/Rgs2	18
BP	GO:0042593	glucose homeostasis	43/2344	291/28814	0.000101534	0.000643548	0.000342646	Rfx6/G6pc2/Il6/Cry2/Igf1r/Lin28a/Prkaa2/Pik3r1/Map2k1/Fbn2/Raf1/Hectd4/Rab11fip5/Kcnb1/Kif5b/Slc2a4/Pde3b/Stxbp3/Slc18a2/Sybu/Hif1a/Wfs1/Ankrd26/Cnr1/Lrp1/Ptprj/Tra2b/Foxk1/Pparg/Hmgcr/Met/Pla2g6/Foxo1/Nrxn1/Gprc5b/Ngfr/Sesn2/Cacna1c/Myt1/Cdk16/Adra2a/Ncoa5/Pim3	43
BP	GO:0014896	muscle hypertrophy	22/2344	113/28814	0.000101552	0.000643548	0.000342646	Atp2a2/Rock1/Edn1/Nfatc3/Jarid2/Trip10/Nr4a3/Mef2a/Camta2/Sorbs2/Akap13/Pde5a/Camk2d/Kdm4a/Rock2/Akap6/Pparg/Pdlim5/Map2k4/Foxo1/Rgs2/Mstn	22
BP	GO:0090174	organelle membrane fusion	22/2344	113/28814	0.000101552	0.000643548	0.000342646	Eea1/Syt11/Stx17/Stx3/Rab8b/Pip4k2a/Rubcnl/Kif5b/Stx6/Vamp3/Gosr1/Vti1a/Chmp5/Stx12/Snap25/Pikfyve/Cav2/Gosr2/Vav3/Arl8b/AU040320/Stx16	22
BP	GO:0001736	establishment of planar polarity	15/2344	62/28814	0.000102264	0.000646719	0.000344334	Wnt9b/Fzd3/Intu/Abl2/Wnt7a/Pafah1b1/Dab2/Lrp6/Fat4/Wnt7b/Wdr1/Dvl2/Rpgrip1l/Brsk1/Sfrp1	15
BP	GO:0050982	detection of mechanical stimulus	15/2344	62/28814	0.000102264	0.000646719	0.000344334	Atp2b2/Cxcr4/Ano3/Bace1/Pkd2/Scn1a/Kit/Rest/Pkd1/Pkd2l2/Serpine2/Tlr4/Pawr/Cxcl12/Grm8	15
BP	GO:0021766	hippocampus development	17/2344	76/28814	0.000104093	0.000657604	0.00035013	Zeb2/Drd1/Reln/Usp9x/Cdk5r1/Pafah1b1/Zbtb18/Crk/Btg2/Wnt3a/Nr4a3/Lrp8/Tsc1/Emx2/Dcx/Pten/Neurod6	17
BP	GO:0000956	nuclear-transcribed mRNA catabolic process	23/2344	121/28814	0.000104702	0.00066052	0.000351682	Cnot6l/Igf2bp1/Pde12/Cpeb3/Ago1/Tnrc6b/Btg2/Dcp1a/Smg7/Cnot7/Cnot6/Xrn1/Patl1/Nanos1/Eif4enif1/Magohb/Hnrnpu/Pan3/A1cf/Gspt1/Tent4b/Tnrc6a/Pabpc1	23
BP	GO:0099601	regulation of neurotransmitter receptor activity	16/2344	69/28814	0.000104771	0.00066052	0.000351682	Begain/Adrb2/Nptx1/Reln/Mink1/App/Rasgrf2/Dlgap1/Cnih2/Ppargc1a/Akap9/Ptk2b/Cacng2/Nrxn1/Homer1/Ifng	16
BP	GO:0034219	carbohydrate transmembrane transport	24/2344	129/28814	0.000106404	0.000669974	0.000356716	Osbpl8/Edn1/Slc23a2/Slc25a27/Slc2a12/Mfn2/Drd1/Pth/Crebl2/Slc2a4/Stxbp3/Nr4a3/Mef2a/Tsc1/Esr1/Sorbs1/Yes1/Prkci/Pou4f2/Rps6kb1/Met/Nfe2l2/Sesn2/Prkcb	24
BP	GO:0006606	protein import into nucleus	30/2344	178/28814	0.00010649	0.000669974	0.000356716	Il6/Cry2/Pik3r1/Phip/E2f3/Drd1/Nup50/Med1/Sqstm1/Kpna1/Kpna2/Fgf9/Txnip/Nup35/Atf2/Kpna6/Eif4enif1/Zic1/Stk4/Nutf2/Ipo11/Nup153/Tnpo1/Kpnb1/Pkia/Pom121/Ubr5/Nxt2/Cabp1/Ifng	30
BP	GO:0010950	positive regulation of endopeptidase activity	29/2344	170/28814	0.000110558	0.000694854	0.000369963	Acvr1c/Ngf/Dlc1/Fasl/P2rx1/Cflar/Hip1/Akirin2/Ret/Ddx3x/F2r/App/Col4a3/Wnt3a/F3/Acer2/Epha4/Ccn2/Rest/Bcl2l11/Fas/Map3k5/Rock2/Slc1a1/Pawr/Pparg/Asph/Apaf1/Ngfr	29
BP	GO:0009953	dorsal/ventral pattern formation	21/2344	106/28814	0.000111576	0.000699094	0.00037222	Mdfi/Tgif1/Mapk8/Edn1/Senp2/Intu/Tll1/Wnt7a/Bmpr1a/Lhx3/Dll4/Lrp6/Wnt3a/Axin2/Smad2/Acvrl1/Grem2/Traf3ip1/Hoxa11/Otx2/Sfrp1	21
BP	GO:0032006	regulation of TOR signaling	21/2344	106/28814	0.000111576	0.000699094	0.00037222	Rictor/Lin28a/Fnip1/Prkaa2/Slc38a9/Pip4p1/Seh1l/Sesn1/Reln/Akt3/Tmem127/Tsc1/Hif1a/Gpr137c/Fam83d/Gpr137b/Fbxo9/Slc7a1/Gna12/Tbck/Sesn2	21
BP	GO:0110149	regulation of biomineralization	21/2344	106/28814	0.000111576	0.000699094	0.00037222	Txlng/Adrb2/Acvr2b/Acvr2a/Bmpr1a/Fbn2/Tfap2a/Kl/Pth/Bmpr2/S1pr1/Asxl2/Cebpb/Hif1a/Osr1/Dicer1/Tent5a/Ptk2b/Gja1/Pkdcc/Atp2b1	21
BP	GO:0021952	central nervous system projection neuron axonogenesis	10/2344	31/28814	0.000112165	0.0006992	0.000372277	Dclk1/Zeb2/Slit2/Pafah1b1/Plxna4/Nfib/Epha4/Ephb3/Nin/Dcx	10
BP	GO:0060037	pharyngeal system development	10/2344	31/28814	0.000112165	0.0006992	0.000372277	Tgfbr1/Edn1/Tbx1/Eya1/Plxna2/Bmpr1a/Bmpr2/Six4/Gata3/Isl1	10
BP	GO:0086010	membrane depolarization during action potential	10/2344	31/28814	0.000112165	0.0006992	0.000372277	Scn11a/Cacna2d1/Ywhah/Ptpn3/Scn1a/Slmap/Hcn4/Scn9a/Cacna1c/Cacnb2	10
BP	GO:1900273	positive regulation of long-term synaptic potentiation	10/2344	31/28814	0.000112165	0.0006992	0.000372277	Fmr1/Cpeb3/Drd1/Reln/Nos1/Adcy1/App/Sqstm1/Creb1/Hnrnpk	10
BP	GO:2000352	negative regulation of endothelial cell apoptotic process	10/2344	31/28814	0.000112165	0.0006992	0.000372277	Il13/Abl2/Tnfaip3/Sema5a/Pak4/Ndnf/Gata2/Gata3/Nfe2l2/Cdh5	10
BP	GO:1903509	liposaccharide metabolic process	19/2344	91/28814	0.000112455	0.00070029	0.000372858	Pigm/St6galnac6/St3gal1/St8sia2/St6galnac3/Kit/Psap/Map7/B3galt2/Itgb8/Fut4/Piga/B3galt1/Fa2h/Cwh43/Ugcg/Ugt8a/Pigc/B4galt3	19
BP	GO:0045930	negative regulation of mitotic cell cycle	36/2344	230/28814	0.000112604	0.000700508	0.000372974	Bcl2/Hmga2/Nme6/Fzd3/Usp47/Taok1/Hus1/Chek1/Rad9a/Clspn/Nabp1/Btg2/Pkd2/Btg3/Ptpn3/Chmp4c/E2f7/Atf2/Ppp2r3d/Rbl2/Esr1/Rb1/Timp2/Ctdspl/Nacc2/Trrap/Rad17/Zwint/Tipin/Ccng1/Mbd4/Crlf3/Fam122a/Pten/Zfp655/Brsk1	36
BP	GO:0035329	hippo signaling	11/2344	37/28814	0.000118004	0.000730378	0.000388877	Schip1/Amotl1/Mob3b/Lats1/Fat4/Pja2/Yap1/Map2k3/Stk4/Sox11/Amotl2	11
BP	GO:0035909	aorta morphogenesis	11/2344	37/28814	0.000118004	0.000730378	0.000388877	Rbpj/Kat6a/Col3a1/Tbx1/Eya1/Bmpr1a/Dll4/Acvrl1/Lrp1/Chd7/Efnb2	11
BP	GO:0036475	neuron death in response to oxidative stress	11/2344	37/28814	0.000118004	0.000730378	0.000388877	Fbxw7/Oxr1/App/Mcl1/Nr4a3/Tsc1/Hif1a/Rest/Slc1a1/Tlr4/Slc7a11	11
BP	GO:0061384	heart trabecula morphogenesis	11/2344	37/28814	0.000118004	0.000730378	0.000388877	Rbpj/Tgfbr1/Tgfbr3/Bmpr1a/Dll4/Ube4b/Med1/S1pr1/Sos1/Heg1/Chd7	11
BP	GO:0090075	relaxation of muscle	11/2344	37/28814	0.000118004	0.000730378	0.000388877	Atp2a2/Pde4d/Kcnj2/Pde5a/Camk2d/Pde4b/Pawr/Akap6/Kcnma1/Adora2b/Rgs2	11
BP	GO:0051653	spindle localization	14/2344	56/28814	0.000118243	0.000731123	0.000389274	Clasp2/Wasl/Eya1/Pafah1b1/Actr2/Fmn2/Ndel1/Spire1/Map4/Spry1/Fgf10/Spry2/Kpnb1/Arhgef2	14
BP	GO:0019722	calcium-mediated signaling	32/2344	196/28814	0.000118737	0.000733435	0.000390505	Atp2a2/Ccr7/Dmd/Cxcr4/Edn1/Homer2/Stimate/Tenm2/Drd1/Ccr2/Itpr1/Nfatc3/Adgrl1/App/Nfat5/Rcan3/Ptgfr/Tmem100/Camta1/Ccl20/Ank2/Ptprj/Akap6/Ntrk2/Grm5/Ncam1/Nr5a2/Ptk2b/Ncald/3425401B19Rik/Tox3/Rgn	32
BP	GO:0008088	axo-dendritic transport	18/2344	84/28814	0.000118894	0.000733661	0.000390625	Fmr1/Bsn/Klc1/Pafah1b1/Kif1c/Kif1b/Kif5a/App/Kif3b/Kif5b/Kif5c/Ndel1/Sybu/Hif1a/Cnih2/Hnrnpu/Dst/Arl8b	18
BP	GO:0045621	positive regulation of lymphocyte differentiation	23/2344	122/28814	0.000119228	0.000734772	0.000391216	Ccr7/Il6/Rasgrp1/Il7r/Ccr2/Myb/Tgfbr2/Runx1/Zfp609/Zbtb16/Ambra1/Stat5b/Il12a/Egr3/Il21/Tox/Rara/Gata3/Hlx/Hsp90aa1/Ikzf1/Atp11c/Ifng	23
BP	GO:1904950	negative regulation of establishment of protein localization	26/2344	146/28814	0.000119315	0.000734772	0.000391216	Acvr1c/Yod1/Rab11fip1/Nos1/F2r/Rab11fip5/Derl2/Midn/Idua/Kcnb1/Pde3b/Srcin1/Lypla1/Rest/Coro2b/Il12a/Ube2j1/Rsad2/Hmgcr/Pkia/Pkdcc/Cabp1/Adra2a/Sfrp1/Erlec1/Pim3	26
BP	GO:0001938	positive regulation of endothelial cell proliferation	20/2344	99/28814	0.000121546	0.00074776	0.000398132	Ppp1r16b/Nras/Rictor/Vegfa/Jun/Apln/Bmpr2/F3/Akt3/Vash2/Dicer1/Acvrl1/Egr3/Sema5a/Cxcl12/Gata2/Hmgb2/Cav2/Nrarp/Adora2b	20
BP	GO:0007632	visual behavior	17/2344	77/28814	0.000123569	0.000758101	0.000403638	Meis2/Ndrg4/Ap1s2/Hoxa1/Abl2/Sgk1/Drd1/App/Idua/Creb1/Kit/Atxn1/Hif1a/Ddhd2/Hmgcr/Slc7a11/Cacna1c	17
BP	GO:0060976	coronary vasculature development	17/2344	77/28814	0.000123569	0.000758101	0.000403638	Tgfbr1/Tbx1/Tgfbr3/Cntrl/Plxnd1/Vegfa/Lrp2/Apln/Spred1/Pcsk5/Fgf9/Fgf1/Zfpm2/Adamts6/Pbrm1/Lrp1/Rxra	17
BP	GO:0031669	cellular response to nutrient levels	33/2344	205/28814	0.00012376	0.000758101	0.000403638	Mapk8/Bcl2/Wnt9b/Fnip1/Prkaa2/Seh1l/Sesn1/Nuak2/Jun/Sik1/Higd1a/Med1/Atg14/Kcnb1/Ulk1/Mtmr3/Wipi2/Atf2/Tsc1/Wdr45b/Sh3glb1/Fas/Map3k5/Ncoa1/Scd4/Nuak1/Rxra/Nfe2l2/Foxo1/Sesn2/Tnrc6a/Brsk1/Pim1	33
BP	GO:0001755	neural crest cell migration	15/2344	63/28814	0.00012422	0.000758101	0.000403638	Sema6d/Edn1/Tbx1/Ret/Sema3a/Zeb2/Sema7a/Sema4b/Sema4c/Hif1a/Pitx2/Sema5a/Sema6a/Nrp2/Isl1	15
BP	GO:0007164	establishment of tissue polarity	15/2344	63/28814	0.00012422	0.000758101	0.000403638	Wnt9b/Fzd3/Intu/Abl2/Wnt7a/Pafah1b1/Dab2/Lrp6/Fat4/Wnt7b/Wdr1/Dvl2/Rpgrip1l/Brsk1/Sfrp1	15
BP	GO:0010517	regulation of phospholipase activity	15/2344	63/28814	0.00012422	0.000758101	0.000403638	Ptafr/Dlc1/Adcyap1r1/Abl2/Pth/Pdgfra/Bicd1/Plcd1/Esr1/Flt1/Plaa/Lpar1/Lrp1/Phb/Rgs2	15
BP	GO:0035306	positive regulation of dephosphorylation	15/2344	63/28814	0.00012422	0.000758101	0.000403638	Ppp1r16b/Dlc1/Rock1/Ppargc1b/Slc39a10/Magi2/Ppp1r15b/Ambra1/Camta1/Gna12/Pawr/Vrk3/Ifng/Rgn/Cdh5	15
BP	GO:0035315	hair cell differentiation	15/2344	63/28814	0.00012422	0.000758101	0.000403638	Rbpj/Mycn/Atp2b2/Slc4a7/Dll1/Pafah1b1/Slitrk6/Pls1/Triobp/Mycl/Tgm3/Rest/Esrp1/Ripor2/Kcnma1	15
BP	GO:0051222	positive regulation of protein transport	46/2344	321/28814	0.000124645	0.000759935	0.000404614	Rfx6/Il6/Il13/Rufy3/Apbb3/Pik3r1/Lrp2/Pfkfb2/Kcnn4/Fbxw7/Arf6/Cd2ap/Cdk5r1/Casr/Crebrf/Acsl4/App/Adam9/Sec24a/Kcnb1/Kif5b/Sorl1/Sar1b/Sybu/Prr5l/Rapgef4/Atp2c1/Nr1h2/Hif1a/Tsg101/Tcaf2/Ptger4/Sh3glb1/Lrp1/Zic1/Tlr4/A1cf/Pparg/Asph/Gja1/Pla2g6/Ubr5/Ifng/Ankrd1/Isl1/Edem1	46
BP	GO:0098657	import into cell	37/2344	240/28814	0.000125425	0.000763927	0.00040674	Adrb2/P2rx1/Slc6a1/Slc7a2/Lrp2/Septin2/Wnk3/Il10ra/Nos1/Slc39a10/Slc6a11/Kcnj2/Trpv6/Slc18a2/Kcnd3/Slc24a2/Wnk1/Slc12a7/Tsg101/Slc12a6/Slc7a1/Slc1a1/Kcnk5/Pawr/Hcn4/Neurl1b/Rps6kb1/Wnk2/Kcnj3/Slc7a11/Slc6a14/Slc9c1/Kcnj13/Cacna1c/Ifng/Rgs2/Slc12a5	37
BP	GO:0002294	CD4-positive, alpha-beta T cell differentiation involved in immune response	16/2344	70/28814	0.00012566	0.000764599	0.000407098	Ccr7/Il6/Smad7/Atp7a/Ccr2/Myb/Entpd7/Rora/Ptger4/Il21/Il6ra/Loxl3/Rara/Gata3/Hlx/Ifng	16
BP	GO:0003300	cardiac muscle hypertrophy	21/2344	107/28814	0.000128316	0.000779982	0.000415288	Atp2a2/Rock1/Edn1/Nfatc3/Jarid2/Trip10/Nr4a3/Mef2a/Camta2/Sorbs2/Akap13/Pde5a/Camk2d/Kdm4a/Rock2/Akap6/Pparg/Pdlim5/Map2k4/Foxo1/Rgs2	21
BP	GO:0097581	lamellipodium organization	19/2344	92/28814	0.000131044	0.000795771	0.000423695	Rreb1/Pmp22/Plekho1/Pik3r1/Atp7a/Slit2/Actr2/S1pr1/Kit/Fgd4/Ccdc88a/Whamm/Vcl/Vav3/Spata13/Mtss2/Vav2/Mstn/Akirin1	19
BP	GO:0090102	cochlea development	13/2344	50/28814	0.000133712	0.000809035	0.000430757	Hoxa1/Atp2b2/Tbx1/Eya1/Zeb1/Pafah1b1/Slitrk6/Sobp/Psap/Epha4/Dvl2/Rpgrip1l/Cecr2	13
BP	GO:0032925	regulation of activin receptor signaling pathway	9/2344	26/28814	0.000133758	0.000809035	0.000430757	Smad7/Acvr2b/Acvr2a/Ski/Fgf9/Magi2/Smad2/Fgf10/Igsf1	9
BP	GO:0046337	phosphatidylethanolamine metabolic process	9/2344	26/28814	0.000133758	0.000809035	0.000430757	Pla2g3/Etnk2/Selenoi/Etnk1/Pla2g15/Napepld/Chka/Pla2g4e/Plaat1	9
BP	GO:0060065	uterus development	9/2344	26/28814	0.000133758	0.000809035	0.000430757	Greb1l/Wnt9b/Ash1l/Hoxa10/Wnt7a/Esr1/Kdm5b/Gata3/Hoxa11	9
BP	GO:0051592	response to calcium ion	24/2344	131/28814	0.000136388	0.00082413	0.000438794	Syt11/Slc25a24/Prkaa2/Fos/Jun/Nfatc3/Casr/App/Adam9/Kcnb1/Pkd2/Trpv6/Mef2a/Wnk1/Plcd1/Add1/Asph/Fosb/Nrxn1/Cpne8/Ppif/Kcnma1/Homer1/Ahcyl1	24
BP	GO:0097049	motor neuron apoptotic process	7/2344	16/28814	0.000138352	0.000835173	0.000444673	Kcnb1/Map3k12/Atf2/Fas/Slc1a1/Map2k4/Map2k7	7
BP	GO:0072384	organelle transport along microtubule	18/2344	85/28814	0.000139498	0.000841257	0.000447913	Rasgrp1/Map2k1/Pafah1b1/Kif1c/Kif1b/Kif5a/Bicd2/Bicd1/Kif5b/Ndel1/Fyco1/Sybu/Arhgap21/Hif1a/Mreg/Cnih2/Lamp1/Map1b	18
BP	GO:0043647	inositol phosphate metabolic process	14/2344	57/28814	0.000145111	0.000874241	0.000465474	Ptafr/Adcyap1r1/Pth/Nudt4/Ippk/Plcd1/Mtmr2/Plcb1/Synj1/Inpp5a/Ptk2b/Pten/Ipmk/Inpp5j	14
BP	GO:0002292	T cell differentiation involved in immune response	17/2344	78/28814	0.000146162	0.00087939	0.000468216	Ccr7/Il6/Smad7/Atp7a/Ccr2/Myb/Entpd7/Tsc1/Rora/Ptger4/Il21/Il6ra/Loxl3/Rara/Gata3/Hlx/Ifng	17
BP	GO:0010464	regulation of mesenchymal cell proliferation	12/2344	44/28814	0.000146646	0.00087939	0.000468216	Mycn/Tbx1/Prrx1/Vegfa/Bmpr1a/Zeb1/Lrp6/Tgfbr2/Fgf9/Nfib/Ctnnbip1/Foxp2	12
BP	GO:0045747	positive regulation of Notch signaling pathway	12/2344	44/28814	0.000146646	0.00087939	0.000468216	Rbpj/Tspan5/Eya1/Dll1/Dll4/Reck/Aak1/Kit/Epn2/Yap1/Fgf10/Poglut1	12
BP	GO:0032332	positive regulation of chondrocyte differentiation	8/2344	21/28814	0.000146829	0.00087939	0.000468216	Gdf6/Sox6/Smad7/Zbtb16/Sox5/Fgf18/Hoxa11/Pkdcc	8
BP	GO:0050872	white fat cell differentiation	8/2344	21/28814	0.000146829	0.00087939	0.000468216	Prdm16/Tbl1xr1/Pdgfra/Creb5/Atf2/Retreg1/Fgf10/Pparg	8
BP	GO:2000136	regulation of cell proliferation involved in heart morphogenesis	8/2344	21/28814	0.000146829	0.00087939	0.000468216	Rbpj/Gng5/Tbx1/Eya1/Bmpr2/Lrp6/Pim1/Isl1	8
BP	GO:0033555	multicellular organismal response to stress	21/2344	108/28814	0.000147238	0.000880978	0.000469062	Bcl2/Ret/Drd1/Reln/Nos1/Grm7/Penk/Osm/Usp46/Runx1/Npas2/Spire1/Slc1a1/Ncam1/Rps6kb1/Vdac3/Scn9a/Pten/Gja1/Grik2/Adra2a	21
BP	GO:0002293	alpha-beta T cell differentiation involved in immune response	16/2344	71/28814	0.000150093	0.000895842	0.000476975	Ccr7/Il6/Smad7/Atp7a/Ccr2/Myb/Entpd7/Rora/Ptger4/Il21/Il6ra/Loxl3/Rara/Gata3/Hlx/Ifng	16
BP	GO:0007193	adenylate cyclase-inhibiting G protein-coupled receptor signaling pathway	16/2344	71/28814	0.000150093	0.000895842	0.000476975	Edn1/Htr4/Casr/Grm7/Gabbr2/App/S1pr1/Chrm2/Psap/Gpr37/Lpar1/Akap12/Adcy6/Grm8/Adra2a/Rgs2	16
BP	GO:1904705	regulation of vascular associated smooth muscle cell proliferation	15/2344	64/28814	0.000150162	0.000895842	0.000476975	Edn1/Mfn2/Bmpr1a/Jun/Apln/Fgf9/Nr4a3/Ldlrap1/Frs2/Camk2d/Pdcd4/Ppargc1a/Gna12/Pparg/Pten	15
BP	GO:0048011	neurotrophin TRK receptor signaling pathway	10/2344	32/28814	0.00015131	0.000900779	0.000479604	Ngf/Zfyve27/Casp3/Raf1/Sos1/Ulk1/Sh3glb1/Spry1/Spry2/Zdhhc17	10
BP	GO:0060074	synapse maturation	10/2344	32/28814	0.00015131	0.000900779	0.000479604	Arhgef15/Abl2/Sez6l/Reln/Adgrl1/Sybu/Nfia/Hnrnpk/Pten/Nrxn1	10
BP	GO:0098659	inorganic cation import across plasma membrane	22/2344	116/28814	0.00015158	0.000900779	0.000479604	Adrb2/P2rx1/Slc6a1/Wnk3/Slc39a10/Kcnj2/Trpv6/Kcnd3/Slc24a2/Wnk1/Slc12a7/Slc12a6/Kcnk5/Pawr/Hcn4/Wnk2/Kcnj3/Slc9c1/Kcnj13/Cacna1c/Ifng/Slc12a5	22
BP	GO:0099587	inorganic ion import across plasma membrane	22/2344	116/28814	0.00015158	0.000900779	0.000479604	Adrb2/P2rx1/Slc6a1/Wnk3/Slc39a10/Kcnj2/Trpv6/Kcnd3/Slc24a2/Wnk1/Slc12a7/Slc12a6/Kcnk5/Pawr/Hcn4/Wnk2/Kcnj3/Slc9c1/Kcnj13/Cacna1c/Ifng/Slc12a5	22
BP	GO:0043535	regulation of blood vessel endothelial cell migration	19/2344	93/28814	0.000152284	0.000901455	0.000479964	Stard13/Vegfa/Amotl1/Fbxw7/Dll4/Spred1/Akt3/Hif1a/Map3k3/Rhoj/Acvrl1/Fgf18/Map2k3/Nus1/Pparg/Hdac9/Gata2/Nfe2l2/Plk2	19
BP	GO:0044272	sulfur compound biosynthetic process	19/2344	93/28814	0.000152284	0.000901455	0.000479964	Slc10a7/Acat1/B3gnt7/Gclc/Pdhx/Acsl4/Ugdh/Xylt2/Chsy3/Slc1a1/Chst7/Mettl16/Acss1/Acly/Nfe2l2/Slc7a11/Mat2a/Cth/Mlycd	19
BP	GO:0048814	regulation of dendrite morphogenesis	19/2344	93/28814	0.000152284	0.000901455	0.000479964	Eef2k/Caprin1/Sgk1/Mfn2/Reln/Ywhah/Pafah1b1/Actr2/Neurog3/Nedd4l/Hecw2/Lrp8/Sipa1l1/Epha4/Sh3glb1/Trpc5/Rap2a/Met/Ss18l1	19
BP	GO:0099072	regulation of postsynaptic membrane neurotransmitter receptor levels	19/2344	93/28814	0.000152284	0.000901455	0.000479964	Nptx1/Atad1/Stx3/Map2k1/Iqsec2/Gpc6/Usp46/Magi2/Rapgef4/Dnm3/Synj1/Erbin/Ophn1/Prkci/Rab11a/Snap25/Cacng2/Ctnnd1/Efnb2	19
BP	GO:0030258	lipid modification	34/2344	216/28814	0.000153844	0.000909111	0.000484041	Plpp5/Alox8/Ehhadh/Plpp6/Acat1/Soat2/Pip4p1/Plpp1/Pex13/Nr4a3/Pip4p2/Mtmr3/Acadm/Crot/Mtmr2/Pex7/Synj1/Cnr1/Ppargc1a/Auh/B3galt1/Plpp3/Fa2h/Dgkb/Pparg/Inpp5a/Pten/Sgpp1/Sesn2/Aldh1l2/Inpp5j/Plppr1/Hadhb/Mlycd	34
BP	GO:0010906	regulation of glucose metabolic process	24/2344	132/28814	0.000154024	0.000909111	0.000484041	Arpp19/Il6/Nfe2l1/Pfkfb2/Sik1/Pth/Rubcnl/Ppp1r3e/Kat2b/Midn/Ppp1r3b/Rora/Hif1a/Acadm/Sorbs1/Ncoa2/Ppp1r3a/Foxk1/Foxo1/Sesn2/Clk2/Adora2b/Rgn/Mlycd	24
BP	GO:0060048	cardiac muscle contraction	24/2344	132/28814	0.000154024	0.000909111	0.000484041	Atp2a2/Dmd/Cxcr4/Smad7/Cacna2d1/Pde4d/Smad5/Kcnj2/Scn1a/Kcnd3/Ccn2/Pde5a/Camk2d/Pde4b/Ank2/Map2k3/Akap9/Akap6/Hcn4/Met/Cacna1c/Cacnb2/Rgs2/Agrn	24
BP	GO:1903037	regulation of leukocyte cell-cell adhesion	48/2344	343/28814	0.000160445	0.000946101	0.000503735	Dusp22/Ptafr/Tyk2/Casp3/Ccr7/Il6/Has2/Rasgrp1/Smad7/Il7r/Ccr2/Myb/Socs6/Lrrc32/Tgfbr2/Nr4a3/Nfat5/Pdcd1lg2/Tnfrsf21/Runx1/Wnk1/Cebpb/Pde5a/Zfp609/Zbtb16/Btla/Ambra1/Stat5b/Il12a/Egr3/Il21/Slc7a1/Fut4/Loxl3/Peli1/Pawr/Cxcl12/Rara/Gata3/Hlx/Hsp90aa1/Nrarp/Ripor2/Ikzf1/Bmi1/Ifng/Efnb2/Chst2	48
BP	GO:0032147	activation of protein kinase activity	20/2344	101/28814	0.000161921	0.000952965	0.00050739	Osbpl8/Vegfa/Ghr/Acvr2b/Cdk5r1/Clspn/Tgfbr2/Stradb/Fgf1/Zfp91/Ccdc88a/Ntf3/Slc1a1/Il6ra/Tlr4/Ptk2b/Prlr/Bora/Adra2a/Phb	20
BP	GO:0062207	regulation of pattern recognition receptor signaling pathway	20/2344	101/28814	0.000161921	0.000952965	0.00050739	Lgr4/Gpatch3/Usp15/Arf6/Ddx3x/Zcchc3/Nlrx1/Sec14l1/App/Ankrd17/Peli3/Tnfaip3/Esr1/Pja2/Pum2/Erbin/Lbp/Tlr4/Rsad2/Peli1	20
BP	GO:0060113	inner ear receptor cell differentiation	18/2344	86/28814	0.000163168	0.000959377	0.000510804	Rbpj/Mycn/Atp2b2/Slc4a7/Dll1/Pafah1b1/Slitrk6/Pls1/Trip11/Fat4/Triobp/Mycl/Rest/Dicer1/Esrp1/Ripor2/Cecr2/Kcnma1	18
BP	GO:0008038	neuron recognition	13/2344	51/28814	0.000166202	0.000974402	0.000518803	Casp3/Prtg/Sema3a/Cdk5r1/App/Arhgap35/Tnfrsf21/Epha4/Ephb3/Cnr1/Sema5a/Dscam/Ncam1	13
BP	GO:0042149	cellular response to glucose starvation	13/2344	51/28814	0.000166202	0.000974402	0.000518803	Bcl2/Prkaa2/Sesn1/Nuak2/Sik1/Higd1a/Atg14/Mtmr3/Sh3glb1/Nuak1/Nfe2l2/Sesn2/Brsk1	13
BP	GO:0043268	positive regulation of potassium ion transport	13/2344	51/28814	0.000166202	0.000974402	0.000518803	Adrb2/Wnk3/Akap7/Lrrc55/Kcnj2/Kif5b/Wnk1/Hbp1/Ank2/Akap9/Akap6/Wnk2/Stk39	13
BP	GO:0000302	response to reactive oxygen species	31/2344	191/28814	0.000167799	0.000981631	0.000522653	Ercc6/Casp3/Sigmar1/Mapk8/Il6/Bcl2/Edn1/Ppargc1b/Atp7a/Sesn1/Fos/Jun/Fbln5/Pdgfra/Adam9/Crk/Nr4a3/Psap/Tnfaip3/Hif1a/Gpr37/Ppp1r15b/Chuk/Map3k5/Pawr/Ptk2b/Met/Nfe2l2/Coa8/Ppif/Sesn2	31
BP	GO:2001056	positive regulation of cysteine-type endopeptidase activity	26/2344	149/28814	0.000167916	0.000981631	0.000522653	Acvr1c/Ngf/Dlc1/Fasl/P2rx1/Cflar/Hip1/Ret/Ddx3x/F2r/App/Col4a3/Wnt3a/F3/Acer2/Ccn2/Rest/Bcl2l11/Fas/Map3k5/Slc1a1/Pawr/Pparg/Asph/Apaf1/Ngfr	26
BP	GO:1903034	regulation of response to wounding	29/2344	174/28814	0.000167917	0.000981631	0.000522653	Lrig2/Clasp2/Rreb1/Adrb2/Cxcr4/Igf1r/Atp7a/Map2k1/F2r/Omg/Fermt2/Pdgfra/Crk/Smoc2/Ndel1/Rgma/Epha4/Srsf6/Serpinc1/Ptger4/Lrp1/Serpine2/Plpp3/Hmgcr/Pten/Gja1/Hbegf/Nfe2l2/Adra2a	29
BP	GO:0051224	negative regulation of protein transport	25/2344	141/28814	0.000171482	0.00100152	0.000533239	Acvr1c/Yod1/Rab11fip1/Nos1/F2r/Rab11fip5/Derl2/Midn/Idua/Kcnb1/Pde3b/Srcin1/Lypla1/Rest/Il12a/Ube2j1/Rsad2/Hmgcr/Pkia/Pkdcc/Cabp1/Adra2a/Sfrp1/Erlec1/Pim3	25
BP	GO:0051225	spindle assembly	22/2344	117/28814	0.000172539	0.00100383	0.000534471	Clasp2/Kif23/Kif3b/Chmp4c/Tasor/Arhgef10/Racgap1/Mapre3/Vps4b/Cep97/Chmp5/Chmp1a/Dicer1/Togaram1/Stag2/Senp6/Hnrnpu/Rab11a/Mapre1/Kpnb1/Ripor2/Stag1	22
BP	GO:0021683	cerebellar granular layer morphogenesis	6/2344	12/28814	0.000173029	0.00100383	0.000534471	Atp2b2/Wnt7a/Ulk1/Ophn1/Serpine2/Nrxn1	6
BP	GO:0060439	trachea morphogenesis	6/2344	12/28814	0.000173029	0.00100383	0.000534471	Rspo2/Map2k1/Lrp6/Tgfbr2/Wnt7b/Hoxa5	6
BP	GO:0060502	epithelial cell proliferation involved in lung morphogenesis	6/2344	12/28814	0.000173029	0.00100383	0.000534471	Hmga2/Map2k1/Fgf7/Nfib/Srsf6/Foxp2	6
BP	GO:0061418	regulation of transcription from RNA polymerase II promoter in response to hypoxia	6/2344	12/28814	0.000173029	0.00100383	0.000534471	Rbpj/Bach1/Hif1an/Vegfa/Hif1a/Nfe2l2	6
BP	GO:0090161	Golgi ribbon formation	6/2344	12/28814	0.000173029	0.00100383	0.000534471	Gcc2/Stx6/Trip11/Vti1a/Tmed5/Stx16	6
BP	GO:0099519	dense core granule cytoskeletal transport	6/2344	12/28814	0.000173029	0.00100383	0.000534471	Kif1c/Kif1b/Kif5a/Kif5b/Sybu/Tanc2	6
BP	GO:0010948	negative regulation of cell cycle process	42/2344	289/28814	0.000175947	0.00101979	0.000542971	Ercc6/Bcl2/Hmga2/Nme6/Usp47/Taok1/Apbb3/Thoc1/Dna2/Clock/Hus1/Chek1/Atrx/Rad9a/Clspn/Osm/Kat2b/Nabp1/E2f1/Pkd2/Chmp4c/E2f7/Atf2/Ppp2r3d/Rbl2/Esr1/Rb1/Ctdspl/Nacc2/Trrap/Rad17/Zwint/Tipin/Ccng1/Mbd4/Crlf3/Fam122a/Pten/Zfp655/Dot1l/Brsk1/Smarca5	42
BP	GO:0032273	positive regulation of protein polymerization	19/2344	94/28814	0.000176489	0.00102003	0.000543098	Mapk8/Map3k1/Rictor/Arf6/Arl2/Fchsd2/Clip1/Togaram1/Ambra1/Nin/Fmn1/Tppp/Akap9/Ptk2b/Grb2/Mapre1/Met/Map1b/Hsp90aa1	19
BP	GO:0045445	myoblast differentiation	19/2344	94/28814	0.000176489	0.00102003	0.000543098	Hif1an/Xkr8/Pik3r1/Zfhx3/Dll1/Plekhm3/Myf5/Nr2c2/Smyd1/Rb1/Rest/Dicer1/Plcb1/Map3k5/Ranbp3l/Ripor2/Mstn/Isl1/Akirin1	19
BP	GO:0051899	membrane depolarization	19/2344	94/28814	0.000176489	0.00102003	0.000543098	Edn1/Scn11a/Smad7/Cacna2d1/Gclc/Jun/Ywhah/Ptpn3/Scn1a/Nedd4l/Slmap/Camk2d/Hcn4/Scn9a/Cacng2/Gja1/Ngfr/Cacna1c/Cacnb2	19
BP	GO:0002287	alpha-beta T cell activation involved in immune response	16/2344	72/28814	0.000178562	0.00103104	0.000548958	Ccr7/Il6/Smad7/Atp7a/Ccr2/Myb/Entpd7/Rora/Ptger4/Il21/Il6ra/Loxl3/Rara/Gata3/Hlx/Ifng	16
BP	GO:0009247	glycolipid biosynthetic process	15/2344	65/28814	0.000180679	0.00104227	0.00055494	Pigm/St6galnac6/St3gal1/St8sia2/St6galnac3/B3galt2/Fut4/Piga/B3galt1/Fa2h/Cwh43/Ugcg/Ugt8a/Pigc/B4galt3	15
BP	GO:0001824	blastocyst development	27/2344	158/28814	0.000181859	0.0010471	0.000557513	Ttll4/Acvr1c/Thoc2/Skil/Tgfbr1/Tgfbr3/Sall4/Mfn2/Chek1/Tbl1xr1/Tet1/Lats1/Ndel1/Ncapg2/Bnip2/Prickle2/Tjp1/Dicer1/Pbrm1/Yap1/Rtf1/Zfp420/Necab1/Cul3/Hbegf/Ppp4r4/Lpar6	27
BP	GO:0008643	carbohydrate transport	27/2344	158/28814	0.000181859	0.0010471	0.000557513	Slc35d2/Osbpl8/Edn1/Slc23a2/Slc25a27/Slc2a12/Mfn2/Drd1/Pth/Crebl2/Pls1/Slc2a4/Stxbp3/Nr4a3/Mef2a/Tsc1/Esr1/Sorbs1/Yes1/Prkci/Pou4f2/Rps6kb1/Met/Nfe2l2/Slc35a3/Sesn2/Prkcb	27
BP	GO:0072583	clathrin-dependent endocytosis	12/2344	45/28814	0.000185281	0.00106317	0.000566066	Wasl/Syt11/Hip1/Dll1/Dab2/Fnbp1l/Fcho2/Aak1/Fchsd2/Dnajc6/Itsn1/Itsn2	12
BP	GO:0016048	detection of temperature stimulus	9/2344	27/28814	0.000186209	0.00106317	0.000566066	Cxcr4/Ano3/Mmp24/Tlr4/Pawr/Cxcl12/Nr2f6/Ngfr/Grik2	9
BP	GO:0031954	positive regulation of protein autophosphorylation	9/2344	27/28814	0.000186209	0.00106317	0.000566066	Ngf/Vegfa/Ddx3x/Tnks1bp1/Rassf2/Rap2c/Rap2a/Rap2b/Ctnnd1	9
BP	GO:0034453	microtubule anchoring	9/2344	27/28814	0.000186209	0.00106317	0.000566066	Clasp2/Gcc2/Bicd2/Bicd1/Cep57/Hook3/Nin/Cep43/Cep350	9
BP	GO:0036003	positive regulation of transcription from RNA polymerase II promoter in response to stress	9/2344	27/28814	0.000186209	0.00106317	0.000566066	Rbpj/Vegfa/Nfe2l1/Atf6/Cebpb/Hif1a/Pparg/Nfe2l2/Sesn2	9
BP	GO:0051443	positive regulation of ubiquitin-protein transferase activity	9/2344	27/28814	0.000186209	0.00106317	0.000566066	Btrc/Fbxw7/Mastl/Topors/Dcun1d1/Pten/Trib1/Dcun1d4/Ube2n	9
BP	GO:0036473	cell death in response to oxidative stress	20/2344	102/28814	0.000186215	0.00106317	0.000566066	Sigmar1/Bcl2/Fbxw7/Zfp622/Oxr1/App/Mcl1/Nr4a3/Psap/Tsc1/Hif1a/Gpr37/Rest/Map3k5/Slc1a1/Tlr4/Pawr/Met/Nfe2l2/Slc7a11	20
BP	GO:0060395	SMAD protein signal transduction	20/2344	102/28814	0.000186215	0.00106317	0.000566066	Slc33a1/Tgfbr1/Gdf6/Smad7/Bmpr1a/Fos/Jun/Ski/Gdf10/Dab2/Smad5/Bmpr2/Magi2/Smad2/Lrp1/Smad1/Pparg/Smad9/Hipk2/Mstn	20
BP	GO:0072080	nephron tubule development	20/2344	102/28814	0.000186215	0.00106317	0.000566066	Greb1l/Pbx1/Bcl2/Wnt9b/Lgr4/Vegfa/Eya1/Dll1/Sall1/Fat4/Wnt7b/Fgf1/Osr1/Ctnnbip1/Yap1/Fmn1/Six4/Gata3/Hoxa11/Aqp11	20
BP	GO:0060349	bone morphogenesis	21/2344	110/28814	0.000192607	0.00109863	0.000584947	Has2/Col3a1/Col27a1/Cyp26b1/Rarb/Ski/Tfap2a/Pappa2/Lrp6/Pthlh/Tgfbr2/Axin2/Trip11/Atf2/Alpl/Pex7/Frem1/Fgf18/Rara/Hoxa11/Mmp16	21
BP	GO:0045580	regulation of T cell differentiation	28/2344	167/28814	0.000194419	0.00110793	0.0005899	Ccr7/Il6/Rasgrp1/Smad7/Cyp26b1/Il7r/Ccr2/Myb/Zeb1/Sos1/Tgfbr2/Runx1/Dicer1/Zfp609/Zbtb16/Ambra1/Stat5b/Il12a/Egr3/Loxl3/Tox/Rara/Gata3/Hlx/Hsp90aa1/Nrarp/Ikzf1/Ifng	28
BP	GO:0031058	positive regulation of histone modification	22/2344	118/28814	0.000196016	0.00111599	0.000594192	Fmr1/Vegfa/Nos1/Myb/Phf19/Phf20/Kdm2a/App/Jarid2/Tet1/Rps6ka4/Rps6ka5/Asxl2/Mtf2/Dmrtc2/Rtf1/Lpin1/Gata3/Wbp2/Isl1/Smarca5/Ube2n	22
BP	GO:0031281	positive regulation of cyclase activity	11/2344	39/28814	0.000198765	0.00112849	0.000600846	Mapk8/Adrb2/Adrb3/Drd1/Nos1/Adcy1/Raf1/Adcy7/Timp2/Cacna1c/Adora2b	11
BP	GO:0071542	dopaminergic neuron differentiation	11/2344	39/28814	0.000198765	0.00112849	0.000600846	Wnt9b/Rspo2/Vegfa/Tiam1/Lrp6/Wnt3a/Hif1a/Cxcl12/Otx2/En2/Sfrp1	11
BP	GO:0090049	regulation of cell migration involved in sprouting angiogenesis	11/2344	39/28814	0.000198765	0.00112849	0.000600846	Stard13/Vegfa/Fbxw7/Dll4/Spred1/Akt3/Map3k3/Rhoj/Hdac9/Gata2/Plk2	11
BP	GO:0039694	viral RNA genome replication	10/2344	33/28814	0.000201357	0.00113687	0.000605305	Eea1/Fmr1/Hmga2/Zfp809/Atg16l1/Tasor/Pcbp2/Rock2/Top2b/Phb	10
BP	GO:0044319	wound healing, spreading of cells	10/2344	33/28814	0.000201357	0.00113687	0.000605305	Clasp2/Rreb1/Wnt7a/Fermt2/Arhgap35/Cd151/Acvrl1/Arhgap24/Pten/Hbegf	10
BP	GO:0060706	cell differentiation involved in embryonic placenta development	10/2344	33/28814	0.000201357	0.00113687	0.000605305	Mdfi/Hand1/Senp2/Hectd1/E2f7/Socs3/Fzd5/Stk4/Nr2f2/St14	10
BP	GO:0060914	heart formation	10/2344	33/28814	0.000201357	0.00113687	0.000605305	Rbpj/Gng5/Tbx1/Lrp2/Eya1/Bmpr1a/Wnt3a/Axin2/Pim1/Isl1	10
BP	GO:0090505	epiboly involved in wound healing	10/2344	33/28814	0.000201357	0.00113687	0.000605305	Clasp2/Rreb1/Wnt7a/Fermt2/Arhgap35/Cd151/Acvrl1/Arhgap24/Pten/Hbegf	10
BP	GO:1904646	cellular response to amyloid-beta	10/2344	33/28814	0.000201357	0.00113687	0.000605305	Adrb2/Igf1r/Cacna2d1/App/Epha4/Lrp1/Tlr4/Grm5/Gja1/Ngfr	10
BP	GO:0051145	smooth muscle cell differentiation	17/2344	80/28814	0.000202388	0.00114163	0.000607843	Vegfa/Nfatc3/Zeb1/Fgf9/Ankrd17/Kit/Wnt7b/Smarca2/Tshz3/Pitx2/Pbrm1/Ntf3/Pdcd4/Fgf10/Rbpms2/Cth/Sgcb	17
BP	GO:0019226	transmission of nerve impulse	19/2344	95/28814	0.000204004	0.00114863	0.000611567	Fmr1/Pmp22/Il6/P2rx1/Scn11a/Drd1/Pafah1b1/Cntnap1/Grm7/Kcnq2/Scn1a/Rapgef4/Pawr/Ntrk2/Scn9a/Cacng2/Grik2/Kcnma1/Ifng	19
BP	GO:1901879	regulation of protein depolymerization	19/2344	95/28814	0.000204004	0.00114863	0.000611567	Tmod2/Clasp2/Rdx/Taok1/Lima1/Cfl2/Map6d1/Add3/Camsap1/Wdr1/Sema5a/Add1/Asph/Shroom2/Map1b/Capza1/Pdxp/Tmod1/Arhgef2	19
BP	GO:0008542	visual learning	16/2344	73/28814	0.00021161	0.00118817	0.00063262	Meis2/Ndrg4/Ap1s2/Abl2/Sgk1/Drd1/App/Idua/Creb1/Kit/Atxn1/Hif1a/Ddhd2/Hmgcr/Slc7a11/Cacna1c	16
BP	GO:0043954	cellular component maintenance	16/2344	73/28814	0.00021161	0.00118817	0.00063262	Igf1r/Abl2/Arf6/F2r/Cntnap1/Fermt2/Erc2/App/Cbln4/Tjp1/Plekha7/Mtmr2/Itga3/Ophn1/Shroom2/Homer1	16
BP	GO:0048678	response to axon injury	16/2344	73/28814	0.00021161	0.00118817	0.00063262	Lrig2/Bcl2/Igf1r/Morn4/Map2k1/Jun/Omg/Ndel1/Rgma/Epha4/Lrp1/Slc1a1/Matn2/Nrep/Pten/Flrt3	16
BP	GO:0008356	asymmetric cell division	8/2344	22/28814	0.000214319	0.00120117	0.000639541	Wnt9b/Cntrl/Actr2/Rab10/Dicer1/Zbtb16/Sox5/Arhgef2	8
BP	GO:0060438	trachea development	8/2344	22/28814	0.000214319	0.00120117	0.000639541	Rspo2/Map2k1/Eda/Lrp6/Tgfbr2/Wnt7b/Rara/Hoxa5	8
BP	GO:0045599	negative regulation of fat cell differentiation	14/2344	59/28814	0.00021498	0.00120377	0.000640928	Vegfa/Ccdc85b/Fermt2/E2f1/Lrp6/Wnt3a/Rora/Zfpm2/Ankrd26/Yap1/Gata2/Gata3/Foxo1/Dlk1	14
BP	GO:0031023	microtubule organizing center organization	25/2344	143/28814	0.000215296	0.00120444	0.000641282	Clasp2/Mapk8/Pard6b/Cep120/Cep135/Ssx2ip/Chek1/Pafah1b1/Gcc2/Kat2b/Arl2/Ndel1/Chmp4c/Bnip2/Arhgef10/Patj/Vps4b/Chmp5/Chmp1a/Nin/Rock2/Xpo1/Brsk1/Plk2/Cntln	25
BP	GO:0048286	lung alveolus development	15/2344	66/28814	0.000216421	0.00120741	0.000642866	Stk40/Vegfa/Tmtc3/Atxn1l/Atp7a/Bmpr2/Pthlh/Creb1/Atxn1/Nkiras1/Fgf10/Foxp2/Hoxa5/Slc7a11/Pkdcc	15
BP	GO:0060688	regulation of morphogenesis of a branching structure	15/2344	66/28814	0.000216421	0.00120741	0.000642866	Lgr4/Vegfa/Pdgfra/Fgf7/Sall1/Sulf1/Esr1/Map3k13/Bcl11a/Hnrnpk/Fgf10/Six4/Rxra/Met/Sfrp1	15
BP	GO:0098900	regulation of action potential	15/2344	66/28814	0.000216421	0.00120741	0.000642866	Atp2a2/Fmr1/Cacna2d1/Kcnb1/Kcnj2/Rapgef4/Camk2d/Ank2/Cnr1/Pawr/Akap9/Hcn4/Scn9a/Cacna1c/Ifng	15
BP	GO:0071496	cellular response to external stimulus	43/2344	301/28814	0.00021776	0.00121377	0.000646252	Ercc6/Mapk8/Bcl2/Wnt9b/Fnip1/Prkaa2/Seh1l/Sesn1/Nuak2/Nos1/Fos/Jun/Sik1/Higd1a/Med1/Atg14/Kcnb1/Ulk1/Mtmr3/Arhgdia/Arhgap35/Wipi2/Atf2/Tsc1/Wdr45b/Ptger4/Sh3glb1/Fas/Map3k5/Ncoa1/Scd4/Nuak1/Rxra/Cnn2/Nfe2l2/Foxo1/Ripor2/Sesn2/Tnrc6a/Brsk1/Adora2b/Pim1/Ankrd1	43
BP	GO:0034497	protein localization to phagophore assembly site	7/2344	17/28814	0.000218691	0.00121674	0.000647833	Pacs2/Stx17/Mfn2/Atg16l1/Wipi2/Wdr45b/Trappc8	7
BP	GO:1902285	semaphorin-plexin signaling pathway involved in neuron projection guidance	7/2344	17/28814	0.000218691	0.00121674	0.000647833	Edn1/Plxnc1/Plxnd1/Sema3a/Plxna2/Plxna4/Nrp2	7
BP	GO:0014897	striated muscle hypertrophy	21/2344	111/28814	0.000219594	0.00121954	0.000649325	Atp2a2/Rock1/Edn1/Nfatc3/Jarid2/Trip10/Nr4a3/Mef2a/Camta2/Sorbs2/Akap13/Pde5a/Camk2d/Kdm4a/Rock2/Akap6/Pparg/Pdlim5/Map2k4/Foxo1/Rgs2	21
BP	GO:1902749	regulation of cell cycle G2/M phase transition	21/2344	111/28814	0.000219594	0.00121954	0.000649325	Pbx1/Hmga2/Usp47/Taok1/Hus1/Cdc25a/Chek1/Clspn/App/Nabp1/Chmp4c/Vps4b/Camk2d/Rad17/Ccng1/Mbd4/Rab11a/Fam122a/Cdc25b/Pkia/Brsk1	21
BP	GO:0043414	macromolecule methylation	46/2344	329/28814	0.000221495	0.00122898	0.000654351	Kdm3a/Kmt5b/Dpy30/Ash1l/Tet3/Atrx/Myb/Setd3/Phf19/Phf20/Prmt6/Jarid2/Tet1/Kmt2b/Btg2/Ezh1/Tfb2m/Ppm1d/Arid4b/Smyd1/Asxl2/Mllt6/Cmtr2/Bend3/Nsd2/Kdm4a/Satb1/Mtf2/Zdbf2/Mbd4/Zc3h13/Mettl16/Dmrtc2/Rtf1/Kmt2c/Gspt1/Cbll1/Kmt5a/Gata3/Cxxc1/Trmt10a/Ctcf/Dot1l/Bmi1/Smarca5/Fam98a	46
BP	GO:0030316	osteoclast differentiation	22/2344	119/28814	0.000222265	0.00123214	0.00065603	Ppargc1b/Pik3r1/Fbxw7/Fos/Pafah1b1/Sh3pxd2a/Creb1/Rassf2/Pias3/Asxl2/Cebpb/Pou4f1/Gpr137b/Tmem64/Chuk/Csf1/Pou4f2/Tnfaip6/Car2/Dlk1/Ifng/Sfrp1	22
BP	GO:0006397	mRNA processing	61/2344	472/28814	0.0002227	0.00123343	0.000656718	Thoc2/Rbfox2/Cpeb1/Cnot6l/Fmr1/Prpf4b/Coil/Prpf38b/Cwc25/Clp1/Thoc1/Pde12/Cdk12/Cpsf7/Aar2/Cpeb3/Rbm6/Zranb2/Son/Wbp11/Prpf4/Hnrnpll/Ythdc1/Usp49/App/Srpk2/Elavl4/Rest/Srsf6/Cmtr2/Mbnl2/Celf2/Plcb1/Safb/Srsf10/Hnrnpk/Magohb/Tra2b/Snrpc/Hnrnpu/Lsm5/Rnpc3/Zc3h13/Pnpt1/Cdc40/Pan3/Cpsf6/A1cf/Tent4b/Esrp1/Cpsf4/Dhx15/Sap18/Rbbp6/Wbp4/Rbm25/Pabpc1/Zrsr1/Rbfox1/Ahcyl1/Prpf39	61
BP	GO:0031952	regulation of protein autophosphorylation	12/2344	46/28814	0.000232271	0.00128528	0.000684323	Ngf/Eef2k/Vegfa/Ddx3x/Jun/Tnks1bp1/Epha7/Rassf2/Rap2c/Rap2a/Rap2b/Ctnnd1	12
BP	GO:0031110	regulation of microtubule polymerization or depolymerization	19/2344	96/28814	0.000235203	0.00130032	0.000692333	Clasp2/Mapk8/Taok1/Sgk1/Arl2/Map6d1/Camsap1/Clip1/Mapre3/Togaram1/Nin/Akap9/Dst/Mapre1/Met/Map1b/Inpp5j/Arhgef2/Cdh5	19
BP	GO:0050709	negative regulation of protein secretion	17/2344	81/28814	0.00023697	0.00130891	0.000696906	Acvr1c/Rab11fip1/Nos1/F2r/Rab11fip5/Midn/Idua/Kcnb1/Pde3b/Srcin1/Rest/Il12a/Rsad2/Hmgcr/Adra2a/Sfrp1/Pim3	17
BP	GO:0010770	positive regulation of cell morphogenesis involved in differentiation	20/2344	104/28814	0.000244576	0.0013497	0.000718624	Rreb1/Eef2k/Has2/Caprin1/Sgk1/Mfn2/Reln/Pafah1b1/Fermt2/Actr2/Dab2/Crk/Triobp/Lrp8/Nedd9/Epha4/Sh3glb1/Lims2/Met/Ss18l1	20
BP	GO:0032434	regulation of proteasomal ubiquitin-dependent protein catabolic process	24/2344	136/28814	0.000246484	0.001359	0.000723576	Mapk8/Usp14/Smad7/Rnf217/Rnf144b/Rad23b/Gclc/N4bp1/Desi1/Ankib1/Dab2/Cbfa2t3/Arih1/Usp5/Gna12/Pbk/Fam122a/Bbs7/Xpo1/Rnf144a/Tlk2/Cop1/Trib1/Plk2	24
BP	GO:0030032	lamellipodium assembly	16/2344	74/28814	0.000249836	0.00137624	0.000732755	Pmp22/Pik3r1/Atp7a/Slit2/Actr2/S1pr1/Kit/Fgd4/Ccdc88a/Whamm/Vcl/Vav3/Spata13/Vav2/Mstn/Akirin1	16
BP	GO:0031109	microtubule polymerization or depolymerization	23/2344	128/28814	0.000250262	0.00137734	0.000733342	Clasp2/Mapk8/Kif2b/Taok1/Sgk1/Arl2/Ndel1/Nckap5/Map6d1/Camsap1/Clip1/Mapre3/Togaram1/Nin/Tppp/Akap9/Dst/Mapre1/Met/Map1b/Inpp5j/Arhgef2/Cdh5	23
BP	GO:0014904	myotube cell development	13/2344	53/28814	0.000251888	0.00137884	0.000734139	Myorg/Pmp22/Dmd/Bcl2/Nfatc3/Ski/Cntnap1/Myf5/Xk/Hdac9/Cav2/Ripor2/Homer1	13
BP	GO:0021795	cerebral cortex cell migration	13/2344	53/28814	0.000251888	0.00137884	0.000734139	Slit2/Arx/Reln/Dixdc1/Cdk5r1/Pafah1b1/Pex13/Lrp6/Ndel1/Lrp8/Lhx6/Cul5/Dcx	13
BP	GO:0038066	p38MAPK cascade	13/2344	53/28814	0.000251888	0.00137884	0.000734139	Gdf6/Dusp1/Vegfa/Mink1/Nr2c2/Atf2/Map3k3/Sash1/Pja2/Map3k5/Map2k3/Met/Stk39	13
BP	GO:0051438	regulation of ubiquitin-protein transferase activity	13/2344	53/28814	0.000251888	0.00137884	0.000734139	Bsn/Btrc/Smad7/Fbxw7/Mastl/Topors/Limk1/Pclo/Dcun1d1/Pten/Trib1/Dcun1d4/Ube2n	13
BP	GO:0060412	ventricular septum morphogenesis	13/2344	53/28814	0.000251888	0.00137884	0.000734139	Rbpj/Tgfbr1/Tgfbr3/Smad7/Slit2/Bmpr1a/Bmpr2/Lrp6/Tgfbr2/Zfpm2/Pitx2/Nsd2/Sox11	13
BP	GO:2000351	regulation of endothelial cell apoptotic process	13/2344	53/28814	0.000251888	0.00137884	0.000734139	Fasl/Il13/Abl2/Tnfaip3/Pdcd4/Prkci/Sema5a/Pak4/Ndnf/Gata2/Gata3/Nfe2l2/Cdh5	13
BP	GO:0051767	nitric-oxide synthase biosynthetic process	9/2344	28/28814	0.000254699	0.00138924	0.000739679	Cpeb1/Edn1/Ptger4/Ccl20/Map2k3/Tlr4/Akap12/Map2k4/Ifng	9
BP	GO:0051769	regulation of nitric-oxide synthase biosynthetic process	9/2344	28/28814	0.000254699	0.00138924	0.000739679	Cpeb1/Edn1/Ptger4/Ccl20/Map2k3/Tlr4/Akap12/Map2k4/Ifng	9
BP	GO:0061298	retina vasculature development in camera-type eye	9/2344	28/28814	0.000254699	0.00138924	0.000739679	Col4a1/Arhgef15/Slc4a7/Acvr2b/Pdgfra/Bmpr2/Hif1a/Rhoj/Acvrl1	9
BP	GO:2000737	negative regulation of stem cell differentiation	9/2344	28/28814	0.000254699	0.00138924	0.000739679	Trim6/Cdk12/Wnt3a/Ncoa3/Rest/Yap1/Hnrnpu/Nfe2l2/Ccnk	9
BP	GO:0061333	renal tubule morphogenesis	18/2344	89/28814	0.000256526	0.00139796	0.000744321	Greb1l/Pbx1/Bcl2/Col4a1/Wnt9b/Lgr4/Vegfa/Eya1/Pkd2/Sall1/Fat4/Fgf1/Osr1/Ctnnbip1/Fmn1/Six4/Gata3/Hoxa11	18
BP	GO:1990874	vascular associated smooth muscle cell proliferation	15/2344	67/28814	0.000258111	0.00140535	0.000748255	Edn1/Mfn2/Bmpr1a/Jun/Apln/Fgf9/Nr4a3/Ldlrap1/Frs2/Camk2d/Pdcd4/Ppargc1a/Gna12/Pparg/Pten	15
BP	GO:0048278	vesicle docking	14/2344	60/28814	0.000259634	0.00141047	0.000750979	Ndrg4/Stx17/Stx3/Rab8b/Kcnb1/Stxbp3/Rab10/Stx6/Stx12/Ncam1/Cav2/Nrxn1/Stx16/Unc13c	14
BP	GO:0097479	synaptic vesicle localization	14/2344	60/28814	0.000259634	0.00141047	0.000750979	Tmem230/Ap1s2/Kif5a/Kif5b/Kif5c/Slc2a4/Magi2/Dpysl2/Pclo/Dnm3/Synj1/Cnih2/Pten/Nrxn1	14
BP	GO:0070646	protein modification by small protein removal	26/2344	153/28814	0.000259744	0.00141047	0.000750979	Usp38/Senp2/Usp47/Yod1/Usp24/Usp31/Usp14/Atxn7l3/Usp15/Usp9x/Usp12/Usp42/Desi1/Cops7b/Usp49/Usp3/Usp25/Usp46/Tnfaip3/Desi2/Otud1/Taf5/Trrap/Senp6/Usp5/Mindy2	26
BP	GO:0048469	cell maturation	34/2344	222/28814	0.000261488	0.00141868	0.000755349	Ngf/Pmp22/Bcl2/Edn1/Pla2g3/Vegfa/Ret/Abl2/Rfx3/Anks1/Pde3a/App/Kcnb1/Lhx6/Runx1/Hif1a/Rb1/Tfcp2l1/Map3k13/Fzd5/Plcb1/Bcl11a/Il21/Tusc2/Cdc25b/Pparg/Ptk2b/Gata2/Gata3/Gja1/Hoxa5/Nrxn1/Kcnma1/Epha8	34
BP	GO:0090068	positive regulation of cell cycle process	39/2344	267/28814	0.000264433	0.0014279	0.000760261	Slf2/Rdx/Pbx1/Ccnd2/Edn1/Igf1r/Thoc1/Rab11fip4/Cep120/Phip/Cdc25a/Atrx/Ddx3x/Kif23/Med1/App/Kif3b/Ankrd17/Ncapg2/E2f7/Pkn2/Racgap1/Rb1/Vps4b/Ccn2/Wiz/Fam83d/Epgn/Camk2d/Plcb1/Fgf10/Rock2/Hnrnpu/Rab11a/Pkp4/Cdc25b/Cul3/Met/Ncapd3	39
BP	GO:0010863	positive regulation of phospholipase C activity	10/2344	34/28814	0.00026459	0.0014279	0.000760261	Ptafr/Dlc1/Adcyap1r1/Abl2/Pth/Pdgfra/Esr1/Flt1/Lpar1/Phb	10
BP	GO:0032786	positive regulation of DNA-templated transcription, elongation	10/2344	34/28814	0.00026459	0.0014279	0.000760261	Ercc6/Thoc1/Cdk12/Ell/Map2k1/Ccnt2/Dab2/Ell2/Ikzf1/Ccnk	10
BP	GO:0035308	negative regulation of protein dephosphorylation	10/2344	34/28814	0.00026459	0.0014279	0.000760261	Arpp19/Ppp1r16b/Rock1/Cry2/Ppp1r11/Mastl/Rock2/Mprip/Ppp4r4/Rgn	10
BP	GO:0090504	epiboly	10/2344	34/28814	0.00026459	0.0014279	0.000760261	Clasp2/Rreb1/Wnt7a/Fermt2/Arhgap35/Cd151/Acvrl1/Arhgap24/Pten/Hbegf	10
BP	GO:1901186	positive regulation of ERBB signaling pathway	10/2344	34/28814	0.00026459	0.0014279	0.000760261	Rbpj/Fasl/Hip1/Fbxw7/Esr1/Epgn/Ccdc88a/Bcar3/Hbegf/Adra2a	10
BP	GO:0051302	regulation of cell division	31/2344	196/28814	0.000269064	0.00145076	0.000772433	Zfyve26/Igf1r/Wnt9b/Ahctf1/Intu/Rab11fip4/Vegfa/Garem1/Birc6/Dll1/Kif23/Zbtb18/Fgf7/Kif3b/Fgf9/Txnip/Chmp4c/E2f7/Pkn2/Racgap1/Rbl2/Ncoa3/Fgf1/Sh3glb1/Rab11a/Klhl13/Pkp4/Cdc25b/Cul3/Pdxp/Plk2	31
BP	GO:0001570	vasculogenesis	19/2344	97/28814	0.000270492	0.00145718	0.000775848	Has2/Tgfbr3/Fbxw7/Wnt7a/Spred1/Tgfbr2/Fgf9/Heg1/Wnt7b/Fgf1/Zfpm2/Tmem100/Ccm2/Itgb8/Pitx2/Pbrm1/Yap1/Ptprj/Ntrk2	19
BP	GO:0031623	receptor internalization	24/2344	137/28814	0.000276145	0.00148632	0.000791364	Fmr1/Atad1/Vegfa/Atxn2/Apln/Ankrd13b/Dab2/App/Ulk1/Wnt3a/Ldlrap1/Usp46/Magi2/Mtmr2/Dnm3/Ntf3/Synj1/Ophn1/Lrp1/Snap25/Grb2/Cacng2/Calcrl/Efnb2	24
BP	GO:0060042	retina morphogenesis in camera-type eye	17/2344	82/28814	0.000276575	0.00148732	0.000791899	Crb2/Hipk1/Impg2/Slc4a7/Dll1/Nectin3/Lrp6/Rs1/Zhx2/Fjx1/Ptf1a/Slc1a1/Dscam/Ntrk2/Rpgrip1l/Ikzf1/Hipk2	17
BP	GO:0014013	regulation of gliogenesis	23/2344	129/28814	0.000281476	0.00151235	0.000805224	Il6/Mycn/Cxcr4/Hmga2/Lin28a/Lrp2/Mfn2/Rnf10/Ski/E2f1/Atxn1/Flt1/Dicer1/Kdm4a/Ntf3/Synj1/Fas/Prkci/Serpine2/Zcchc24/Pparg/Sox11/Ppp1cc	23
BP	GO:0008630	intrinsic apoptotic signaling pathway in response to DNA damage	21/2344	113/28814	0.000283698	0.00152294	0.000810865	Skil/Ercc6/Fnip2/Bcl2/Hipk1/Usp47/Pik3r1/Bcl2l2/Rad9a/E2f1/Mcl1/Topors/Hic1/Phlda3/Bcl2l11/Nacc2/Hnrnpk/Mbd4/Cxcl12/Hipk2/Cdip1	21
BP	GO:0007215	glutamate receptor signaling pathway	12/2344	47/28814	0.000289023	0.00154881	0.000824637	Fmr1/Homer2/Grid2ip/Cdk5r1/Grm7/App/Kcnb1/Plcb1/Slc1a1/Grm5/Homer1/Grm8	12
BP	GO:0048741	skeletal muscle fiber development	12/2344	47/28814	0.000289023	0.00154881	0.000824637	Myorg/Pmp22/Bcl2/Nfatc3/Ski/Cntnap1/Myf5/Xk/Hdac9/Cav2/Ripor2/Homer1	12
BP	GO:0050792	regulation of viral process	28/2344	171/28814	0.000291379	0.00156007	0.00083063	Trim6/Fmr1/Bcl2/Cxcr4/Hmga2/Map3k1/Tmprss2/Pde12/Ddx3x/N4bp1/Zfp809/Znfx1/Srpk2/Kpna2/Tasor/Pkn2/Hs3st5/Cnot7/Kpna6/Tsg101/Dicer1/Trim68/Nectin2/Rsad2/Ubp1/Nr5a2/Top2b/Hexim1	28
BP	GO:0042982	amyloid precursor protein metabolic process	16/2344	75/28814	0.000293897	0.00157079	0.000836342	Gga3/Casp3/Rock1/Olfm1/Bace1/App/Adam9/Sorl1/Ldlrap1/Epha4/Rock2/Pawr/Necab1/Ntrk2/Adam19/Ifng	16
BP	GO:0072171	mesonephric tubule morphogenesis	16/2344	75/28814	0.000293897	0.00157079	0.000836342	Greb1l/Pbx1/Bcl2/Wnt9b/Lgr4/Vegfa/Eya1/Sall1/Fat4/Fgf1/Osr1/Ctnnbip1/Fmn1/Six4/Gata3/Hoxa11	16
BP	GO:0006869	lipid transport	52/2344	390/28814	0.000295826	0.00157972	0.000841097	Plekha8/Osbpl8/Tnfaip8l3/Fasl/Sigmar1/Hdlbp/Cry2/Edn1/Pla2g3/Xkr8/Kcnn4/Cert1/Mfn2/Pip4k2a/Acsl4/Dab2/Lima1/Ano3/Sec24a/Lrp6/Pitpna/Abca1/Sar1b/Gramd1a/Abcg4/Ldlrap1/Dennd5b/Runx1/Psap/Nr1h2/Vps4b/Crot/Gulp1/Plekha3/Kdm5b/Hbp1/Ano4/Lbp/Lrp1/Trpc5/Nus1/Rps6kb1/Pparg/Slco2b1/Ugcg/Pla2g6/Gltp/Arl8b/Atp11b/Sgpp1/Atp11c/Osbpl3	52
BP	GO:0010827	regulation of glucose transmembrane transport	18/2344	90/28814	0.0002966	0.00158247	0.000842559	Osbpl8/Edn1/Slc25a27/Mfn2/Pth/Crebl2/Stxbp3/Nr4a3/Mef2a/Esr1/Sorbs1/Yes1/Prkci/Pou4f2/Rps6kb1/Met/Nfe2l2/Prkcb	18
BP	GO:0032486	Rap protein signal transduction	6/2344	13/28814	0.000299197	0.00159355	0.000848456	Timp2/Rap1b/Rap2c/Rap2a/Rap2b/Plk2	6
BP	GO:0099532	synaptic vesicle endosomal processing	6/2344	13/28814	0.000299197	0.00159355	0.000848456	Ap1s2/Stx6/Vti1a/Itsn1/Stx12/Itsn2	6
BP	GO:0010952	positive regulation of peptidase activity	29/2344	180/28814	0.000303946	0.00161604	0.000860434	Acvr1c/Ngf/Dlc1/Fasl/P2rx1/Cflar/Hip1/Akirin2/Ret/Ddx3x/F2r/App/Col4a3/Wnt3a/F3/Acer2/Epha4/Ccn2/Rest/Bcl2l11/Fas/Map3k5/Rock2/Slc1a1/Pawr/Pparg/Asph/Apaf1/Ngfr	29
BP	GO:0002043	blood vessel endothelial cell proliferation involved in sprouting angiogenesis	8/2344	23/28814	0.000305273	0.00161604	0.000860434	Ppp1r16b/Vegfa/Dll4/Il12a/Sema5a/Gata2/Nrarp/Ngfr	8
BP	GO:0010738	regulation of protein kinase A signaling	8/2344	23/28814	0.000305273	0.00161604	0.000860434	Adrb2/Pde4a/Akap7/Pja2/Pde10a/Akap12/Akap6/Nrxn1	8
BP	GO:0021535	cell migration in hindbrain	8/2344	23/28814	0.000305273	0.00161604	0.000860434	Rbfox2/Plxna2/Rere/Lrp6/Ulk1/Sema4c/Cul5/Pou4f1	8
BP	GO:0032968	positive regulation of transcription elongation from RNA polymerase II promoter	8/2344	23/28814	0.000305273	0.00161604	0.000860434	Cdk12/Ell/Map2k1/Ccnt2/Dab2/Ell2/Ikzf1/Ccnk	8
BP	GO:0070861	regulation of protein exit from endoplasmic reticulum	8/2344	23/28814	0.000305273	0.00161604	0.000860434	Yod1/Gcc2/Derl2/Sorl1/Sar1b/Ube2j1/Erlec1/Edem1	8
BP	GO:1902894	negative regulation of miRNA transcription	8/2344	23/28814	0.000305273	0.00161604	0.000860434	Zfp512b/Tgfbr1/Nfatc3/App/Nfib/Rest/Pparg/Rara	8
BP	GO:0035272	exocrine system development	13/2344	54/28814	0.000307296	0.00162534	0.000865386	Il6/Igf1r/Plxnd1/Sema3a/Eda/Fgf7/Nfib/Ptf1a/Tfcp2l1/Fgf10/Esrp1/Met/Ctnnd1	13
BP	GO:0007229	integrin-mediated signaling pathway	19/2344	98/28814	0.000310314	0.00163989	0.00087313	Col3a1/Zyx/Fermt2/Dab2/Pcsk5/Sema7a/Arhgap35/Ccn2/Lama3/Itgb8/Itga3/Loxl3/Cdh17/Plpp3/Lims2/Ptk2b/Fyb2/Cul3/Vav3	19
BP	GO:0010656	negative regulation of muscle cell apoptotic process	14/2344	61/28814	0.00031202	0.00164606	0.000876414	Bcl2/Cflar/Edn1/Igf1r/Pik3r1/Mfn2/Trip10/Lrp6/Ambra1/Ptk2b/Hmgcr/Nfe2l2/Gria4/Lifr	14
BP	GO:0050873	brown fat cell differentiation	14/2344	61/28814	0.00031202	0.00164606	0.000876414	Rreb1/Adrb2/Adrb3/Prdm16/Nudt7/Slc2a4/Napepld/Zfp516/Cebpb/Mecom/Hnrnpu/Pparg/Pim1/Rgs2	14
BP	GO:0045582	positive regulation of T cell differentiation	20/2344	106/28814	0.000318364	0.00167807	0.000893461	Ccr7/Il6/Rasgrp1/Il7r/Ccr2/Myb/Tgfbr2/Runx1/Zfp609/Zbtb16/Ambra1/Stat5b/Il12a/Egr3/Rara/Gata3/Hlx/Hsp90aa1/Ikzf1/Ifng	20
BP	GO:0007043	cell-cell junction assembly	26/2344	155/28814	0.000320499	0.00168716	0.000898297	Pmp22/Rock1/Hipk1/Pard6b/Smad7/Cdh20/Cntnap1/Rhoc/Nedd4l/Heg1/Pkn2/Tjp1/Cldn34c1/Patj/Wdr1/Cdh12/Fzd5/Cdh7/Rock2/Vcl/Pkp4/Gja1/Ugt8a/Pak2/Ctnnd1/Cdh5	26
BP	GO:0003230	cardiac atrium development	11/2344	41/28814	0.000322021	0.00168716	0.000898297	Mdm4/Nphp3/Dll4/Bmpr2/Lrp6/Sos1/Heg1/Pitx2/Nsd2/Ank2/Isl1	11
BP	GO:0007431	salivary gland development	11/2344	41/28814	0.000322021	0.00168716	0.000898297	Il6/Plxnd1/Sema3a/Eda/Fgf7/Nfib/Tfcp2l1/Fgf10/Esrp1/Met/Ctnnd1	11
BP	GO:0032365	intracellular lipid transport	11/2344	41/28814	0.000322021	0.00168716	0.000898297	Plekha8/Cert1/Pip4k2a/Lrp6/Abca1/Gramd1a/Ldlrap1/Plekha3/Nus1/Arl8b/Sgpp1	11
BP	GO:0051968	positive regulation of synaptic transmission, glutamatergic	11/2344	41/28814	0.000322021	0.00168716	0.000898297	Drd1/Reln/Ccr2/Iqsec2/Tshz3/Ntrk2/Ptk2b/Cacng2/Gria4/Nrxn1/Ngfr	11
BP	GO:0060603	mammary gland duct morphogenesis	11/2344	41/28814	0.000322021	0.00168716	0.000898297	Btrc/Slit2/Med1/Lrp6/Pthlh/Esr1/Ncoa3/Kdm5b/Csf1/Fgf10/Ntn1	11
BP	GO:2000279	negative regulation of DNA biosynthetic process	11/2344	41/28814	0.000322021	0.00168716	0.000898297	Dusp1/Chek1/Bmpr2/Acvrl1/Hnrnpu/Pparg/Tent4b/Kcnk2/Gja1/Rgn/Ankrd1	11
BP	GO:0039535	regulation of RIG-I signaling pathway	7/2344	18/28814	0.000332774	0.00174051	0.000926706	Gpatch3/Usp15/Zcchc3/Nlrx1/Sec14l1/Ankrd17/Pum2	7
BP	GO:2000641	regulation of early endosome to late endosome transport	7/2344	18/28814	0.000332774	0.00174051	0.000926706	Rdx/Dennd10/Map2k1/Dab2/Mtmr2/Sh3glb1/Dnajc13	7
BP	GO:1903322	positive regulation of protein modification by small protein conjugation or removal	25/2344	147/28814	0.000333573	0.0017432	0.000928134	Ngf/Mapk8/Senp2/Btrc/Smad7/Fbxw7/Ddx3x/Spsb4/Kdm2a/Mastl/Topors/Pias3/Wbp1l/Ahrr/Wfs1/Sae1/Dcun1d1/Peli1/Ube2d1/Tspyl5/Cul3/Pten/Trib1/Dcun1d4/Ube2n	25
BP	GO:0060420	regulation of heart growth	18/2344	91/28814	0.000342006	0.00178451	0.000950134	Rbpj/Tgfbr1/Edn1/Tgfbr3/Bmpr1a/Jarid2/Trip10/Tgfbr2/Fgf9/Zfpm2/Yap1/Akap6/Ncam1/Kcnk2/Pten/Gja1/Pim1/Rgs2	18
BP	GO:0022409	positive regulation of cell-cell adhesion	42/2344	298/28814	0.000342064	0.00178451	0.000950134	Ptafr/Tyk2/Ccr7/Il6/Has2/Ptpru/Rasgrp1/Smad7/Il7r/Ccr2/Myb/Pde4d/Tgfbr2/Wnt3a/Nr4a3/Nfat5/Pdcd1lg2/Runx1/Tjp1/Zfp609/Zbtb16/Ambra1/Stat5b/Il12a/Egr3/Il21/Slc7a1/Fut4/Il6ra/Pawr/Plpp3/Rara/Adam19/Gata3/Hlx/Hsp90aa1/Jak1/Ikzf1/Bmi1/Ifng/Efnb2/Chst2	42
BP	GO:1903649	regulation of cytoplasmic transport	9/2344	29/28814	0.000342807	0.00178686	0.000951385	Rdx/Mapk8/Dennd10/Map2k1/Dab2/Sorl1/Mtmr2/Sh3glb1/Dnajc13	9
BP	GO:0010837	regulation of keratinocyte proliferation	10/2344	35/28814	0.000343614	0.00178802	0.000952001	Has2/Intu/Med1/Bcl11b/Fgf7/Klf9/Srsf6/Yap1/Fgf10/Efnb2	10
BP	GO:1903203	regulation of oxidative stress-induced neuron death	10/2344	35/28814	0.000343614	0.00178802	0.000952001	Fbxw7/Oxr1/App/Mcl1/Nr4a3/Tsc1/Hif1a/Rest/Tlr4/Slc7a11	10
BP	GO:0001756	somitogenesis	16/2344	76/28814	0.000344511	0.00179117	0.000953675	Rbpj/Crb2/Zeb2/Dll1/Plxna2/Bmpr1a/Lrp6/Myf5/Wnt3a/Axin2/Kdm6a/Poglut1/Aldh1a2/Nrarp/Otx2/Sfrp1	16
BP	GO:0050796	regulation of insulin secretion	30/2344	190/28814	0.000344815	0.00179122	0.000953704	Acvr1c/Rfx6/G6pc2/Il6/Pfkfb2/Rfx3/Clock/Nos1/Casr/Acsl4/Midn/Kcnb1/Kif5b/Pde3b/Sybu/Hif1a/Rest/Cnr1/Lrp1/Hmgcr/Gja1/Pla2g6/Nrxn1/Myt1/Cdk16/Adra2a/Ifng/Sfrp1/Isl1/Pim3	30
BP	GO:0006066	alcohol metabolic process	47/2344	345/28814	0.000347081	0.00180146	0.000959156	Ptafr/Hdlbp/Pmp22/Slc5a3/Lbr/Soat2/Prkaa2/Adcyap1r1/Pip4p1/Nfe2l1/Plpp1/Pth/Nudt4/Idh3a/Erlin2/Coq3/Ippk/Dab2/Lima1/App/Abca1/Abcg4/Acer2/Ldlrap1/Napepld/Plcd1/Fgf1/Rest/Mtmr2/Akr1c14/Plcb1/Synj1/Lrp1/Asah2/Nus1/Plpp3/Sc5d/Inpp5a/Ptk2b/Chka/Hmgcr/Pten/Ipmk/Sgpp1/Inpp5j/Kcnma1/Cyp39a1	47
BP	GO:0042093	T-helper cell differentiation	15/2344	69/28814	0.000362593	0.00187878	0.00100032	Ccr7/Il6/Smad7/Atp7a/Ccr2/Myb/Entpd7/Rora/Ptger4/Il21/Il6ra/Loxl3/Rara/Gata3/Hlx	15
BP	GO:0046513	ceramide biosynthetic process	15/2344	69/28814	0.000362593	0.00187878	0.00100032	P2rx1/St6galnac6/St3gal1/St8sia2/St6galnac3/Ormdl3/B3galt2/Asah2/B3galt1/Fa2h/Ugcg/Ugt8a/Pla2g6/Ormdl1/B4galt3	15
BP	GO:0120034	positive regulation of plasma membrane bounded cell projection assembly	21/2344	115/28814	0.000363632	0.00188256	0.00100234	Wasl/Kctd17/Fmr1/Ccr7/Tgfbr1/Cep120/Cep135/Pik3r1/Atp7a/Actr2/Fnbp1l/Ndel1/Arhgap35/Kit/Ccdc88a/Dnm3/Ripor2/Mstn/Agrn/Akirin1/Fam98a	21
BP	GO:0002762	negative regulation of myeloid leukocyte differentiation	13/2344	55/28814	0.000372761	0.00192435	0.00102459	Pik3r1/Fbxw7/Prdm16/Cdk6/Runx1/Pias3/Gpr137b/Rara/Gata2/Tnfaip6/Trib1/Ifng/Sfrp1	13
BP	GO:0010171	body morphogenesis	14/2344	62/28814	0.000373199	0.00192435	0.00102459	Kat6a/Clasp2/Schip1/Tbx1/Ski/Tfap2a/Ofd1/Pdgfra/Lrp6/Csrnp1/Grem2/Asph/Zfp281/Arid5b	14
BP	GO:0046850	regulation of bone remodeling	14/2344	62/28814	0.000373199	0.00192435	0.00102459	Il6/Ppargc1b/Vegfa/Suco/S1pr1/Idua/Lrp6/Gpr137b/Tmem64/Ptger4/Car2/Gja1/Dlk1/Sfrp1	14
BP	GO:0060612	adipose tissue development	14/2344	62/28814	0.000373199	0.00192435	0.00102459	Ap1s2/Hmga2/Tbl1xr1/Creb5/Sorl1/Atf2/Zfp516/Pum2/Csf1/Ppargc1a/Pou4f2/Pparg/Slc25a25/Arid5b	14
BP	GO:0042147	retrograde transport, endosome to Golgi	17/2344	84/28814	0.000373279	0.00192435	0.00102459	Ap1s1/Gcc2/Rgp1/Rab9b/Stx6/Tmem87b/Snx8/Trappc10/Prepl/Vamp3/Gosr1/Vti1a/Bet1l/Snx5/Pikfyve/Stx16/Ube2o	17
BP	GO:0098739	import across plasma membrane	30/2344	191/28814	0.000377799	0.00194602	0.00103612	Adrb2/P2rx1/Slc6a1/Slc7a2/Lrp2/Septin2/Wnk3/Slc39a10/Kcnj2/Trpv6/Kcnd3/Slc24a2/Wnk1/Slc12a7/Slc12a6/Slc7a1/Slc1a1/Kcnk5/Pawr/Hcn4/Wnk2/Kcnj3/Slc7a11/Slc6a14/Slc9c1/Kcnj13/Cacna1c/Ifng/Rgs2/Slc12a5	30
BP	GO:0090407	organophosphate biosynthetic process	61/2344	482/28814	0.000389226	0.00200319	0.00106656	Ptafr/Lpgat1/Nme6/Pigm/Acat1/Cds1/Etnk2/Pik3r1/Adcyap1r1/Pnp2/Chpt1/Nos1/Pip4k2a/Map2k1/Adcy1/Tbpl1/Socs6/Pth/Selenoi/Etnk1/Pi4k2a/Atg14/Pdhx/Pik3r3/Ippk/Acsl4/Fgf7/Cmpk1/Ormdl3/Pdxk/Plcd1/Impdh1/Adcy7/Adss/Socs3/Ctps2/Ak4/Lclat1/Sh3glb1/Ppargc1a/Piga/Abhd5/Nus1/Acss1/Dgkb/Cwh43/Ttc7b/Gmps/Lpin1/Ptk2b/Acly/Chka/Adcy6/Pla2g6/Pigc/Ipmk/Ormdl1/Serinc5/Ampd3/Adora2b/Mlycd	61
BP	GO:1903169	regulation of calcium ion transmembrane transport	28/2344	174/28814	0.000390047	0.00200572	0.00106791	Ngf/Fmr1/Dmd/Adrb2/Il13/P2rx1/Stimate/Sestd1/Cacna2d1/Drd1/Rem1/F2r/Pde4d/Pkd2/Ahnak/Jph3/Camk2d/Pde4b/Ank2/Akap6/Ptk2b/Asph/Chd7/Pla2g6/Cacna1c/Cacnb2/Cabp1/Rgn	28
BP	GO:0099111	microtubule-based transport	32/2344	209/28814	0.000391938	0.00201375	0.00107219	Fmr1/Bsn/Rasgrp1/Klc1/Rfx3/Ssx2ip/Map2k1/Pafah1b1/Kif1c/Ofd1/Kif1b/Kif5a/Bicd2/Bicd1/App/Kif3b/Kif5b/Kif5c/Ndel1/Cfap45/Fyco1/Sybu/Arhgap21/Hif1a/Mreg/Cnih2/Lamp1/Hnrnpu/Traf3ip1/Dst/Map1b/Arl8b	32
BP	GO:0035050	embryonic heart tube development	18/2344	92/28814	0.000393321	0.00201817	0.00107454	Rbpj/Hand1/Edn1/Nphp3/Dll1/Med1/Plxna4/Kdm2a/Lrp6/Pkd2/Tgfbr2/Wnt3a/Hif1a/Pitx2/Yap1/Traf3ip1/Aldh1a2/Gja1	18
BP	GO:0008360	regulation of cell shape	26/2344	157/28814	0.000393458	0.00201817	0.00107454	Rdx/Gas7/Dlc1/Il6/Plxnc1/Plekho1/Plxnd1/Brwd1/Vegfa/Phip/Plxna2/Fermt2/Plxna4/Crk/Rhoc/Arhgdia/Arhgap35/Kit/Fgd4/Wdr1/Rhoj/Arhgef18/Lpar1/Gna12/Ptk2b/Pakap	26
BP	GO:0002090	regulation of receptor internalization	16/2344	77/28814	0.000402464	0.00206263	0.00109821	Fmr1/Atad1/Vegfa/Atxn2/Apln/Ankrd13b/Dab2/App/Wnt3a/Usp46/Magi2/Mtmr2/Ntf3/Synj1/Ophn1/Efnb2	16
BP	GO:0010092	specification of animal organ identity	11/2344	42/28814	0.0004045	0.00206959	0.00110192	Rbpj/Lrp2/Wnt3a/Axin2/Frs2/Fgf1/Spry1/Fgf10/Tbr1/Hoxa11/Isl1	11
BP	GO:0038084	vascular endothelial growth factor signaling pathway	11/2344	42/28814	0.0004045	0.00206959	0.00110192	Vegfa/Adamts3/Dll1/Pdgfra/Smoc2/Gab1/Il12a/Spry2/Nus1/Sema6a/Nrp2	11
BP	GO:1902882	regulation of response to oxidative stress	19/2344	100/28814	0.000405506	0.002073	0.00110373	Sesn1/Fbxw7/Mapkap1/Fbln5/Oxr1/App/Mcl1/Nr4a3/Psap/Tsc1/Hif1a/Gpr37/Rest/Tlr4/Pawr/Met/Nfe2l2/Slc7a11/Sesn2	19
BP	GO:0032259	methylation	50/2344	376/28814	0.000406645	0.00207709	0.00110591	Kdm3a/Kmt5b/Dpy30/Ash1l/Tet3/Prdm16/Prdm4/Atrx/Myb/Setd3/Phf19/Phf20/Coq3/Prmt6/Jarid2/Tet1/Kmt2b/Btg2/Ezh1/Tfb2m/Ppm1d/Arid4b/Smyd1/Asxl2/Mecom/Mllt6/Cmtr2/Bend3/Nsd2/Kdm4a/Satb1/Mtf2/Zdbf2/Mbd4/Zc3h13/Mettl16/Dmrtc2/Rtf1/Kmt2c/Gspt1/Cbll1/Kmt5a/Gata3/Cxxc1/Trmt10a/Ctcf/Dot1l/Bmi1/Smarca5/Fam98a	50
BP	GO:0019751	polyol metabolic process	21/2344	116/28814	0.000410506	0.00209506	0.00111548	Ptafr/Slc5a3/Adcyap1r1/Plpp1/Pth/Nudt4/Coq3/Ippk/Acer2/Plcd1/Mtmr2/Plcb1/Synj1/Asah2/Plpp3/Inpp5a/Ptk2b/Pten/Ipmk/Sgpp1/Inpp5j	21
BP	GO:0008090	retrograde axonal transport	8/2344	24/28814	0.000425411	0.00216389	0.00115213	Bsn/Pafah1b1/Kif1c/Kif1b/Kif5a/Kif5b/Ndel1/Dst	8
BP	GO:0032515	negative regulation of phosphoprotein phosphatase activity	8/2344	24/28814	0.000425411	0.00216389	0.00115213	Rock1/Cry2/Ppp1r11/Mastl/Rock2/Mprip/Ppp4r4/Rgn	8
BP	GO:0097150	neuronal stem cell population maintenance	8/2344	24/28814	0.000425411	0.00216389	0.00115213	Mapk8/Igf2bp1/Prrx1/Dll1/Mmp24/Rest/Hook3/Foxo1	8
BP	GO:1990776	response to angiotensin	8/2344	24/28814	0.000425411	0.00216389	0.00115213	Rock1/Col3a1/Slc30a10/Rock2/Car2/Nfe2l2/Adora2b/Ahcyl1	8
BP	GO:0043281	regulation of cysteine-type endopeptidase activity involved in apoptotic process	32/2344	210/28814	0.000426998	0.00216943	0.00115508	Acvr1c/Ngf/Dlc1/Fasl/Il6/P2rx1/Cflar/Usp47/Wnt9a/Hip1/Fnip1/Vegfa/Ret/Ddx3x/F2r/App/Rps6ka1/Epha7/Col4a3/Wnt3a/F3/Acer2/Ccn2/Rest/Bcl2l11/Fas/Map3k5/Slc1a1/Pparg/Apaf1/Ngfr/Pak2	32
BP	GO:0097194	execution phase of apoptosis	15/2344	70/28814	0.000427211	0.00216943	0.00115508	Acvr1c/Dlc1/Fasl/Casp3/Il6/Fzd3/Taok1/Xkr8/Dicer1/Trpc5/Blcap/Apaf1/Casp7/Pak2/Cecr2	15
BP	GO:0019228	neuronal action potential	12/2344	49/28814	0.000438277	0.00222194	0.00118303	Fmr1/Pmp22/P2rx1/Scn11a/Drd1/Scn1a/Rapgef4/Pawr/Scn9a/Grik2/Kcnma1/Ifng	12
BP	GO:1990573	potassium ion import across plasma membrane	12/2344	49/28814	0.000438277	0.00222194	0.00118303	Wnk3/Kcnj2/Kcnd3/Wnk1/Slc12a7/Slc12a6/Kcnk5/Hcn4/Wnk2/Kcnj3/Kcnj13/Slc12a5	12
BP	GO:0010573	vascular endothelial growth factor production	10/2344	36/28814	0.000441364	0.00223388	0.00118939	Il6/Adamts3/Ccr2/Sulf1/Rora/Hif1a/Flt1/Il6ra/Adora2b/Isl1	10
BP	GO:0010922	positive regulation of phosphatase activity	10/2344	36/28814	0.000441364	0.00223388	0.00118939	Rock1/Ppargc1b/Slc39a10/Magi2/Ppp1r15b/Gna12/Pawr/Vrk3/Ifng/Rgn	10
BP	GO:0043536	positive regulation of blood vessel endothelial cell migration	13/2344	56/28814	0.000449708	0.00227422	0.00121087	Vegfa/Amotl1/Akt3/Hif1a/Map3k3/Rhoj/Fgf18/Map2k3/Nus1/Hdac9/Gata2/Nfe2l2/Plk2	13
BP	GO:0007029	endoplasmic reticulum organization	18/2344	93/28814	0.000451169	0.00227785	0.0012128	Zfyve27/Atl2/Cert1/Tmem33/Sec61a1/Atl3/Reep3/Retreg2/Rab10/Retreg3/Tmcc1/Retreg1/Get3/Rab18/Tmem170/Cav2/Ccdc47/Reep1	18
BP	GO:0061640	cytoskeleton-dependent cytokinesis	18/2344	93/28814	0.000451169	0.00227785	0.0012128	Zfyve26/Rock1/Septin2/Son/Kif23/Ist1/Actr2/Rhoc/Fmn2/Chmp4c/Trim36/Racgap1/Vps4b/Chmp5/Chmp1a/Spire1/Rock2/Septin12	18
BP	GO:0031349	positive regulation of defense response	42/2344	302/28814	0.00045318	0.00228611	0.0012172	Trim6/Ccr7/Il6/Masp1/Rasgrp1/Trim41/Pla2g3/Akirin2/Clock/Ccr2/Polr3f/Med1/Zcchc3/Penk/Osm/Znfx1/Polr3g/App/Napepld/Cdk19/Cebpb/Npas2/Pde5a/Stat5b/Ptger4/Il12a/Pdcd4/Il21/Lamp1/Cnr1/Lbp/Nectin2/Ccl1/Npy5r/Tlr4/Hmgb2/Gja1/Hsp90aa1/Gprc5b/Hexim1/Adora2b/Ifng	42
BP	GO:0045932	negative regulation of muscle contraction	9/2344	30/28814	0.000454609	0.00229069	0.00121964	Adrb2/Pde5a/Dock4/Ptger4/Calcrl/Kcnma1/Adora2b/Adra2a/Rgs2	9
BP	GO:0031398	positive regulation of protein ubiquitination	22/2344	125/28814	0.000454838	0.00229069	0.00121964	Ngf/Mapk8/Senp2/Btrc/Smad7/Fbxw7/Ddx3x/Spsb4/Kdm2a/Mastl/Topors/Wbp1l/Wfs1/Dcun1d1/Peli1/Ube2d1/Tspyl5/Cul3/Pten/Trib1/Dcun1d4/Ube2n	22
BP	GO:0072331	signal transduction by p53 class mediator	25/2344	150/28814	0.000456622	0.00229778	0.00122341	Mdm4/Hipk1/Senp2/Atrx/Spred1/Prmt6/1810013L24Rik/E2f1/Ppm1d/Topors/Acer2/E2f7/Hic1/Pou4f1/Phlda3/Zfp385b/Sh3glb1/Hnrnpk/Pou4f2/Kmt5a/Hexim1/Sesn2/Hipk2/Ankrd1/Cdip1	25
BP	GO:0032465	regulation of cytokinesis	19/2344	101/28814	0.000461946	0.00232075	0.00123564	Zfyve26/Igf1r/Ahctf1/Rab11fip4/Birc6/Kif23/Kif3b/Chmp4c/E2f7/Pkn2/Racgap1/Sh3glb1/Rab11a/Klhl13/Pkp4/Cdc25b/Cul3/Pdxp/Plk2	19
BP	GO:0090630	activation of GTPase activity	19/2344	101/28814	0.000461946	0.00232075	0.00123564	Rasgrp1/Arhgef15/Tbc1d8b/Tbc1d9/Tiam1/Crk/Ndel1/Tbc1d12/Rundc1/Arhgef10/Nedd9/Sipa1l1/Tsc1/Ntf3/Arhgap24/Arhgef26/Ptk2b/Tbck/Mtss2	19
BP	GO:1901988	negative regulation of cell cycle phase transition	36/2344	247/28814	0.000464344	0.00232908	0.00124008	Ercc6/Bcl2/Hmga2/Usp47/Taok1/Apbb3/Thoc1/Dna2/Clock/Hus1/Chek1/Rad9a/Clspn/Nabp1/E2f1/Pkd2/Chmp4c/E2f7/Atf2/Ppp2r3d/Rbl2/Rb1/Ctdspl/Nacc2/Trrap/Rad17/Zwint/Tipin/Ccng1/Mbd4/Crlf3/Fam122a/Pten/Zfp655/Dot1l/Brsk1	36
BP	GO:0007059	chromosome segregation	46/2344	340/28814	0.000464368	0.00232908	0.00124008	Slf2/Pogz/Cpeb1/Smarcad1/Kif2b/Seh1l/Fbxw7/Ccne1/Usp9x/Atrx/Ddx3x/Kif23/Actr2/Tlk1/Lats1/Axin2/Fmn2/Ndel1/Chmp4c/Ncapg2/Ago4/Hecw2/Racgap1/Rb1/Vps4b/Fam83d/Chmp5/Chmp1a/Espl1/Stag2/Pum2/Zwint/Top1/Hnrnpu/Rab11a/Nek6/Tlk2/Cul3/Kpnb1/Top2b/Arl8b/Pds5b/Ncapd3/Ctcf/Stag1/Smarca5	46
BP	GO:0002065	columnar/cuboidal epithelial cell differentiation	20/2344	109/28814	0.000465323	0.00233005	0.00124059	Rfx6/Nfe2l1/Abl2/Rfx3/Rarb/Clock/Dll1/Fasn/Cdk6/Kdm2a/Cebpb/Hif1a/Dicer1/Yap1/Foxp4/Rara/Rxra/Map1b/Hoxa5/Sox11	20
BP	GO:0043255	regulation of carbohydrate biosynthetic process	20/2344	109/28814	0.000465323	0.00233005	0.00124059	Ptafr/Arpp19/Il6/Has2/Adcyap1r1/Sik1/Pth/Ppp1r3e/Kat2b/Ppp1r3b/Plcd1/Hif1a/Acadm/Sorbs1/Ptger4/Ppp1r3a/Ptk2b/Foxo1/Sesn2/Clk2	20
BP	GO:0006919	activation of cysteine-type endopeptidase activity involved in apoptotic process	16/2344	78/28814	0.000468606	0.00234456	0.00124832	Ngf/Dlc1/Fasl/P2rx1/Cflar/Hip1/Ret/F2r/Col4a3/F3/Acer2/Bcl2l11/Slc1a1/Pparg/Apaf1/Ngfr	16
BP	GO:0006999	nuclear pore organization	6/2344	14/28814	0.000487578	0.00243152	0.00129462	Ahctf1/Seh1l/Nup35/Tmem170/Nup153/Pom121	6
BP	GO:0048672	positive regulation of collateral sprouting	6/2344	14/28814	0.000487578	0.00243152	0.00129462	Ngf/Ist1/Wnt3a/Dcx/Bcl11a/Lrp1	6
BP	GO:0097709	connective tissue replacement	6/2344	14/28814	0.000487578	0.00243152	0.00129462	Rock1/F2r/Hif1a/Klf6/Rock2/Pparg	6
BP	GO:2000650	negative regulation of sodium ion transmembrane transporter activity	6/2344	14/28814	0.000487578	0.00243152	0.00129462	Nedd4l/Hecw2/Osr1/Camk2d/Stk39/Agrn	6
BP	GO:0021783	preganglionic parasympathetic fiber development	7/2344	19/28814	0.000490011	0.00243769	0.0012979	Hoxa1/Tbx1/Sema3a/Tfap2a/Plxna4/Nrp2/Nav2	7
BP	GO:0040037	negative regulation of fibroblast growth factor receptor signaling pathway	7/2344	19/28814	0.000490011	0.00243769	0.0012979	Apln/Ofd1/Sulf1/Spry1/Spry2/Gata3/Ngfr	7
BP	GO:0060707	trophoblast giant cell differentiation	7/2344	19/28814	0.000490011	0.00243769	0.0012979	Mdfi/Hand1/Senp2/Hectd1/E2f7/Socs3/Nr2f2	7
BP	GO:0046785	microtubule polymerization	17/2344	86/28814	0.00049789	0.00247486	0.0013177	Clasp2/Mapk8/Sgk1/Arl2/Ndel1/Camsap1/Clip1/Mapre3/Togaram1/Nin/Tppp/Akap9/Mapre1/Met/Map1b/Inpp5j/Cdh5	17
BP	GO:0055117	regulation of cardiac muscle contraction	15/2344	71/28814	0.000501439	0.00248846	0.00132493	Atp2a2/Dmd/Smad7/Pde4d/Kcnj2/Ccn2/Pde5a/Pde4b/Ank2/Akap9/Akap6/Hcn4/Cacna1c/Rgs2/Agrn	15
BP	GO:0070936	protein K48-linked ubiquitination	15/2344	71/28814	0.000501439	0.00248846	0.00132493	Cdc34/Btrc/Ube2e3/Rnf6/Nedd4l/Ube3c/Topors/Tnfaip3/Rnf216/Ube2q2/Peli1/Ube2d1/Cul3/Ubr5/Marchf6	15
BP	GO:0097529	myeloid leukocyte migration	34/2344	230/28814	0.000507387	0.00251467	0.00133889	Ccr7/Edn1/Dusp1/Cd200r1/Vegfa/Slit2/Ccr2/Pde4d/App/Mospd2/Kit/Flt1/Wdr1/Stat5b/Ptger4/Plcb1/Ccl20/Pde4b/Csf1/Lbp/Ptprj/Fut4/Ccl1/Pawr/Cxcl12/Ptk2b/Tnfaip6/Pikfyve/Vav3/Ripor2/Jaml/Ifng/Mstn/Akirin1	34
BP	GO:0006473	protein acetylation	33/2344	221/28814	0.000507544	0.00251467	0.00133889	Kat6a/Taok1/Prkaa2/Atxn7l3/Clock/Chek1/Nos1/Ddx3x/Phf20/Kat2b/App/Rps6ka4/Naa30/Rps6ka5/Atf2/Zfp451/Taf5/Bend3/Trrap/Ncoa1/Naa16/Ep400/Naa25/Brpf3/Gata2/Gata3/Wbp2/Mbtd1/Ctcf/Bmi1/Isl1/Ing5/Naa15	33
BP	GO:0008589	regulation of smoothened signaling pathway	18/2344	94/28814	0.000516225	0.00255561	0.00136069	Kctd21/Wnt9a/Intu/Prrx1/Sall3/Mosmo/Fgf9/Sall1/Wnt7b/Rora/Rb1/Fgf10/Serpine2/Zic1/Traf3ip1/Glis2/Rpgrip1l/Sfrp1	18
BP	GO:0008585	female gonad development	21/2344	118/28814	0.000520267	0.00257353	0.00137023	Schip1/Bcl2/Vegfa/Scaper/Mfn2/Pdgfra/Kmt2b/Fgf7/Runx1/Kit/Cebpb/Esr1/Zfpm2/Stat5b/Ptger4/Hnrnpk/Tnfaip6/Nrip1/Nr2f2/Sfrp1/Arid5b	21
BP	GO:0008347	glial cell migration	14/2344	64/28814	0.000526705	0.00259906	0.00138383	Pmp22/Reln/Cdk5r1/Ccr2/Pafah1b1/Lrp8/Epha4/Apcdd1/Vcan/Dcx/Csf1/Fas/Lrp1/Matn2	14
BP	GO:0060193	positive regulation of lipase activity	14/2344	64/28814	0.000526705	0.00259906	0.00138383	Ptafr/Dlc1/Adcyap1r1/Abl2/Pth/Pdgfra/Rhoc/Nr1h2/Esr1/Flt1/Plaa/Lpar1/Abhd5/Phb	14
BP	GO:0060393	regulation of pathway-restricted SMAD protein phosphorylation	14/2344	64/28814	0.000526705	0.00259906	0.00138383	Tgfbr1/Gdf6/Smad7/Acvr2a/Bmpr1a/Gdf10/Dab2/Bmpr2/Tgfbr2/Pmepa1/Acvrl1/Lrp1/Pparg/Mstn	14
BP	GO:0035305	negative regulation of dephosphorylation	12/2344	50/28814	0.000534456	0.00263518	0.00140306	Arpp19/Ppp1r16b/Rock1/Cry2/Ppp1r11/Mastl/Uri1/Rock2/Mprip/Lpin1/Ppp4r4/Rgn	12
BP	GO:0050821	protein stabilization	30/2344	195/28814	0.000539346	0.00265035	0.00141114	Taf9b/Hip1/Pik3r1/Smad7/Fbxw7/Cdc37l1/Usp9x/Crebl2/Creb1/Rassf2/Aak1/Tsc1/Epha4/Wfs1/Wiz/Dsc3/Lamp1/Ank2/Stk4/Naa16/Plpp3/Stx12/A1cf/Pten/Hsp90aa1/Coa8/Ctnnd1/Phb/Pim1/Naa15	30
BP	GO:0030514	negative regulation of BMP signaling pathway	13/2344	57/28814	0.000539702	0.00265035	0.00141114	Skil/Smurf1/Smad7/Lrp2/Ski/Sorl1/Skor1/Grem2/Pparg/Tnfaip6/Smurf2/Hipk2/Sfrp1	13
BP	GO:0035567	non-canonical Wnt signaling pathway	13/2344	57/28814	0.000539702	0.00265035	0.00141114	Wnt9b/Fzd3/Abl2/Wnt7a/Rspo3/Dab2/Tiam1/Lrp6/Wnt7b/Fzd5/Dvl2/Fzd7/Sfrp1	13
BP	GO:0086001	cardiac muscle cell action potential	13/2344	57/28814	0.000539702	0.00265035	0.00141114	Atp2a2/Dmd/Cacna2d1/Kcnj2/Scn1a/Kcnd3/Slmap/Camk2d/Ank2/Akap9/Hcn4/Cacna1c/Cacnb2	13
BP	GO:1901861	regulation of muscle tissue development	13/2344	57/28814	0.000539702	0.00265035	0.00141114	Adrb2/Bcl2/Nras/Dll1/Myf5/Wnt3a/Creb1/Ppargc1a/Rps6kb1/Hdac9/Lox/Hmgcr/Gja1	13
BP	GO:0033143	regulation of intracellular steroid hormone receptor signaling pathway	16/2344	79/28814	0.000543862	0.0026665	0.00141973	Cry2/Hmga2/Clock/Med1/Dab2/Rnf6/Lats1/Ncoa3/Yap1/Trim68/Ncoa2/Ntrk2/Wbp2/Phb/Sfrp1/Isl1	16
BP	GO:0071277	cellular response to calcium ion	16/2344	79/28814	0.000543862	0.0026665	0.00141973	Syt11/Slc25a24/Prkaa2/Fos/Jun/Nfatc3/Kcnb1/Pkd2/Mef2a/Wnk1/Add1/Asph/Fosb/Nrxn1/Cpne8/Ppif	16
BP	GO:2000116	regulation of cysteine-type endopeptidase activity	35/2344	240/28814	0.000546187	0.00267575	0.00142465	Acvr1c/Ngf/Dlc1/Fasl/Il6/P2rx1/Cflar/Usp47/Wnt9a/Hip1/Fnip1/Vegfa/Ret/Ddx3x/F2r/App/Rps6ka1/Epha7/Cast/Col4a3/Wnt3a/F3/Acer2/Ccn2/Rest/Bcl2l11/Fas/Map3k5/Slc1a1/Pawr/Pparg/Asph/Apaf1/Ngfr/Pak2	35
BP	GO:0045017	glycerolipid biosynthetic process	32/2344	213/28814	0.000549397	0.00268932	0.00143188	Lpgat1/Thrsp/Pigm/Cds1/Etnk2/Pik3r1/Chpt1/Pip4k2a/Plpp1/Sik1/Socs6/Selenoi/Etnk1/Pla2g15/Pi4k2a/Atg14/Pik3r3/Acsl4/Fgf7/Nr1h2/Socs3/Sh3glb1/Piga/Abhd5/Dgkb/Cwh43/Ttc7b/Lpin1/Chka/Pla2g6/Pigc/Rgn	32
BP	GO:0046660	female sex differentiation	25/2344	152/28814	0.000559275	0.00273141	0.00145429	Schip1/Bcl2/Vegfa/Lrp2/Scaper/Mfn2/Pdgfra/Kmt2b/Fgf7/Runx1/Kit/Cebpb/Esr1/Ncoa3/Zfpm2/Stat5b/Ptger4/Hnrnpk/Fgf10/Chd7/Tnfaip6/Nrip1/Nr2f2/Sfrp1/Arid5b	25
BP	GO:0007435	salivary gland morphogenesis	10/2344	37/28814	0.000561127	0.00273141	0.00145429	Il6/Plxnd1/Sema3a/Eda/Fgf7/Nfib/Fgf10/Esrp1/Met/Ctnnd1	10
BP	GO:0009954	proximal/distal pattern formation	10/2344	37/28814	0.000561127	0.00273141	0.00145429	Pbx1/Pbx2/Hoxa10/Cyp26b1/Dll1/Hoxd10/Osr1/Fgf10/Aldh1a2/Hoxa11	10
BP	GO:0010923	negative regulation of phosphatase activity	10/2344	37/28814	0.000561127	0.00273141	0.00145429	Rock1/Cry2/Ppp1r11/Mastl/Uri1/Rock2/Mprip/Lpin1/Ppp4r4/Rgn	10
BP	GO:0060441	epithelial tube branching involved in lung morphogenesis	10/2344	37/28814	0.000561127	0.00273141	0.00145429	Hmga2/Rspo2/Tmtc3/Pdgfra/Yap1/Spry1/Fgf10/Spry2/Esrp1/Hoxa5	10
BP	GO:0086091	regulation of heart rate by cardiac conduction	10/2344	37/28814	0.000561127	0.00273141	0.00145429	Rbfox2/Cacna2d1/Kcnj2/Kcnd3/Ank2/Akap9/Hcn4/Cacna1c/Cacnb2/Isl1	10
BP	GO:1904707	positive regulation of vascular associated smooth muscle cell proliferation	10/2344	37/28814	0.000561127	0.00273141	0.00145429	Edn1/Mfn2/Bmpr1a/Jun/Fgf9/Nr4a3/Ldlrap1/Frs2/Camk2d/Ppargc1a	10
BP	GO:0001818	negative regulation of cytokine production	41/2344	296/28814	0.000570876	0.00277666	0.00147838	Ccr7/Il6/Il13/Homer2/Syt11/Cd200r1/Lgr4/Gpatch3/Smad7/Dll1/Cd2ap/Flt3/Ppp1r11/N4bp1/Lrrc32/Nlrx1/Rnf128/Pdcd1lg2/Peli3/Tnfrsf21/Tnfaip3/Adcy7/Flt1/Dicer1/Ptger4/Il12a/Pdcd4/Clec4a2/Erbin/Lbp/Tusc2/Tlr4/Traf3ip1/Pparg/Rara/Hdac9/Gata3/Met/Ubr5/Ifng/Atp2b1	41
BP	GO:0019076	viral release from host cell	8/2344	25/28814	0.000581256	0.00281371	0.00149811	Ist1/Chmp4c/Vps4b/Tsg101/Chmp5/Chmp1a/Cav2/Arl8b	8
BP	GO:0021692	cerebellar Purkinje cell layer morphogenesis	8/2344	25/28814	0.000581256	0.00281371	0.00149811	Atp2b2/Atp7a/Dll1/Atxn2/Sptbn2/Psap/Rora/Foxp2	8
BP	GO:0035890	exit from host	8/2344	25/28814	0.000581256	0.00281371	0.00149811	Ist1/Chmp4c/Vps4b/Tsg101/Chmp5/Chmp1a/Cav2/Arl8b	8
BP	GO:0035891	exit from host cell	8/2344	25/28814	0.000581256	0.00281371	0.00149811	Ist1/Chmp4c/Vps4b/Tsg101/Chmp5/Chmp1a/Cav2/Arl8b	8
BP	GO:0036010	protein localization to endosome	8/2344	25/28814	0.000581256	0.00281371	0.00149811	Rdx/Vegfa/Pacsin2/Akap11/Arf6/Sorl1/Zdhhc1/Rock2	8
BP	GO:0150105	protein localization to cell-cell junction	8/2344	25/28814	0.000581256	0.00281371	0.00149811	Cgnl1/Mapk8/Tjp1/Arhgef18/Vcl/Jak1/Pak2/Cdh5	8
BP	GO:1990868	response to chemokine	15/2344	72/28814	0.000586406	0.00283414	0.00150899	Cxcr4/Edn1/Dusp1/Slit2/Lrch1/Wbp1l/Wnk1/Hif1a/Ccl20/Ccl1/Cxcl12/Ptk2b/Lox/Stk39/Ripor2	15
BP	GO:1990869	cellular response to chemokine	15/2344	72/28814	0.000586406	0.00283414	0.00150899	Cxcr4/Edn1/Dusp1/Slit2/Lrch1/Wbp1l/Wnk1/Hif1a/Ccl20/Ccl1/Cxcl12/Ptk2b/Lox/Stk39/Ripor2	15
BP	GO:0098876	vesicle-mediated transport to the plasma membrane	24/2344	144/28814	0.000587106	0.00283528	0.0015096	Ndrg4/Gga3/Stx3/Pla2g3/Rab11fip4/Arf6/Arhgap1/Sorl1/Rab10/Stx6/Prepl/Macf1/Atp2c1/Lypla1/Vamp3/Slc1a1/Ehd1/Rab11a/Epg5/Snap25/Snx27/Pkdcc/Pla2g4e/Rab14	24
BP	GO:0031060	regulation of histone methylation	18/2344	95/28814	0.000589212	0.00284096	0.00151262	Kdm3a/Atrx/Myb/Phf19/Phf20/Prmt6/Jarid2/Tet1/Kmt2b/Asxl2/Mllt6/Kdm4a/Mtf2/Dmrtc2/Rtf1/Gata3/Ctcf/Smarca5	18
BP	GO:0033077	T cell differentiation in thymus	18/2344	95/28814	0.000589212	0.00284096	0.00151262	Ccr7/Bcl2/Rasgrp1/Il7r/Cdk6/Zeb1/Mink1/Bcl11b/Sos1/Zfp609/Fzd5/Stat5b/Egr3/Fas/Tox/Fzd7/Gata3/Bmi1	18
BP	GO:0097696	receptor signaling pathway via STAT	31/2344	205/28814	0.000593854	0.00285167	0.00151832	Ercc6/Tyk2/Il6/Il13/Hmga2/Ret/Ghr/Il10ra/Il7r/Cdk5r1/Osm/Pkd2/Kit/Cnot7/Socs3/Pkd1/Stat5b/Ptger4/Il12a/Il21/Il6ra/Crlf3/Traf3ip1/Pparg/Ptk2b/Prlr/Jak1/Ggnbp2/Dot1l/Ifng/Isl1	31
BP	GO:0120032	regulation of plasma membrane bounded cell projection assembly	31/2344	205/28814	0.000593854	0.00285167	0.00151832	Limk2/Rdx/Wasl/Kctd17/Fmr1/Ccr7/Tgfbr1/Cep120/Cep135/Pik3r1/Atp7a/Slit2/Arf6/Actr2/Fnbp1l/Ndel1/Arhgap35/Kit/Cep97/Ccdc88a/Dnm3/Yap1/Map4/Arhgap24/Vdac3/Nrxn1/Ripor2/Mstn/Agrn/Akirin1/Fam98a	31
BP	GO:0001945	lymph vessel development	9/2344	31/28814	0.0005947	0.00285167	0.00151832	Tbx1/Vegfa/Acvr2b/Bmpr2/Heg1/Pkd1/Acvrl1/Nr2f2/Efnb2	9
BP	GO:0050951	sensory perception of temperature stimulus	9/2344	31/28814	0.0005947	0.00285167	0.00151832	Cxcr4/Cpeb3/Mmp24/Tlr4/Pawr/Cxcl12/Nr2f6/Grik2/Adra2a	9
BP	GO:0061036	positive regulation of cartilage development	9/2344	31/28814	0.0005947	0.00285167	0.00151832	Gdf6/Sox6/Smad7/Zbtb16/Sox5/Fgf18/Smad1/Hoxa11/Pkdcc	9
BP	GO:0061037	negative regulation of cartilage development	9/2344	31/28814	0.0005947	0.00285167	0.00151832	Tgfbr1/Wnt9a/Adamts12/Rarb/Pth/Idua/Pthlh/Adamts7/Rara	9
BP	GO:1901889	negative regulation of cell junction assembly	9/2344	31/28814	0.0005947	0.00285167	0.00151832	Dusp22/Clasp2/Dlc1/Rock1/Epha7/Acvrl1/Lrp1/Rock2/Pten	9
BP	GO:0021510	spinal cord development	19/2344	103/28814	0.000595503	0.00285328	0.00151918	Scyl3/Pbx3/Vstm5/Intu/Sox6/Nfe2l1/Reln/Dll1/Lhx3/Hoxd10/Dll4/Wnt3a/Lrp8/Dicer1/Zic1/Loxl3/Gata2/Sox11/Isl1	19
BP	GO:0030216	keratinocyte differentiation	25/2344	153/28814	0.000617777	0.00295768	0.00157476	Rbpj/Casp3/Rock1/Alox8/Dnase1l2/Intu/Cyp26b1/Map2k1/Tfap2a/Med1/Bcl11b/Lats1/Txnip/Dsg4/Psap/Ncoa3/Tgm3/Tsg101/Srsf6/Yap1/Rock2/Stk4/Ugcg/Sgpp1/St14	25
BP	GO:0001954	positive regulation of cell-matrix adhesion	14/2344	65/28814	0.000621693	0.00296712	0.00157979	Map4k4/Dmd/Rock1/Utrn/Vegfa/Cdk6/Fermt2/Pcsk5/Tsc1/Dicer1/Fmn1/Csf1/Ptprj/Ptk2b	14
BP	GO:0045661	regulation of myoblast differentiation	14/2344	65/28814	0.000621693	0.00296712	0.00157979	Hif1an/Xkr8/Pik3r1/Zfhx3/Dll1/Myf5/Nr2c2/Smyd1/Plcb1/Map3k5/Ranbp3l/Ripor2/Mstn/Akirin1	14
BP	GO:0060999	positive regulation of dendritic spine development	14/2344	65/28814	0.000621693	0.00296712	0.00157979	Eef2k/Fmr1/Mapk6/Caprin1/Mfn2/Cpeb3/Reln/Pafah1b1/Actr2/Lrp8/Pbrm1/Lpar1/Hnrnpk/Itsn1	14
BP	GO:0098930	axonal transport	14/2344	65/28814	0.000621693	0.00296712	0.00157979	Fmr1/Bsn/Pafah1b1/Kif1c/Kif1b/Kif5a/Kif5b/Kif5c/Ndel1/Sybu/Hif1a/Cnih2/Dst/Arl8b	14
BP	GO:0050919	negative chemotaxis	11/2344	44/28814	0.000623087	0.00297146	0.0015821	Sema6d/Lgr4/Sema3a/Slit2/Plxna4/Sema7a/Sema4b/Sema4c/Ntn1/Sema6a/Nrp2	11
BP	GO:0010624	regulation of Schwann cell proliferation	5/2344	10/28814	0.000630953	0.00298335	0.00158843	Pmp22/Rnf10/Ski/Dicer1/Fas	5
BP	GO:0010944	negative regulation of transcription by competitive promoter binding	5/2344	10/28814	0.000630953	0.00298335	0.00158843	Smad7/Tfap2a/Kdm2a/Creb1/Phb	5
BP	GO:0021684	cerebellar granular layer formation	5/2344	10/28814	0.000630953	0.00298335	0.00158843	Atp2b2/Wnt7a/Ulk1/Ophn1/Nrxn1	5
BP	GO:0021707	cerebellar granule cell differentiation	5/2344	10/28814	0.000630953	0.00298335	0.00158843	Atp2b2/Wnt7a/Ulk1/Ophn1/Nrxn1	5
BP	GO:0021877	forebrain neuron fate commitment	5/2344	10/28814	0.000630953	0.00298335	0.00158843	Bcl11b/Satb2/Lhx6/Gata2/Tbr1	5
BP	GO:0035907	dorsal aorta development	5/2344	10/28814	0.000630953	0.00298335	0.00158843	Rbpj/Bmpr1a/Dll4/Acvrl1/Ngfr	5
BP	GO:0048671	negative regulation of collateral sprouting	5/2344	10/28814	0.000630953	0.00298335	0.00158843	Epha7/Ulk1/Rgma/Bcl11a/Ifrd1	5
BP	GO:0050847	progesterone receptor signaling pathway	5/2344	10/28814	0.000630953	0.00298335	0.00158843	Klf9/Yap1/Wbp2/Ubr5/Phb	5
BP	GO:0097067	cellular response to thyroid hormone stimulus	5/2344	10/28814	0.000630953	0.00298335	0.00158843	Rdx/Med1/Klf9/Kit/Ppargc1a	5
BP	GO:0099541	trans-synaptic signaling by lipid	5/2344	10/28814	0.000630953	0.00298335	0.00158843	F2r/Plcb1/Cnr1/Grm5/Nrxn1	5
BP	GO:0099542	trans-synaptic signaling by endocannabinoid	5/2344	10/28814	0.000630953	0.00298335	0.00158843	F2r/Plcb1/Cnr1/Grm5/Nrxn1	5
BP	GO:0032102	negative regulation of response to external stimulus	52/2344	403/28814	0.000643883	0.00304213	0.00161973	Lrig2/Clasp2/Sema6d/Adrb2/Il13/Dusp1/Syt11/Cd200r1/Ash1l/Gpatch3/Sema3a/Slit2/Usp15/Lrfn5/Pdgfra/Bace1/Nlrx1/Sec14l1/Crk/Wnt3a/Sema7a/Sema4b/Rgma/Sema4c/Ythdf3/Tnfaip3/Cnot7/Rora/Socs3/Epha4/Rb1/Pcbp2/Ptger4/Sema5a/Serpine2/Npy5r/Pbk/Traf3ip1/Pparg/Gata3/Hmgcr/Pten/Tnfaip6/Gja1/Psma1/Sema6a/Calcrl/Nrxn1/Trib1/Cdh5/Nr1d2/Isl1	52
BP	GO:0048524	positive regulation of viral process	13/2344	58/28814	0.000644455	0.00304249	0.00161992	Fmr1/Map3k1/Tmprss2/Pde12/Ddx3x/Srpk2/Kpna2/Pkn2/Cnot7/Kpna6/Tsg101/Nr5a2/Top2b	13
BP	GO:0070085	glycosylation	32/2344	215/28814	0.000647283	0.00305104	0.00162447	Gxylt1/Galnt1/Alg11/Galnt2/B3gnt7/Tet3/Tmtc3/Mgat4a/Grm7/St6galnac6/B3gnt6/Tet1/St3gal1/St8sia2/St6galnac3/B4galt1/Trip11/Acer2/B3galt2/Entpd5/B3gnt5/Galnt7/Fut4/Ube2j1/B3galt1/Nus1/Poglut1/Gfpt2/Galnt3/Cog6/Aqp11/B4galt3	32
BP	GO:0051293	establishment of spindle localization	12/2344	51/28814	0.000647765	0.00305104	0.00162447	Clasp2/Eya1/Pafah1b1/Fmn2/Ndel1/Spire1/Map4/Spry1/Fgf10/Spry2/Kpnb1/Arhgef2	12
BP	GO:0061647	histone H3-K9 modification	12/2344	51/28814	0.000647765	0.00305104	0.00162447	Kdm3a/Chek1/Atrx/Myb/Kat2b/Jarid2/Arid4b/Zfp451/Bend3/Kdm4a/Dmrtc2/Gata3	12
BP	GO:0051928	positive regulation of calcium ion transport	24/2344	145/28814	0.000650253	0.0030604	0.00162945	Adrb2/Il13/P2rx1/Atp2b2/Cxcr4/Stimate/Adcyap1r1/Cacna2d1/Wnk3/Drd1/F2r/Itpr1/Casr/Pkd2/Wfs1/Ank2/Akap6/Cxcl12/Asph/Cacna1c/Homer1/Cacnb2/Rgn/Atp2b1	24
BP	GO:0043266	regulation of potassium ion transport	20/2344	112/28814	0.000667906	0.00313864	0.00167112	Adrb2/Wnk3/Nos1/Akap7/Lrrc55/Kcnj2/Kif5b/Nedd4l/Wnk1/Hbp1/Ank2/Akap9/Akap6/Ptk2b/Wnk2/Pten/Stk39/Snx27/Kcnj13/Agrn	20
BP	GO:0048144	fibroblast proliferation	20/2344	112/28814	0.000667906	0.00313864	0.00167112	Tgif1/Il13/Col3a1/Nras/Fndc3b/Cdk6/Jun/Ski/Pdgfra/E2f1/Creb1/Esr1/Dicer1/Fgf10/Pawr/Kmt2c/Pparg/Ngfr/Ifng/Sfrp1	20
BP	GO:0046849	bone remodeling	19/2344	104/28814	0.000673945	0.00316216	0.00168364	Il6/Adrb2/Ppargc1b/Lgr4/Vegfa/Suco/S1pr1/Idua/Lrp6/Rassf2/Tph1/Gpr137b/Tmem64/Ptger4/Ptk2b/Car2/Gja1/Dlk1/Sfrp1	19
BP	GO:0055013	cardiac muscle cell development	19/2344	104/28814	0.000673945	0.00316216	0.00168364	Edn1/Vegfa/Bmpr1a/Pdgfra/Trip10/Mef2a/Sorbs2/Akap13/Dicer1/Camk2d/Pitx2/Hnrnpu/Akap6/Pdlim5/Map2k4/Met/Rgs2/Sgcb/Isl1	19
BP	GO:0008380	RNA splicing	52/2344	404/28814	0.000681826	0.00319668	0.00170202	Thoc2/Rbfox2/Fmr1/Prpf4b/Coil/Prpf38b/Cwc25/Clp1/Thoc1/Pik3r1/Cdk12/Aar2/Rbm6/Zranb2/Son/Wbp11/Prpf4/Hnrnpll/Ythdc1/Usp49/Srpk2/Elavl4/Ivns1abp/Ahnak/Rest/Ccnl1/Fastk/Srsf6/Mbnl2/Celf2/Srsf10/Hnrnpk/Magohb/Tra2b/Snrpc/Hnrnpu/Lsm5/Rnpc3/Zc3h13/Cdc40/Tmbim6/Esrp1/Dhx15/Sap18/Wbp4/Rbm25/Ccnl2/Clk2/Pabpc1/Zrsr1/Rbfox1/Prpf39	52
BP	GO:1905330	regulation of morphogenesis of an epithelium	15/2344	73/28814	0.000683336	0.0032013	0.00170448	Lgr4/Adamts12/Vegfa/Pdgfra/Fgf7/Sall1/Sulf1/Esr1/Fgf1/Fgf10/Six4/Rxra/Gata3/Met/Sfrp1	15
BP	GO:0007259	receptor signaling pathway via JAK-STAT	30/2344	198/28814	0.000697678	0.00326599	0.00173892	Ercc6/Tyk2/Il6/Il13/Hmga2/Ret/Ghr/Il10ra/Il7r/Cdk5r1/Osm/Pkd2/Kit/Cnot7/Socs3/Pkd1/Stat5b/Ptger4/Il12a/Il21/Il6ra/Crlf3/Traf3ip1/Ptk2b/Prlr/Jak1/Ggnbp2/Dot1l/Ifng/Isl1	30
BP	GO:0033962	P-body assembly	7/2344	20/28814	0.000701168	0.0032748	0.00174361	Cnot6l/Atxn2/Cnot7/Cnot6/Patl1/Eif4enif1/Pan3	7
BP	GO:0043116	negative regulation of vascular permeability	7/2344	20/28814	0.000701168	0.0032748	0.00174361	Vegfa/Slit2/Pde3a/Fermt2/Arhgap35/Ptprj/Akap12	7
BP	GO:0050966	detection of mechanical stimulus involved in sensory perception of pain	7/2344	20/28814	0.000701168	0.0032748	0.00174361	Cxcr4/Bace1/Scn1a/Tlr4/Pawr/Cxcl12/Grm8	7
BP	GO:0060292	long-term synaptic depression	10/2344	38/28814	0.00070655	0.00329238	0.00175297	Fmr1/Grid2ip/Drd1/Iqsec2/App/Kcnb1/Slc24a2/Ptk2b/Pten/Plk2	10
BP	GO:0060674	placenta blood vessel development	10/2344	38/28814	0.00070655	0.00329238	0.00175297	Rbpj/Map2k1/Pkd2/Vash2/Plcd1/Socs3/Pkd1/Fzd5/Ggnbp2/Nr2f2	10
BP	GO:1905606	regulation of presynapse assembly	10/2344	38/28814	0.00070655	0.00329238	0.00175297	Lrfn5/Arf6/Wnt7a/Slitrk6/Gpc6/App/Wnt3a/Mdga2/Nrxn1/Slitrk1	10
BP	GO:0030048	actin filament-based movement	22/2344	129/28814	0.000708756	0.00330014	0.0017571	Atp2a2/Wasl/Rock1/Myo1f/Cacna2d1/Nos1/Pde4d/Fnbp1l/Kcnj2/Scn1a/Frmd6/Kcnd3/Camk2d/Pde4b/Ank2/Akap9/Akap6/Myh2/Hcn4/Wipf2/Cacna1c/Cacnb2	22
BP	GO:0072665	protein localization to vacuole	14/2344	66/28814	0.000730804	0.00340021	0.00181039	Gnptab/Gga3/Smurf1/Gcc2/Sorl1/Snx16/Tnfaip3/M6pr/Gpr137b/Sh3glb1/Rock2/Stam/Cacng2/Vps13a	14
BP	GO:0046545	development of primary female sexual characteristics	21/2344	121/28814	0.000732469	0.00340537	0.00181313	Schip1/Bcl2/Vegfa/Scaper/Mfn2/Pdgfra/Kmt2b/Fgf7/Runx1/Kit/Cebpb/Esr1/Zfpm2/Stat5b/Ptger4/Hnrnpk/Tnfaip6/Nrip1/Nr2f2/Sfrp1/Arid5b	21
BP	GO:0046323	glucose import	17/2344	89/28814	0.00075121	0.00348594	0.00185603	Osbpl8/Slc25a27/Mfn2/Drd1/Pth/Crebl2/Slc2a4/Stxbp3/Mef2a/Tsc1/Esr1/Sorbs1/Prkci/Pou4f2/Rps6kb1/Nfe2l2/Sesn2	17
BP	GO:1901019	regulation of calcium ion transmembrane transporter activity	17/2344	89/28814	0.00075121	0.00348594	0.00185603	Fmr1/Dmd/Stimate/Cacna2d1/Rem1/Pde4d/Pkd2/Ahnak/Jph3/Pde4b/Ank2/Akap6/Asph/Pla2g6/Cacnb2/Cabp1/Rgn	17
BP	GO:0000819	sister chromatid segregation	29/2344	190/28814	0.000752652	0.00348594	0.00185603	Slf2/Pogz/Seh1l/Fbxw7/Atrx/Kif23/Lats1/Axin2/Chmp4c/Ncapg2/Hecw2/Racgap1/Rb1/Vps4b/Chmp5/Chmp1a/Espl1/Stag2/Zwint/Hnrnpu/Rab11a/Nek6/Cul3/Kpnb1/Top2b/Pds5b/Ncapd3/Stag1/Smarca5	29
BP	GO:0006486	protein glycosylation	29/2344	190/28814	0.000752652	0.00348594	0.00185603	Gxylt1/Galnt1/Alg11/Galnt2/B3gnt7/Tet3/Tmtc3/Mgat4a/St6galnac6/B3gnt6/Tet1/St3gal1/St8sia2/St6galnac3/B4galt1/Trip11/Acer2/B3galt2/Entpd5/B3gnt5/Galnt7/Fut4/Ube2j1/B3galt1/Nus1/Poglut1/Gfpt2/Galnt3/Aqp11	29
BP	GO:0043413	macromolecule glycosylation	29/2344	190/28814	0.000752652	0.00348594	0.00185603	Gxylt1/Galnt1/Alg11/Galnt2/B3gnt7/Tet3/Tmtc3/Mgat4a/St6galnac6/B3gnt6/Tet1/St3gal1/St8sia2/St6galnac3/B4galt1/Trip11/Acer2/B3galt2/Entpd5/B3gnt5/Galnt7/Fut4/Ube2j1/B3galt1/Nus1/Poglut1/Gfpt2/Galnt3/Aqp11	29
BP	GO:0001865	NK T cell differentiation	6/2344	15/28814	0.000756827	0.00349732	0.00186209	Tgfbr2/Atf2/Psap/Zbtb16/Tox/Ikzf1	6
BP	GO:0061029	eyelid development in camera-type eye	6/2344	15/28814	0.000756827	0.00349732	0.00186209	Map3k1/Jun/Tfap2a/Sos1/Kmt2c/Sox11	6
BP	GO:1902306	negative regulation of sodium ion transmembrane transport	6/2344	15/28814	0.000756827	0.00349732	0.00186209	Nedd4l/Hecw2/Osr1/Camk2d/Stk39/Agrn	6
BP	GO:0016051	carbohydrate biosynthetic process	30/2344	199/28814	0.000758835	0.00350395	0.00186562	Ptafr/Arpp19/G6pc2/Il6/Has2/Ndst2/B3gnt7/Adcyap1r1/Sik1/Pth/St6galnac6/B3gnt6/Ppp1r3e/Kat2b/B4galt1/Ppp1r3b/Plcd1/Hif1a/Acadm/B3galt2/Sorbs1/Ptger4/B3galt1/Ppp1r3a/Gpd2/Ptk2b/Foxo1/Sesn2/Clk2/Rgn	30
BP	GO:0060491	regulation of cell projection assembly	31/2344	208/28814	0.000761213	0.00351227	0.00187005	Limk2/Rdx/Wasl/Kctd17/Fmr1/Ccr7/Tgfbr1/Cep120/Cep135/Pik3r1/Atp7a/Slit2/Arf6/Actr2/Fnbp1l/Ndel1/Arhgap35/Kit/Cep97/Ccdc88a/Dnm3/Yap1/Map4/Arhgap24/Vdac3/Nrxn1/Ripor2/Mstn/Agrn/Akirin1/Fam98a	31
BP	GO:1903312	negative regulation of mRNA metabolic process	18/2344	97/28814	0.00076214	0.0035139	0.00187091	Fmr1/Igf2bp1/Vegfa/E2f1/Axin2/Elavl4/Srsf6/Dicer1/Tent5a/Eif4enif1/Srsf10/Hnrnpk/Tra2b/Hnrnpu/Mettl16/A1cf/Tent4b/Sap18	18
BP	GO:0006509	membrane protein ectodomain proteolysis	11/2344	45/28814	0.00076473	0.00352052	0.00187444	Lrig2/Bace1/App/Adam9/Ptpn3/Rgma/Sh3d19/Timp2/Adam19/Adra2a/Ifng	11
BP	GO:2000273	positive regulation of signaling receptor activity	11/2344	45/28814	0.00076473	0.00352052	0.00187444	Adrb2/Edn1/Fbxw7/Reln/Cdk5r1/Hif1a/Epgn/Cacng2/Hbegf/Adra2a/Ifng	11
BP	GO:0031279	regulation of cyclase activity	13/2344	59/28814	0.000765829	0.00352058	0.00187447	Mapk8/Adrb2/Adrb3/Drd1/Nos1/Adcy1/Raf1/Adcy7/Timp2/Akap9/Akap6/Cacna1c/Adora2b	13
BP	GO:0034260	negative regulation of GTPase activity	9/2344	32/28814	0.000768201	0.00352058	0.00187447	Rdx/Lrch1/Arl2/Wnk1/Tsc1/Spry1/Spry2/Gpsm1/Rgn	9
BP	GO:0045742	positive regulation of epidermal growth factor receptor signaling pathway	9/2344	32/28814	0.000768201	0.00352058	0.00187447	Fasl/Hip1/Fbxw7/Esr1/Epgn/Ccdc88a/Bcar3/Hbegf/Adra2a	9
BP	GO:0051150	regulation of smooth muscle cell differentiation	9/2344	32/28814	0.000768201	0.00352058	0.00187447	Nfatc3/Zeb1/Fgf9/Ankrd17/Kit/Tshz3/Pdcd4/Rbpms2/Cth	9
BP	GO:0071875	adrenergic receptor signaling pathway	9/2344	32/28814	0.000768201	0.00352058	0.00187447	Adrb2/Adrb3/Drd1/Nos1/Pde4d/Akap13/Pde4b/Adra2a/Rgs2	9
BP	GO:1903859	regulation of dendrite extension	9/2344	32/28814	0.000768201	0.00352058	0.00187447	Cxcr4/Slc23a2/Smurf1/Nedd4l/Plaa/Bcl11a/Sh3glb1/Hnrnpk/Itsn2	9
BP	GO:0043543	protein acylation	37/2344	263/28814	0.000770236	0.00352727	0.00187803	Kat6a/Taok1/Prkaa2/Atxn7l3/Clock/Chek1/Nos1/Ddx3x/Phf20/Kat2b/App/Rps6ka4/Naa30/Rps6ka5/Map6d1/Atf2/Zfp451/Zdhhc8/Zdhhc1/Taf5/Bend3/Trrap/Ncoa1/Naa16/Ep400/Zdhhc17/Naa25/Brpf3/Gata2/Gata3/Wbp2/Mbtd1/Ctcf/Bmi1/Isl1/Ing5/Naa15	37
BP	GO:0039529	RIG-I signaling pathway	8/2344	26/28814	0.000780145	0.00355836	0.00189459	Gpatch3/Usp15/Zcchc3/Nlrx1/Sec14l1/Ankrd17/Pum2/Phb	8
BP	GO:0046794	transport of virus	8/2344	26/28814	0.000780145	0.00355836	0.00189459	Fmr1/Kpna2/Kpna6/Ctsj/Pikfyve/Cav2/Ctsq/AU040320	8
BP	GO:1900151	regulation of nuclear-transcribed mRNA catabolic process, deadenylation-dependent decay	8/2344	26/28814	0.000780145	0.00355836	0.00189459	Igf2bp1/Cpeb3/Tnrc6b/Cnot7/Nanos1/Hnrnpu/Tent4b/Pabpc1	8
BP	GO:2000765	regulation of cytoplasmic translation	8/2344	26/28814	0.000780145	0.00355836	0.00189459	Cpeb2/Cpeb1/Fmr1/Igf2bp1/Lin28a/Cpeb3/Unk/Hnrnpu	8
BP	GO:0002753	cytoplasmic pattern recognition receptor signaling pathway	12/2344	52/28814	0.000780521	0.00355836	0.00189459	Gpatch3/Usp15/Zcchc3/Nlrx1/Sec14l1/Ankrd17/Peli3/Tnfaip3/Pum2/Erbin/Tlr4/Phb	12
BP	GO:0060260	regulation of transcription initiation from RNA polymerase II promoter	12/2344	52/28814	0.000780521	0.00355836	0.00189459	Ercc6/Tbp/Med1/Creb1/Zfp451/Esr1/Cand1/Gtf2a1/Taf5/Ctnnbip1/Med14/Ikzf1	12
BP	GO:0052548	regulation of endopeptidase activity	47/2344	358/28814	0.000786727	0.00358398	0.00190823	Acvr1c/Ngf/Crb2/Dlc1/Fasl/Il6/P2rx1/Cflar/Usp47/Wnt9a/Hip1/Fnip1/Akirin2/Vegfa/Ret/Ddx3x/F2r/App/Rps6ka1/Epha7/Cast/Col4a3/Wnt3a/F3/Sorl1/Reck/Acer2/Epha4/Ccn2/Rest/Timp2/Serpinc1/Bcl2l11/Spock1/Fas/Map3k5/Rock2/Slc1a1/Serpine2/Serpinb8/Pawr/Pparg/Asph/Apaf1/Serpini1/Ngfr/Pak2	47
BP	GO:0034394	protein localization to cell surface	15/2344	74/28814	0.000793548	0.00360698	0.00192047	Lrig2/Gga3/Ptpru/Stx3/Smurf1/Arf6/Fbln5/Rab11fip5/Fgf7/Nedd4l/Hnrnpk/Ank2/Fgf10/Vcl/Rab11a	15
BP	GO:0060675	ureteric bud morphogenesis	15/2344	74/28814	0.000793548	0.00360698	0.00192047	Greb1l/Pbx1/Bcl2/Wnt9b/Lgr4/Vegfa/Eya1/Sall1/Fat4/Fgf1/Ctnnbip1/Fmn1/Six4/Gata3/Hoxa11	15
BP	GO:0099518	vesicle cytoskeletal trafficking	15/2344	74/28814	0.000793548	0.00360698	0.00192047	Wasl/Rasgrp1/Myo1f/Map2k1/Pafah1b1/Kif1c/Kif1b/Kif5a/Fnbp1l/Kif5b/Ndel1/Fyco1/Sybu/Tanc2/Cnih2	15
BP	GO:1903900	regulation of viral life cycle	24/2344	147/28814	0.000794481	0.00360854	0.0019213	Trim6/Fmr1/Bcl2/Hmga2/Tmprss2/Pde12/Ddx3x/N4bp1/Zfp809/Znfx1/Srpk2/Kpna2/Tasor/Pkn2/Hs3st5/Cnot7/Kpna6/Tsg101/Dicer1/Trim68/Nectin2/Rsad2/Nr5a2/Top2b	24
BP	GO:0048017	inositol lipid-mediated signaling	27/2344	173/28814	0.000796154	0.00361345	0.00192392	Tnfaip8l3/Ptafr/Ppp1r16b/Edn1/Igf1r/Rasgrp1/Pik3ip1/Pik3r1/Vegfa/Reln/F2r/Ncs1/Kbtbd2/Osm/Pdgfra/Prr5l/Plcd1/Flt1/Entpd5/Plcb1/Synj1/Serpine2/Ntrk2/Rara/Gata3/Pten/Plcl2	27
BP	GO:0072593	reactive oxygen species metabolic process	35/2344	245/28814	0.000797724	0.00361789	0.00192628	Rab27a/Mycn/Bcl2/Cflar/Edn1/Slc5a3/Pxdn/Atp7a/Sesn1/Mfn2/Tfap2a/Fbln5/Sh3pxd2a/App/Tgfbr2/Hif1a/Ccn2/Hbp1/Slc30a10/Txnrd1/Ptger4/Slc1a1/Tusc2/Tlr4/Ptk2b/Grb2/Clcn3/Met/Nfe2l2/Pikfyve/Foxo1/Coa8/Ngfr/Sesn2/Eef1a1	35
BP	GO:0031532	actin cytoskeleton reorganization	20/2344	114/28814	0.000841814	0.00381502	0.00203124	Nrk/Rictor/Cd2ap/Mink1/S1pr1/Fgf7/Arhgdia/Nedd9/Kit/Tjp1/Sipa1l1/Atp2c1/Gab1/Whamm/Ntf3/Fgf10/Rap2a/Lpin1/Ptk2b/Grb2	20
[truncated: 2,259 more rows]

## Sheet: Sheet2
regulation of nephron tubule epithelial cell differentiation
mesenchymal stem cell differentiation
[truncated: 526 more rows]
