# Supplementary material for: Analysis of PANoptosis-related ceRNA network reveals lncRNA MIR17HG involved in osteogenic differentiation inhibition impaired by tumor necrosis factor-α
Source: Mol Biol Rep. 2024 Aug 15;51(1):909. doi: 10.1007/s11033-024-09810-0 (PMC11327206; doi:10.1007/s11033-024-09810-0)
Supplement: Supplementary file 4 — Supplementary file4 (XLSX 30 KB) [file 11033_2024_9810_MOESM4_ESM.xlsx]

## Sheet: Sheet 1
ONTOLOGY	ID	Description	GeneRatio	BgRatio	pvalue	p.adjust	qvalue	geneID	Count
KEGG	mmu04010	MAPK signaling pathway	77/1046	294/9000	1.89477e-12	6.02536e-10	3.80948e-10	Ngf/Fasl/Map4k4/Casp3/Map4k3/Mapk8/Tgfbr1/Igf1r/Nras/Rasgrp1/Map3k1/Map3k2/Dusp1/Taok1/Vegfa/Cacna2d1/Ptprr/Map2k1/Flt3/Fos/Jun/Nfatc3/Raf1/Pdgfra/Crk/Rps6ka1/Map3k8/Fgf7/Rasgrf2/Sos1/Tgfbr2/Map3k12/Akt3/Fgf9/Map3k14/Rps6ka4/Mknk2/Rps6ka5/Atf2/Flnc/Kit/Mecom/Dusp2/Fgf1/Flt1/Map3k3/Rap1b/Dusp16/Map3k13/Chuk/Ntf3/Csf1/Fas/Fgf10/Fgf18/Map3k5/Dusp8/Map2k3/Gna12/Stk4/Rras2/Ntrk2/Cdc25b/Grb2/Map2k4/Cac…	77
KEGG	mmu04151	PI3K-Akt signaling pathway	81/1046	359/9000	1.55856e-09	2.47811e-07	1.56676e-07	Ngf/Fasl/G6pc2/Osmr/Il6/Col1a2/Bcl2/Ccnd2/Col4a1/Col4a2/Gng5/Igf1r/Nras/Ppp2r2a/Prkaa2/Pik3r1/Vegfa/Sgk1/Ghr/Reln/Ccne1/Il7r/Map2k1/Cdk6/F2r/Flt3/Myb/Ywhah/Ppp2r1b/Raf1/Pik3r3/Osm/Pdgfra/Creb5/Col4a3/Col4a4/Fgf7/Mcl1/Sos1/Creb1/Akt3/Fgf9/Pkn2/Chrm2/Atf2/Kit/Ppp2r3d/Magi2/Rbl2/Tsc1/Fgf1/Flt1/Lama3/Itgb8/Bcl2l11/Chuk/Ntf3/Lpar1/Itga3/Col4a5/Csf1/Fgf10/Fgf18/Il6ra/Tlr4/Ntrk2/Gng2/Rps6kb1/Phlpp2/Rxra…	81
KEGG	mmu04550	Signaling pathways regulating pluripotency of stem cells	41/1046	140/9000	1.0323e-08	1.09424e-06	6.91823e-07	Acvr1c/Skil/Kat6a/Smarcad1/Hoxa1/Hand1/Igf1r/Nras/Wnt9b/Fzd3/Wnt9a/Pcgf3/Pik3r1/Acvr2b/Acvr2a/Zfhx3/Map2k1/Wnt7a/Bmpr1a/Raf1/Pik3r3/Smad5/Jarid2/Bmpr2/Myf5/Wnt3a/Akt3/Axin2/Wnt7b/Smad2/Rest/Fzd5/Dvl2/Smad1/Grb2/Fzd7/Smad9/Jak1/Bmi1/Lifr/Isl1	41
KEGG	mmu05224	Breast cancer	42/1046	147/9000	1.52262e-08	1.21049e-06	7.65318e-07	Igf1r/Nras/Wnt9b/Fzd3/Wnt9a/Pik3r1/E2f3/Dll1/Map2k1/Wnt7a/Cdk6/Fos/Jun/Dll4/Raf1/Pik3r3/E2f1/Fgf7/Lrp6/Sos1/Wnt3a/Akt3/Fgf9/Axin2/Kit/Wnt7b/Esr1/Ncoa3/Rb1/Fgf1/Fzd5/Dvl2/Fgf10/Fgf18/Frat1/Ncoa1/Frat2/Rps6kb1/Grb2/Fzd7/Pten/Shc4	42
KEGG	mmu05226	Gastric cancer	41/1046	150/9000	8.86774e-08	5.20424e-06	3.29033e-06	Tgfbr1/Bcl2/Nras/Wnt9b/Fzd3/Wnt9a/Pik3r1/Rarb/E2f3/Ccne1/Map2k1/Wnt7a/Raf1/Pik3r3/E2f1/Fgf7/Lrp6/Sos1/Tgfbr2/Wnt3a/Akt3/Fgf9/Axin2/Wnt7b/Smad2/Rb1/Fgf1/Gab1/Fzd5/Dvl2/Fgf10/Fgf18/Frat1/Cdh17/Frat2/Rps6kb1/Rxra/Grb2/Fzd7/Met/Shc4	41
KEGG	mmu04926	Relaxin signaling pathway	37/1046	129/9000	9.81931e-08	5.20424e-06	3.29033e-06	Mapk8/Tgfbr1/Col1a2/Col3a1/Col4a1/Col4a2/Edn1/Gng5/Nras/Pik3r1/Vegfa/Nos1/Map2k1/Adcy1/Fos/Jun/Raf1/Pik3r3/Creb5/Col4a3/Col4a4/Sos1/Tgfbr2/Creb1/Akt3/Atf2/Smad2/Adcy7/Plcb1/Col4a5/Gng2/Grb2/Map2k4/Adcy6/Map2k7/Shc4/Gng12	37
KEGG	mmu04360	Axon guidance	46/1046	181/9000	1.59707e-07	7.25525e-06	4.58707e-06	Lrig2/Limk2/Sema6d/Rock1/Cxcr4/Nras/Plxnc1/Pard6b/Fzd3/Pik3r1/Sema3a/Slit2/Plxna2/Nfatc3/Raf1/Plxna4/Pik3r3/Srgap1/Ntng1/Epha7/Ssh2/Bmpr2/Cfl2/Sema7a/Sema4b/Pak5/Rgma/Sema4c/Limk1/Epha4/Dpysl2/Ephb3/Dpysl5/Camk2d/Rock2/Sema5a/Trpc5/Pak4/Cxcl12/Met/Ntn1/Sema6a/Pak2/Efna4/Epha8/Efnb2	46
KEGG	mmu04668	TNF signaling pathway	33/1046	113/9000	3.03729e-07	1.20732e-05	7.63319e-06	Casp3/Mapk8/Il6/Cflar/Edn1/Pik3r1/Traf3/Map2k1/Fos/Jun/Tab3/Pik3r3/Creb5/Map3k8/Creb1/Akt3/Map3k14/Rps6ka4/Rps6ka5/Atf2/Tnfaip3/Cebpb/Socs3/Ccl20/Chuk/Csf1/Fas/Map3k5/Map2k3/Map2k4/Casp7/Map2k7/Pgam5	33
KEGG	mmu05161	Hepatitis B	42/1046	163/9000	3.68309e-07	1.30136e-05	8.22772e-06	Fasl/Tyk2/Casp3/Mapk8/Tgfbr1/Il6/Bcl2/Nras/Map3k1/Pik3r1/Traf3/E2f3/Ccne1/Map2k1/Ddx3x/Fos/Jun/Nfatc3/Raf1/Pik3r3/Creb5/E2f1/Sos1/Tgfbr2/Creb1/Akt3/Atf2/Rb1/Stat5b/Chuk/Egr3/Fas/Map2k3/Tlr4/Ptk2b/Vdac3/Apaf1/Grb2/Map2k4/Map2k7/Jak1/Prkcb	42
KEGG	mmu04928	Parathyroid hormone synthesis, secretion and action	31/1046	108/9000	1.04672e-06	3.32857e-05	2.10446e-05	Bcl2/Pde4a/Map2k1/Adcy1/Fos/Itpr1/Pde4d/Casr/Kl/Pth/Raf1/Creb5/Lrp6/Pthlh/Creb1/Mmp24/Arhgef11/Atf2/Mef2a/Adcy7/Akap13/Plcb1/Pde4b/Gna12/Rxra/Adcy6/Gata3/Hbegf/Mmp16/Prkcb/Slc34a2	31
KEGG	mmu04150	mTOR signaling pathway	39/1046	157/9000	2.5695e-06	6.98926e-05	4.4189e-05	Fnip2/Igf1r/Nras/Wnt9b/Fzd3/Rictor/Wnt9a/Fnip1/Prkaa2/Slc38a9/Pik3r1/Seh1l/Sgk1/Mapkap1/Map2k1/Wnt7a/Raf1/Pik3r3/Rps6ka1/Lrp6/Sos1/Ulk1/Wnt3a/Akt3/Stradb/Prr5l/Wnt7b/Tsc1/Clip1/Fzd5/Chuk/Dvl2/Rps6kb1/Lpin1/Grb2/Fzd7/Pten/Sesn2/Prkcb	39
KEGG	mmu04014	Ras signaling pathway	52/1046	235/9000	2.64078e-06	6.98926e-05	4.4189e-05	Ngf/Fasl/Mapk8/Gng5/Igf1r/Nras/Rasgrp1/Pla2g3/Pik3r1/Vegfa/Abl2/Arf6/Map2k1/Flt3/Raf1/Pik3r3/Pdgfra/Tiam1/Shoc2/Fgf7/Rasgrf2/Sos1/Akt3/Fgf9/Pak5/Kit/Fgf1/Flt1/Rgl1/Gab1/Rap1b/Rab5b/Chuk/Ntf3/Csf1/Fgf10/Fgf18/Stk4/Rras2/Pak4/Ntrk2/Gng2/Grb2/Met/Pla2g6/Ngfr/Pak2/Pla2g4e/Shc4/Gng12/Efna4/Prkcb	52
KEGG	mmu05205	Proteoglycans in cancer	47/1046	205/9000	2.85724e-06	6.98926e-05	4.4189e-05	Rdx/Fasl/Casp3/Col1a2/Rock1/Igf1r/Nras/Wnt9b/Fzd3/Wnt9a/Pik3r1/Vegfa/Map2k1/Wnt7a/Itpr1/Hoxd10/Raf1/Pik3r3/Tiam1/Sos1/Wnt3a/Akt3/Frs2/Flnc/Wnt7b/Smad2/Esr1/Hif1a/Gab1/Camk2d/Fzd5/Pdcd4/Ank2/Fas/Rock2/Tlr4/Rras2/Rps6kb1/Grb2/Fzd7/Met/Hbegf/Cav2/Vav3/Prkcb/Vav2/Ppp1cc	47
KEGG	mmu01522	Endocrine resistance	27/1046	93/9000	4.05898e-06	9.21967e-05	5.82905e-05	Mapk8/Bcl2/Igf1r/Nras/Pik3r1/E2f3/Dll1/Map2k1/Adcy1/Fos/Jun/Dll4/Raf1/Med1/Pik3r3/E2f1/Sos1/Akt3/Esr1/Adcy7/Ncoa3/Rb1/Rps6kb1/Grb2/Adcy6/Hbegf/Shc4	27
KEGG	mmu04933	AGE-RAGE signaling pathway in diabetic complications	28/1046	101/9000	7.23988e-06	0.000153485	9.70398e-05	Casp3/Mapk8/Tgfbr1/Il6/Col1a2/Bcl2/Col3a1/Col4a1/Col4a2/Edn1/Nras/Pik3r1/Vegfa/Jun/Pik3r3/Col4a3/Col4a4/Tgfbr2/F3/Akt3/Smad2/Plcd1/Stat5b/Plcb1/Col4a5/Foxo1/Pim1/Prkcb	28
KEGG	mmu04144	Endocytosis	56/1046	272/9000	1.12454e-05	0.000223503	0.000141308	Eea1/Agap1/Zfyve27/Wasl/Asap1/Tgfbr1/Cxcr4/Igf1r/Pard6b/Psd3/Rab11fip4/Smurf1/Rab11fip1/Arfgap2/Wwp1/Arf6/Ist1/Actr2/Rab11fip5/Iqsec2/Dab2/Kif5a/Pdgfra/Kif5b/Kif5c/Tgfbr2/Igf2r/Rab10/Rab22a/Chmp4c/Rufy2/Psd/Nedd4l/Ldlrap1/Grk6/Smad2/Vps4b/Epn2/Tsg101/Chmp5/Smap2/Chmp1a/Rab5b/Arap2/Dnm3/Dnajc6/Sh3glb1/Prkci/Ehd1/Stam/Rab11a/Snx5/Capza1/Cav2/Smurf2/Wipf2	56
KEGG	mmu05223	Non-small cell lung cancer	22/1046	72/9000	1.27822e-05	0.000239102	0.00015117	Nras/Pik3r1/Ret/Rarb/E2f3/Map2k1/Cdk6/Raf1/Pik3r3/Kif5a/E2f1/Kif5b/Kif5c/Sos1/Akt3/Rb1/Stat5b/Stk4/Rxra/Grb2/Met/Prkcb	22
KEGG	mmu04012	ErbB signaling pathway	24/1046	84/9000	1.8559e-05	0.000327875	0.000207296	Mapk8/Nras/Pik3r1/Abl2/Map2k1/Jun/Raf1/Pik3r3/Crk/Sos1/Akt3/Pak5/Gab1/Camk2d/Stat5b/Pak4/Rps6kb1/Grb2/Map2k4/Hbegf/Map2k7/Pak2/Shc4/Prkcb	24
KEGG	mmu04510	Focal adhesion	44/1046	201/9000	2.04852e-05	0.000342857	0.000216769	Mapk8/Col1a2/Rock1/Bcl2/Ccnd2/Col4a1/Col4a2/Igf1r/Pik3r1/Vegfa/Zyx/Reln/Map2k1/Jun/Raf1/Pik3r3/Pdgfra/Crk/Col4a3/Col4a4/Sos1/Akt3/Arhgap35/Pak5/Flnc/Flt1/Lama3/Rap1b/Itgb8/Itga3/Col4a5/Rock2/Vcl/Pak4/Grb2/Met/Pten/Cav2/Vav3/Pak2/Shc4/Prkcb/Vav2/Ppp1cc	44
KEGG	mmu05225	Hepatocellular carcinoma	39/1046	174/9000	3.42041e-05	0.000543846	0.000343841	Tgfbr1/Igf1r/Nras/Wnt9b/Fzd3/Wnt9a/Pik3r1/E2f3/Map2k1/Wnt7a/Cdk6/Raf1/Pik3r3/E2f1/Lrp6/Sos1/Tgfbr2/Wnt3a/Akt3/Axin2/Wnt7b/Smad2/Rb1/Gab1/Smarca2/Txnrd1/Fzd5/Pbrm1/Dvl2/Frat1/Frat2/Rps6kb1/Grb2/Fzd7/Met/Pten/Nfe2l2/Shc4/Prkcb	39
KEGG	mmu04722	Neurotrophin signaling pathway	30/1046	121/9000	3.76204e-05	0.00056968	0.000360175	Ngf/Fasl/Mapk8/Bcl2/Nras/Map3k1/Pik3r1/Prdm4/Map2k1/Jun/Raf1/Pik3r3/Crk/Rps6ka1/Sos1/Akt3/Arhgdia/Rps6ka5/Frs2/Map3k3/Gab1/Rap1b/Camk2d/Ntf3/Map3k5/Ntrk2/Grb2/Map2k7/Ngfr/Shc4	30
KEGG	mmu05017	Spinocerebellar ataxia	33/1046	141/9000	5.48863e-05	0.000753549	0.000476424	Rbpj/Atp2a2/Mapk8/Pik3r1/Atxn1l/Psma8/Reln/Atxn2/Itpr1/Tbpl1/Tbp/Atg14/Pik3r3/Ulk1/Akt3/Sptbn2/Wipi2/Kcnd3/Atxn1/Rora/Rb1cc1/Ambra1/Plcb1/Pum2/Map3k5/Psmd11/Nrbf2/Vdac3/Gria3/Psma1/Ppif/Slc25a31/Prkcb	33
KEGG	mmu04350	TGF-beta signaling pathway	25/1046	95/9000	5.75598e-05	0.000753549	0.000476424	Acvr1c/Tgif1/Tgfbr1/E2f5/Rock1/Gdf6/Smurf1/Smad7/Acvr2b/Acvr2a/Bmpr1a/Ppp2r1b/Smad5/Bmpr2/Tgfbr2/Rgma/Smad2/Rgmb/Pitx2/Smad1/Grem2/Rps6kb1/Smad9/Smurf2/Ifng	25
KEGG	mmu05211	Renal cell carcinoma	20/1046	68/9000	5.78043e-05	0.000753549	0.000476424	Nras/Egln2/Pik3r1/Vegfa/Map2k1/Jun/Raf1/Pik3r3/Crk/Sos1/Akt3/Egln3/Pak5/Hif1a/Gab1/Rap1b/Pak4/Grb2/Met/Pak2	20
KEGG	mmu01521	EGFR tyrosine kinase inhibitor resistance	22/1046	79/9000	6.30038e-05	0.000753549	0.000476424	Il6/Bcl2/Igf1r/Nras/Pik3r1/Vegfa/Map2k1/Raf1/Pik3r3/Pdgfra/Sos1/Akt3/Gab1/Bcl2l11/Il6ra/Rps6kb1/Grb2/Met/Pten/Jak1/Shc4/Prkcb	22
KEGG	mmu04140	Autophagy - animal	33/1046	142/9000	6.37135e-05	0.000753549	0.000476424	Mapk8/Bcl2/Cflar/Igf1r/Nras/Stx17/Prkaa2/Pik3r1/Rubcn/Map2k1/Itpr1/Raf1/Atg14/Trp53inp2/Pik3r3/Atg16l1/Sqstm1/Ulk1/Akt3/Mtmr3/Wipi2/Tsc1/Hif1a/Rb1cc1/Rab33b/Ambra1/Sh3glb1/Lamp1/Rras2/Nrbf2/Rps6kb1/Pten/Rab39b	33
KEGG	mmu04912	GnRH signaling pathway	24/1046	90/9000	6.39805e-05	0.000753549	0.000476424	Mapk8/Nras/Map3k1/Map3k2/Map2k1/Adcy1/Itpr1/Jun/Raf1/Sos1/Adcy7/Map3k3/Camk2d/Plcb1/Map2k3/Ptk2b/Grb2/Map2k4/Adcy6/Hbegf/Map2k7/Pla2g4e/Cacna1c/Prkcb	24
KEGG	mmu04068	FoxO signaling pathway	31/1046	131/9000	7.32971e-05	0.000804704	0.000508767	Fasl/G6pc2/Mapk8/Tgfbr1/Il6/Ccnd2/Igf1r/Nras/Homer2/Prkaa2/Pik3r1/Sgk1/Il7r/Map2k1/Raf1/Pik3r3/S1pr1/Slc2a4/Sos1/Tgfbr2/Akt3/Rbl2/Ccng2/Bcl2l11/Chuk/Stk4/Grb2/Pten/Foxo1/Homer1/Plk2	31
KEGG	mmu04072	Phospholipase D signaling pathway	34/1046	149/9000	7.3385e-05	0.000804704	0.000508767	Nras/Pik3r1/Arf6/Plpp1/Map2k1/Adcy1/F2r/Raf1/Grm7/Pik3r3/Pdgfra/Sos1/Akt3/Kit/Rapgef4/Tsc1/Adcy7/Ptgfr/Gab1/Dnm3/Plcb1/Lpar1/Gna12/Rras2/Plpp3/Dgkb/Grm5/Ptk2b/Grb2/Adcy6/Lpar6/Pla2g4e/Shc4/Grm8	34
KEGG	mmu04024	cAMP signaling pathway	45/1046	220/9000	9.5009e-05	0.000962377	0.000608454	Atp2a2/Mapk8/Adrb2/Rock1/Atp2b2/Edn1/Pik3r1/Adcyap1r1/Drd1/Pde4a/Htr4/Map2k1/Adcy1/F2r/Fos/Jun/Pde4d/Pde3a/Raf1/Pik3r3/Gabbr2/Tiam1/Atp1b4/Creb5/Creb1/Pde3b/Akt3/Chrm2/Rapgef4/Adcy7/Rap1b/Camk2d/Pde4b/Rock2/Pde10a/Rras2/Hcn4/Gria3/Adcy6/Gria4/Vav3/Cacna1c/Vav2/Ppp1cc/Atp2b1	45
KEGG	mmu04810	Regulation of actin cytoskeleton	45/1046	220/9000	9.5009e-05	0.000962377	0.000608454	Limk2/Rdx/Wasl/Rock1/Cxcr4/Nras/Diaph2/Pik3r1/Pip4k2a/Map2k1/F2r/Raf1/Actr2/Pik3r3/Pdgfra/Tiam1/Crk/Ssh2/Cfl2/Fgf7/Sos1/Fgf9/Arhgap35/Pak5/Chrm2/Limk1/Fgf1/Itgb8/Lpar1/Itga3/Fgf10/Fgf18/Rock2/Vcl/Gna12/Rras2/Pak4/Cxcl12/Pikfyve/Vav3/Pak2/Spata13/Gng12/Vav2/Ppp1cc	45
KEGG	mmu05231	Choline metabolism in cancer	25/1046	98/9000	9.98338e-05	0.000962377	0.000608454	Mapk8/Nras/Gpcpd1/Pik3r1/Chpt1/Plpp1/Map2k1/Fos/Jun/Raf1/Pik3r3/Pdgfra/Sos1/Akt3/Tsc1/Hif1a/Lypla1/Slc5a7/Plpp3/Dgkb/Rps6kb1/Chka/Grb2/Pla2g4e/Prkcb	25
KEGG	mmu04015	Rap1 signaling pathway	44/1046	214/9000	9.98693e-05	0.000962377	0.000608454	Ngf/Igf1r/Nras/Pard6b/Pik3r1/Vegfa/Map2k1/Adcy1/F2r/Raf1/Pik3r3/Pdgfra/Tiam1/Crk/Fgf7/Akt3/Fgf9/Kit/Sipa1l1/Magi2/Rapgef4/Adcy7/Fgf1/Flt1/Rap1b/Dock4/Plcb1/Lpar1/Cnr1/Csf1/Fgf10/Fgf18/Prkci/Map2k3/Adcy6/Met/Vav3/Ngfr/Magi3/Ctnnd1/Adora2b/Efna4/Prkcb/Vav2	44
KEGG	mmu04935	Growth hormone synthesis, secretion and action	28/1046	117/9000	0.000131162	0.00122675	0.000775604	Mapk8/Nras/Map3k1/Pik3r1/Ghr/Map2k1/Adcy1/Fos/Itpr1/Raf1/Pik3r3/Crk/Creb5/Sos1/Creb1/Akt3/Atf2/Adcy7/Socs3/Stat5b/Plcb1/Map2k3/Grb2/Map2k4/Adcy6/Shc4/Cacna1c/Prkcb	28
KEGG	mmu04390	Hippo signaling pathway	34/1046	157/9000	0.00021634	0.0019656	0.00124273	Crb2/Tgfbr1/Ccnd2/Wnt9b/Gdf6/Pard6b/Fzd3/Ppp2r2a/Wnt9a/Btrc/Smad7/Wnt7a/Bmpr1a/Ywhah/Ppp2r1b/Bmpr2/Tgfbr2/Wnt3a/Lats1/Axin2/Frmd6/Wnt7b/Smad2/Patj/Fgf1/Ccn2/Fzd5/Yap1/Dvl2/Smad1/Prkci/Fzd7/Pals1/Ppp1cc	34
KEGG	mmu04910	Insulin signaling pathway	31/1046	139/9000	0.000233454	0.00206218	0.00130379	G6pc2/Mapk8/Nras/Prkaa2/Pik3r1/Fasn/Map2k1/Raf1/Pik3r3/Ppp1r3e/Trip10/Crk/Prkar2a/Slc2a4/Sos1/Pde3b/Akt3/Mknk2/Ppp1r3b/Tsc1/Socs3/Sorbs1/Prkci/Ppargc1a/Ppp1r3a/Rps6kb1/Inpp5a/Grb2/Foxo1/Shc4/Ppp1cc	31
KEGG	mmu04152	AMPK signaling pathway	29/1046	127/9000	0.000239988	0.0020626	0.00130406	Eef2k/G6pc2/Igf1r/Ppp2r2a/Prkaa2/Pik3r1/Pfkfb2/Fasn/Ppp2r1b/Pik3r3/Creb5/Slc2a4/Ulk1/Creb1/Akt3/Rab10/Stradb/Ppp2r3d/Tsc1/Pfkp/Ppargc1a/Scd4/Rps6kb1/Pparg/Hmgcr/Foxo1/Ppp2r3a/Mlycd/Rab14	29
KEGG	mmu05222	Small cell lung cancer	23/1046	93/9000	0.000306136	0.00244615	0.00154656	Casp3/Bcl2/Col4a1/Col4a2/Pik3r1/Traf3/Rarb/E2f3/Ccne1/Cdk6/Pik3r3/Col4a3/Col4a4/E2f1/Akt3/Rb1/Lama3/Chuk/Itga3/Col4a5/Apaf1/Rxra/Pten	23
KEGG	mmu05220	Chronic myeloid leukemia	20/1046	76/9000	0.000309425	0.00244615	0.00154656	Tgfbr1/Nras/Pik3r1/E2f3/Map2k1/Cdk6/Raf1/Pik3r3/Crk/E2f1/Sos1/Tgfbr2/Akt3/Runx1/Mecom/Rb1/Stat5b/Chuk/Grb2/Shc4	20
KEGG	mmu04728	Dopaminergic synapse	30/1046	135/9000	0.000312478	0.00244615	0.00154656	Mapk8/Gng5/Ppp2r2a/Clock/Drd1/Fos/Itpr1/Ppp2r1b/Kif5a/Creb5/Kif5b/Kif5c/Creb1/Akt3/Scn1a/Slc18a2/Atf2/Ppp2r3d/Camk2d/Plcb1/Gng2/Gria3/Kcnj3/Gria4/Cacna1c/Ppp2r3a/Gng12/Prkcb/Ppp1cc/Maoa	30
KEGG	mmu05215	Prostate cancer	24/1046	99/9000	0.000315384	0.00244615	0.00154656	Bcl2/Igf1r/Nras/Tmprss2/Pik3r1/E2f3/Ccne1/Map2k1/Zeb1/Raf1/Pik3r3/Pdgfra/Creb5/E2f1/Sos1/Creb1/Akt3/Rb1/Chuk/Erg/Grb2/Pten/Hsp90aa1/Foxo1	24
KEGG	mmu04725	Cholinergic synapse	26/1046	112/9000	0.00037651	0.00285072	0.00180234	Bcl2/Gng5/Nras/Pik3r1/Kcnq5/Map2k1/Adcy1/Fos/Itpr1/Pik3r3/Creb5/Kcnj2/Creb1/Kcnq2/Akt3/Chrm2/Adcy7/Slc5a7/Camk2d/Plcb1/Gng2/Kcnj3/Adcy6/Cacna1c/Gng12/Prkcb	26
KEGG	mmu05218	Melanoma	19/1046	72/9000	0.000417728	0.00308925	0.00195315	Igf1r/Nras/Pik3r1/E2f3/Map2k1/Cdk6/Raf1/Pik3r3/Pdgfra/E2f1/Fgf7/Akt3/Fgf9/Rb1/Fgf1/Fgf10/Fgf18/Met/Pten	19
KEGG	mmu04724	Glutamatergic synapse	26/1046	113/9000	0.000436206	0.00315258	0.00199319	Gng5/Homer2/Adcy1/Itpr1/Grm7/Slc17a7/Slc17a8/Adcy7/Dlgap1/Plcb1/Slc1a1/Gng2/Gls/Grm5/Slc38a1/Gria3/Kcnj3/Adcy6/Gria4/Pla2g4e/Grik2/Cacna1c/Gng12/Homer1/Grm8/Prkcb	26
KEGG	mmu05206	MicroRNAs in cancer	55/1046	303/9000	0.000454526	0.00321198	0.00203075	Trim71/Rdx/Casp3/Mdm4/Rock1/Bcl2/Ccnd2/Igf2bp1/Hmga2/Nras/Fzd3/Pik3r1/Vegfa/Zeb2/E2f3/Bcl2l2/Ccne1/Cdc25a/Map2k1/Cdk6/Zeb1/Hoxd10/Kif23/Raf1/Pik3r3/Pdgfra/Crk/Bmpr2/E2f1/Mcl1/Sos1/Wnt3a/Reck/Rps6ka5/Zfpm2/Dicer1/Bcl2l11/Pdcd4/Hnrnpk/Slc7a1/Ccng1/Spry2/Pak4/Gls/Cdc25b/Grb2/Met/Pten/Mmp16/Shc4/Bmi1/Efna4/Pim1/Prkcb/St14	55
KEGG	mmu04211	Longevity regulating pathway	22/1046	90/9000	0.000488689	0.00337832	0.00213592	Igf1r/Nras/Prkaa2/Pik3r1/Sesn1/Adcy1/Kl/Pik3r3/Creb5/Ulk1/Creb1/Akt3/Atf2/Tsc1/Adcy7/Rb1cc1/Ppargc1a/Rps6kb1/Pparg/Adcy6/Foxo1/Sesn2	22
KEGG	mmu04218	Cellular senescence	37/1046	184/9000	0.000546162	0.00369531	0.00233632	Tgfbr1/Il6/E2f5/Ccnd2/Hipk1/Nras/Pik3r1/Btrc/E2f3/Hus1/Ccne1/Cdc25a/Chek1/Map2k1/Cdk6/Itpr1/Nfatc3/Rad9a/Raf1/Pik3r3/Sqstm1/E2f1/Tgfbr2/Akt3/Hipk3/Smad2/Rbl2/Tsc1/Rb1/Map2k3/Rras2/Vdac3/Pten/Foxo1/Slc25a31/Hipk2/Ppp1cc	37
KEGG	mmu04915	Estrogen signaling pathway	29/1046	134/9000	0.000620125	0.00410833	0.00259745	Bcl2/Nras/Pik3r1/Map2k1/Adcy1/Fos/Itpr1/Jun/Raf1/Pik3r3/Gabbr2/Creb5/Sos1/Creb1/Akt3/Atf2/Esr1/Adcy7/Ncoa3/Plcb1/Ncoa2/Ncoa1/Rara/Kcnj3/Grb2/Adcy6/Hbegf/Hsp90aa1/Shc4	29
KEGG	mmu03013	Nucleocytoplasmic transport	26/1046	117/9000	0.000766227	0.00497266	0.00314392	Thoc2/Ddx19b/Ddx19a/Ahctf1/Senp2/Thoc1/Seh1l/Tmem33/Nup50/Nup210/Kpna1/Kpna2/Xpo7/Nup35/Kpna6/Magohb/Ipo11/Nup153/Xpo1/Tnpo1/Kpnb1/Sap18/Pom121/Nxt2/Nxf1/Eef1a1	26
KEGG	mmu05163	Human cytomegalovirus infection	47/1046	256/9000	0.000896122	0.00569934	0.00360336	Fasl/Casp3/Il6/Rock1/Cxcr4/Gng5/Nras/Pik3r1/Vegfa/E2f3/Il10ra/Map2k1/Adcy1/Cdk6/Itpr1/Nfatc3/Raf1/Pik3r3/Pdgfra/Crk/Creb5/E2f1/Sos1/Creb1/Akt3/Arhgef11/Atf2/Tsc1/Adcy7/Rb1/Akap13/Ptger4/Plcb1/Chuk/Fas/Rock2/Gna12/Il6ra/Cxcl12/Gng2/Rps6kb1/Ptk2b/Grb2/Adcy6/Jak1/Gng12/Prkcb	47
KEGG	mmu05165	Human papillomavirus infection	62/1046	362/9000	0.000981426	0.00611948	0.00386898	Rbpj/Fasl/Tyk2/Casp3/Col1a2/Ccnd2/Col4a1/Col4a2/Nras/Wnt9b/Pard6b/Fzd3/Ppp2r2a/Wnt9a/Pik3r1/Vegfa/Traf3/Reln/Ccne1/Map2k1/Wnt7a/Cdk6/Tbpl1/Tbp/Ppp2r1b/Raf1/Pik3r3/Irf9/Creb5/Col4a3/Col4a4/E2f1/Sos1/Wnt3a/Creb1/Akt3/Axin2/Ppp2r3d/Wnt7b/Rbl2/Tsc1/Patj/Rb1/Lama3/Itgb8/Fzd5/Ptger4/Chuk/Itga3/Col4a5/Dvl2/Fas/Prkci/Maml2/Rps6kb1/Grb2/Fzd7/Pten/Pals1/Foxo1/Jak1/Ppp2r3a	62
KEGG	mmu04310	Wnt signaling pathway	34/1046	171/9000	0.00110728	0.00677147	0.0042812	Mapk8/Ccnd2/Wnt9b/Fzd3/Senp2/Wnt9a/Lgr4/Rspo2/Btrc/Wnt7a/Jun/Nfatc3/Rspo3/Tbl1xr1/Tle4/Lrp6/Wnt3a/Axin2/Vangl1/Prickle2/Wnt7b/Apcdd1/Camk2d/Fzd5/Ctnnbip1/Plcb1/Dvl2/Frat1/Rock2/Frat2/Fzd7/Dkk2/Prkcb/Sfrp1	34
KEGG	mmu03250	Viral life cycle - HIV-1	16/1046	61/9000	0.0012502	0.00750122	0.00474258	Cxcr4/Cpsf7/Ell/Ccnt2/Bicd2/Bicd1/Kat2b/Aff4/Vps4b/Tsg101/Ell2/Nup153/Cpsf6/Xpo1/Map1b/Serinc5	16
KEGG	mmu04022	cGMP-PKG signaling pathway	34/1046	173/9000	0.00136503	0.00789237	0.00498988	Atp2a2/Adrb2/Rock1/Atp2b2/Adrb3/Map2k1/Adcy1/Itpr1/Nfatc3/Pde3a/Raf1/Atp1b4/Creb5/Creb1/Pde3b/Akt3/Atf2/Mef2a/Adcy7/Pde5a/Gucy1a2/Plcb1/Rock2/Gna12/Vdac3/Adcy6/Ppif/Slc25a31/Cacna1c/Kcnma1/Adra2a/Rgs2/Ppp1cc/Atp2b1	34
KEGG	mmu05164	Influenza A	34/1046	173/9000	0.00136503	0.00789237	0.00498988	Fasl/Tyk2/Casp3/Il6/Tmprss2/Pik3r1/Traf3/Map2k1/Cdk6/Raf1/Pik3r3/Irf9/Nlrx1/Kpna1/Kpna2/Akt3/Socs3/Kpna6/Il12a/Chuk/Fas/Rab11a/Tlr4/Rsad2/Xpo1/Apaf1/Cpsf4/Dnajc3/Jak1/Slc25a31/Nxt2/Nxf1/Ifng/Prkcb	34
KEGG	mmu04660	T cell receptor signaling pathway	23/1046	103/9000	0.00140699	0.00798971	0.00505142	Mapk8/Nras/Rasgrp1/Pik3r1/Map2k1/Fos/Jun/Nfatc3/Raf1/Pik3r3/Map3k8/Sos1/Akt3/Map3k14/Pak5/Chuk/Pak4/Grb2/Map2k7/Vav3/Pak2/Ifng/Vav2	23
KEGG	mmu04931	Insulin resistance	24/1046	110/9000	0.00157093	0.00868992	0.00549412	G6pc2/Mapk8/Il6/Ppargc1b/Prkaa2/Pik3r1/Pik3r3/Ppp1r3e/Rps6ka1/Creb5/Slc2a4/Creb1/Akt3/Ppp1r3b/Nr1h2/Socs3/Ppargc1a/Ppp1r3a/Rps6kb1/Pten/Gfpt2/Foxo1/Prkcb/Ppp1cc	24
KEGG	mmu04630	JAK-STAT signaling pathway	33/1046	168/9000	0.00160901	0.00868992	0.00549412	Tyk2/Osmr/Il6/Il13/Bcl2/Ccnd2/Pik3r1/Ghr/Il10ra/Il7r/Socs6/Raf1/Pik3r3/Osm/Pdgfra/Irf9/Mcl1/Sos1/Akt3/Pias3/Socs3/Cntfr/Stat5b/Il12a/Il21/Il6ra/Stam/Grb2/Prlr/Jak1/Ifng/Pim1/Lifr	33
KEGG	mmu04917	Prolactin signaling pathway	18/1046	74/9000	0.00163961	0.00868992	0.00549412	Mapk8/Ccnd2/Nras/Pik3r1/Map2k1/Fos/Socs6/Raf1/Pik3r3/Sos1/Akt3/Esr1/Socs3/Stat5b/Elf5/Grb2/Prlr/Shc4	18
KEGG	mmu05214	Glioma	18/1046	74/9000	0.00163961	0.00868992	0.00549412	Igf1r/Nras/Pik3r1/E2f3/Map2k1/Cdk6/Raf1/Pik3r3/Pdgfra/E2f1/Sos1/Akt3/Rb1/Camk2d/Grb2/Pten/Shc4/Prkcb	18
KEGG	mmu04540	Gap junction	20/1046	86/9000	0.00167655	0.00874007	0.00552583	Nras/Map3k2/Drd1/Map2k1/Adcy1/Itpr1/Raf1/Pdgfra/Tuba4a/Sos1/Tjp1/Adcy7/Gucy1a2/Plcb1/Lpar1/Grm5/Grb2/Adcy6/Gja1/Prkcb	20
KEGG	mmu04666	Fc gamma R-mediated phagocytosis	21/1046	93/9000	0.00192445	0.00987055	0.00624057	Limk2/Asap1/Pik3r1/Arf6/Plpp1/Map2k1/Raf1/Actr2/Pik3r3/Crk/Cfl2/Akt3/Limk1/Marcksl1/Plpp3/Rps6kb1/Pla2g6/Vav3/Pla2g4e/Prkcb/Vav2	21
KEGG	mmu05207	Chemical carcinogenesis - receptor activation	41/1046	225/9000	0.00214661	0.0108353	0.0068505	Adrb2/Bcl2/Nras/Adrb3/Pik3r1/Vegfa/Cdc25a/Dll1/Map2k1/Adcy1/Fos/Jun/Dll4/Raf1/Pik3r3/Rps6ka1/Creb5/E2f1/Fgf7/Kpna1/Sos1/Creb1/Kpna2/Akt3/Fgf9/Atf2/Esr1/Adcy7/Kpna6/Rb1/Stat5b/Fgf10/Fgf18/Rps6kb1/Rxra/Grb2/Adcy6/Kpnb1/Hsp90aa1/Cacna1c/Prkcb	41
KEGG	mmu05221	Acute myeloid leukemia	17/1046	70/9000	0.00222382	0.0110496	0.00698603	Nras/Pik3r1/Map2k1/Flt3/Raf1/Pik3r3/Sos1/Akt3/Runx1/Kit/Zbtb16/Stat5b/Chuk/Rps6kb1/Rara/Grb2/Pim1	17
KEGG	mmu04020	Calcium signaling pathway	43/1046	240/9000	0.00237135	0.0115858	0.00732502	Ptafr/Atp2a2/Ngf/Adrb2/P2rx1/Atp2b2/Cxcr4/Adrb3/Vegfa/Ret/Drd1/Htr4/Nos1/Adcy1/F2r/Itpr1/Pdgfra/Fgf7/Fgf9/Chrm2/Plcd1/Adcy7/Ptgfr/Fgf1/Flt1/Camk2d/Plcb1/Fgf10/Fgf18/Ntrk2/Grm5/Ptk2b/Asph/Vdac3/Cysltr1/Met/Trhr/Ppif/Slc25a31/Cacna1c/Adora2b/Prkcb/Atp2b1	43
KEGG	mmu04141	Protein processing in endoplasmic reticulum	33/1046	172/9000	0.0024046	0.0115858	0.00732502	Mapk8/Dnajc1/Bcl2/Dnaja2/Yod1/Rad23b/Sec61a1/Ube4b/Atf6/Sec24a/Derl2/Sar1b/Wfs1/Plaa/Map3k5/Sec23a/Ube2j1/Ube2d1/Ubxn8/Dnajc5b/Edem3/Man1a/Dnajc3/Hsp90aa1/Nfe2l2/Map2k7/Hyou1/Pdia6/Ckap4/Sec24c/Erlec1/Edem1/Marchf6	33
KEGG	mmu05022	Pathways of neurodegeneration - multiple diseases	75/1046	471/9000	0.00248381	0.0117888	0.00745339	Atp2a2/Fasl/Casp3/Sigmar1/Mapk8/Il6/Bcl2/Nras/Wnt9b/Fzd3/Wnt9a/Hip1/Klc1/Atxn1l/Psma8/Mfn2/Nos1/Map2k1/Atxn2/Wnt7a/Cdk5r1/Itpr1/Klc4/Raf1/Atg14/Kif5a/Atf6/App/Sqstm1/Tuba4a/Kif5b/Kif5c/Lrp6/Ulk1/Wnt3a/Axin2/Sptbn2/Wipi2/Wnt7b/Atxn1/Rb1cc1/Gpr37/Dnal1/Camk2d/Fzd5/Ambra1/Plcb1/Ndufv2/Csf1/Dvl2/Fas/Frat1/Map3k5/Map2k3/Ube2j1/Dctn4/Frat2/Psmd11/Nrbf2/Grm5/Vdac3/Gria3/Apaf1/Casp7/Fzd7/Map2k7/Psma1/Gri…	75
KEGG	mmu04664	Fc epsilon RI signaling pathway	16/1046	66/9000	0.0030196	0.0141081	0.00891969	Mapk8/Il13/Nras/Pik3r1/Map2k1/Raf1/Pik3r3/Sos1/Akt3/Map2k3/Grb2/Map2k4/Map2k7/Vav3/Pla2g4e/Vav2	16
KEGG	mmu04115	p53 signaling pathway	17/1046	72/9000	0.00306118	0.0141081	0.00891969	Casp3/Mdm4/Bcl2/Ccnd2/Sesn1/Ccne1/Chek1/Cdk6/Ppm1d/Siva1/Ccng2/Fas/Ccng1/Apaf1/Pten/Cop1/Sesn2	17
KEGG	mmu05135	Yersinia infection	27/1046	135/9000	0.0031574	0.0143088	0.00904662	Wasl/Mapk8/Il6/Rock1/Pik3r1/Arf6/Map2k1/Fos/Jun/Nfatc3/Actr2/Pik3r3/Crk/Rps6ka1/Akt3/Pkn2/Limk1/Chuk/Map2k3/Rock2/Tlr4/Ptk2b/Map2k4/Map2k7/Vav3/Wipf2/Vav2	27
KEGG	mmu05142	Chagas disease	22/1046	103/9000	0.00319473	0.0143088	0.00904662	Fasl/Mapk8/Tgfbr1/Il6/Cflar/Ppp2r2a/Pik3r1/Adcy1/Fos/Jun/Ppp2r1b/Pik3r3/Tgfbr2/Akt3/Smad2/Plcb1/Il12a/Chuk/Fas/Tlr4/Map2k4/Ifng	22
KEGG	mmu04934	Cushing syndrome	31/1046	162/9000	0.00334028	0.0147529	0.00932739	Pbx1/Wnt9b/Fzd3/Wnt9a/E2f3/Ccne1/Map2k1/Wnt7a/Adcy1/Cdk6/Itpr1/Creb5/E2f1/Rasd1/Wnt3a/Creb1/Axin2/Atf2/Wnt7b/Adcy7/Rb1/Rap1b/Camk2d/Fzd5/Plcb1/Dvl2/Kcnk2/Adcy6/Fzd7/Kcnk3/Cacna1c	31
KEGG	mmu00564	Glycerophospholipid metabolism	21/1046	98/9000	0.00376304	0.0161709	0.0102239	Lpgat1/Plpp5/Gpcpd1/Pla2g3/Cds1/Etnk2/Chpt1/Plpp1/Selenoi/Etnk1/Pla2g15/Pnpla6/Lypla1/Lclat1/Plpp3/Dgkb/Lpin1/Gpd2/Chka/Pla2g6/Pla2g4e	21
KEGG	mmu04713	Circadian entrainment	21/1046	98/9000	0.00376304	0.0161709	0.0102239	Gng5/Adcyap1r1/Nos1/Adcy1/Fos/Itpr1/Rasd1/Creb1/Rps6ka5/Adcy7/Camk2d/Gucy1a2/Plcb1/Gng2/Gria3/Kcnj3/Adcy6/Gria4/Cacna1c/Gng12/Prkcb	21
KEGG	mmu05010	Alzheimer disease	62/1046	383/9000	0.0039093	0.0165754	0.0104797	Atp2a2/Casp3/Mapk8/Il6/Nras/Wnt9b/Fzd3/Wnt9a/Pik3r1/Klc1/Psma8/Nos1/Map2k1/Wnt7a/Cdk5r1/Itpr1/Klc4/Raf1/Atg14/Slc39a10/Pik3r3/Kif5a/Atf6/Bace1/App/Tuba4a/Kif5b/Kif5c/Lrp6/Ulk1/Wnt3a/Akt3/Axin2/Wipi2/Wnt7b/Rb1cc1/Fzd5/Ambra1/Plcb1/Chuk/Ndufv2/Csf1/Dvl2/Fas/Frat1/Lrp1/Map3k5/Frat2/Psmd11/Nrbf2/Grm5/Vdac3/Apaf1/Casp7/Fzd7/Map2k7/Psma1/Dkk2/Uqcrfs1/Ppif/Slc25a31/Cacna1c	62
KEGG	mmu04659	Th17 cell differentiation	22/1046	105/9000	0.00408977	0.0171125	0.0108192	Tyk2/Mapk8/Tgfbr1/Il6/Fos/Jun/Nfatc3/Tgfbr2/Runx1/Smad2/Rora/Hif1a/Stat5b/Chuk/Il21/Il6ra/Rara/Rxra/Gata3/Hsp90aa1/Jak1/Ifng	22
KEGG	mmu04929	GnRH secretion	15/1046	63/9000	0.0048238	0.019678	0.0124412	Nras/Pik3r1/Kcnn4/Map2k1/Itpr1/Raf1/Pik3r3/Gabbr2/Akt3/Plcb1/Trpc5/Kcnj3/Kcnn3/Cacna1c/Prkcb	15
KEGG	mmu04916	Melanogenesis	21/1046	100/9000	0.00482667	0.019678	0.0124412	Edn1/Nras/Wnt9b/Fzd3/Wnt9a/Map2k1/Wnt7a/Adcy1/Raf1/Wnt3a/Creb1/Kit/Wnt7b/Adcy7/Camk2d/Fzd5/Plcb1/Dvl2/Adcy6/Fzd7/Prkcb	21
KEGG	mmu04919	Thyroid hormone signaling pathway	24/1046	120/9000	0.00520195	0.0205084	0.0129662	Atp2a2/Nras/Pik3r1/Pfkfb2/Map2k1/Raf1/Med1/Pik3r3/Kat2b/Atp1b4/Akt3/Med12l/Pfkp/Plcd1/Esr1/Hif1a/Ncoa3/Plcb1/Ncoa2/Ncoa1/Med14/Rxra/Foxo1/Prkcb	24
KEGG	mmu05210	Colorectal cancer	19/1046	88/9000	0.00522383	0.0205084	0.0129662	Casp3/Mapk8/Tgfbr1/Bcl2/Nras/Pik3r1/Map2k1/Fos/Jun/Raf1/Pik3r3/Sos1/Tgfbr2/Akt3/Axin2/Smad2/Bcl2l11/Rps6kb1/Grb2	19
KEGG	mmu05235	PD-L1 expression and PD-1 checkpoint pathway in cancer	19/1046	88/9000	0.00522383	0.0205084	0.0129662	Nras/Rasgrp1/Pik3r1/Map2k1/Fos/Jun/Nfatc3/Raf1/Pik3r3/Akt3/Hif1a/Map3k3/Chuk/Map2k3/Tlr4/Rps6kb1/Pten/Jak1/Ifng	19
KEGG	mmu04120	Ubiquitin mediated proteolysis	28/1046	147/9000	0.00547804	0.0211663	0.0133822	Map3k1/Cdc34/Btrc/Smurf1/Fbxw7/Wwp1/Birc6/Ube2e3/Ube4b/Ube2f/Ube2q1/Nedd4l/Ube3c/Cul5/Pias3/Socs3/Sae1/Ube2q2/Ube2w/Ube2j1/Klhl13/Ube2d1/Cul3/Cop1/Smurf2/Ube2o/Ubr5/Ube2n	28
KEGG	mmu05212	Pancreatic cancer	17/1046	76/9000	0.00552454	0.0211663	0.0133822	Mapk8/Tgfbr1/Pik3r1/Vegfa/E2f3/Map2k1/Cdk6/Raf1/Pik3r3/E2f1/Tgfbr2/Akt3/Smad2/Rb1/Chuk/Rps6kb1/Jak1	17
KEGG	mmu05417	Lipid and atherosclerosis	38/1046	216/9000	0.00564114	0.0213557	0.013502	Fasl/Casp3/Mapk8/Il6/Bcl2/Nras/Pik3r1/Traf3/Fos/Itpr1/Jun/Nfatc3/Pou2f1/Pik3r3/Atf6/Akt3/Abca1/Rap1b/Camk2d/Plcb1/Il12a/Chuk/Fas/Lbp/Map3k5/Map2k3/Rock2/Tlr4/Pparg/Apaf1/Rxra/Map2k4/Casp7/Hsp90aa1/Nfe2l2/Map2k7/Vav3/Vav2	38
KEGG	mmu04070	Phosphatidylinositol signaling system	20/1046	96/9000	0.00643434	0.024072	0.0152193	Cds1/Pik3r1/Pip4p1/Pip4k2a/Itpr1/Pi4k2a/Pik3r3/Ippk/Pip4p2/Mtmr3/Plcd1/Mtmr2/Plcb1/Synj1/Dgkb/Inpp5a/Pten/Pikfyve/Ipmk/Prkcb	20
KEGG	mmu05032	Morphine addiction	19/1046	91/9000	0.00760702	0.0281283	0.0177839	Gabra6/Gng5/Drd1/Pde4a/Adcy1/Pde4d/Pde3a/Gabbr2/Pde3b/Grk6/Adcy7/Pde4b/Pde10a/Gng2/Kcnj3/Adcy6/Gabra3/Gng12/Prkcb	19
KEGG	mmu04062	Chemokine signaling pathway	34/1046	192/9000	0.00771686	0.0282065	0.0178333	Ccr7/Rock1/Cxcr4/Gng5/Nras/Pik3r1/Map2k1/Adcy1/Ccr2/Raf1/Pik3r3/Tiam1/Crk/Sos1/Akt3/Grk6/Adcy7/Rap1b/Stat5b/Plcb1/Ccl20/Chuk/Rock2/Ccl1/Cxcl12/Gng2/Ptk2b/Grb2/Adcy6/Vav3/Shc4/Gng12/Prkcb/Vav2	34
KEGG	mmu04911	Insulin secretion	18/1046	86/9000	0.00899858	0.0325176	0.0205589	Adcyap1r1/Kcnn4/Adcy1/Atp1b4/Creb5/Creb1/Atf2/Rapgef4/Adcy7/Pclo/Camk2d/Plcb1/Snap25/Adcy6/Kcnn3/Cacna1c/Kcnma1/Prkcb	18
KEGG	mmu04921	Oxytocin signaling pathway	28/1046	153/9000	0.00952943	0.034049	0.0215272	Eef2k/Rock1/Nras/Prkaa2/Cacna2d1/Map2k1/Adcy1/Fos/Itpr1/Jun/Nfatc3/Raf1/Kcnj2/Adcy7/Camk2d/Gucy1a2/Plcb1/Rock2/Kcnj3/Adcy6/Cacng2/Pla2g4e/Cacna1c/Cacnb2/Prkcb/Rgs2/Cacna2d3/Ppp1cc	28
KEGG	mmu04657	IL-17 signaling pathway	19/1046	93/9000	0.00963653	0.0340491	0.0215272	Casp3/Mapk8/Il6/Il13/Mapk6/Traf3/Fos/Jun/Tab3/Usp25/Tnfaip3/Cebpb/Il25/Mapk4/Ccl20/Chuk/Fosb/Hsp90aa1/Ifng	19
KEGG	mmu05202	Transcriptional misregulation in cancer	38/1046	224/9000	0.0102388	0.03551	0.0224509	Pbx3/Pbx1/Il6/Mycn/Ccnd2/Hmga2/Igf1r/Tmprss2/Hoxa10/Eya1/Flt3/Zeb1/Ccnt2/Bcl11b/Tgfbr2/Nr4a3/Runx1/Etv1/Cebpb/Flt1/Zbtb16/Nsd2/Kdm6a/Klf3/Smad1/Six4/Pparg/Rara/Gria3/Rxra/Erg/Met/Hoxa11/Foxo1/Ngfr/Ss18l1/Dot1l/Bmi1	38
KEGG	mmu05418	Fluid shear stress and atherosclerosis	27/1046	147/9000	0.0102733	0.03551	0.0224509	Mapk8/Bcl2/Edn1/Dusp1/Prkaa2/Pik3r1/Vegfa/Acvr2b/Acvr2a/Bmpr1a/Fos/Jun/Pik3r3/Sqstm1/Bmpr2/Akt3/Mef2a/Chuk/Map3k5/Map2k4/Hsp90aa1/Nfe2l2/Map2k7/Cav2/Arhgef2/Ifng/Cdh5	27
KEGG	mmu04130	SNARE interactions in vesicular transport	9/1046	33/9000	0.010849	0.0370965	0.023454	Stx17/Stx3/Stx6/Vamp3/Gosr1/Vti1a/Bet1l/Gosr2/Stx16	9
KEGG	mmu04936	Alcoholic liver disease	26/1046	141/9000	0.0110717	0.0374552	0.0236807	Fasl/Casp3/Mapk8/Il6/Prkaa2/Traf3/Fasn/Tab3/Akt3/Map3k14/Acadm/Il12a/Chuk/Fas/Lbp/Map3k5/Ppargc1a/Map2k3/Tra2b/Tlr4/Scd4/Lpin1/Map2k4/Map2k7/Foxo1/Mlycd	26
KEGG	mmu05031	Amphetamine addiction	15/1046	69/9000	0.0115485	0.0382544	0.024186	Drd1/Fos/Jun/Creb5/Creb1/Slc18a2/Atf2/Camk2d/Gria3/Fosb/Gria4/Cacna1c/Prkcb/Ppp1cc/Maoa	15
KEGG	mmu05230	Central carbon metabolism in cancer	15/1046	69/9000	0.0115485	0.0382544	0.024186	Nras/Pik3r1/Ret/Map2k1/Flt3/Raf1/Pik3r3/Pdgfra/Akt3/Kit/Pfkp/Hif1a/Gls/Met/Pten	15
KEGG	mmu04380	Osteoclast differentiation	24/1046	128/9000	0.0117011	0.0383603	0.0242529	Tyk2/Mapk8/Tgfbr1/Pik3r1/Map2k1/Fos/Jun/Pik3r3/Irf9/Sqstm1/Tgfbr2/Creb1/Akt3/Map3k14/Socs3/Chuk/Csf1/Pparg/Grb2/Fosb/Pira2/Map2k7/Jak1/Ifng	24
KEGG	mmu00310	Lysine degradation	14/1046	64/9000	0.0136516	0.044192	0.02794	Kmt5b/Ehhadh/Ash1l/Acat1/Prdm16/Kmt2b/Ezh1/Smyd1/Mecom/Nsd2/Kmt2c/Kmt5a/Dot1l/Colgalt2	14
KEGG	mmu05166	Human T-cell leukemia virus 1 infection	41/1046	250/9000	0.0137579	0.044192	0.02794	Mapk8/Tgfbr1/Il6/Ccnd2/Nras/Map3k1/Pik3r1/E2f3/Ccne1/Chek1/Map2k1/Adcy1/Fos/Jun/Nfatc3/Tbpl1/Tbp/Pik3r3/Kat2b/Creb5/E2f1/Tgfbr2/Creb1/Akt3/Map3k14/Atf2/Smad2/Adcy7/Rb1/Map3k3/Espl1/Trrap/Stat5b/Chuk/Xpo1/Vdac3/Map2k4/Adcy6/Pten/Jak1/Slc25a31	41
KEGG	mmu03015	mRNA surveillance pathway	20/1046	103/9000	0.0140305	0.044617	0.0282087	Ddx19b/Ddx19a/Ppp2r2a/Clp1/Cpsf7/Ppp2r1b/Smg7/Ppp2r3d/Magohb/Msi2/Cpsf6/Pabpc4l/Gspt1/Cpsf4/Sap18/Ppp2r3a/Nxt2/Nxf1/Pabpc1/Ppp1cc	20
KEGG	mmu05160	Hepatitis C	29/1046	165/9000	0.0145477	0.0458038	0.028959	Fasl/Tyk2/Casp3/Cflar/Nras/Ppp2r2a/Pik3r1/Traf3/E2f3/Map2k1/Cdk6/Ywhah/Ppp2r1b/Raf1/Pik3r3/Irf9/E2f1/Sos1/Akt3/Socs3/Rb1/Chuk/Fas/Rsad2/Apaf1/Rxra/Grb2/Jak1/Ifng	29
KEGG	mmu04520	Adherens junction	15/1046	71/9000	0.0149572	0.0464666	0.0293781	Wasl/Tgfbr1/Igf1r/Ssx2ip/Nectin3/Tgfbr2/Nectin1/Tjp1/Sorbs1/Yes1/Ptprj/Nectin2/Vcl/Met/Ctnnd1	15
KEGG	mmu04071	Sphingolipid signaling pathway	23/1046	124/9000	0.0151688	0.0464666	0.0293781	Mapk8/Rock1/Bcl2/Nras/Ppp2r2a/Pik3r1/Map2k1/Ppp2r1b/Raf1/Pik3r3/S1pr1/Akt3/Acer2/Ppp2r3d/Plcb1/Map3k5/Rock2/Gna12/Asah2/Pten/Sgpp1/Ppp2r3a/Prkcb	23
KEGG	mmu03018	RNA degradation	17/1046	84/9000	0.0151966	0.0464666	0.0293781	Cnot6l/Btg2/Btg3/Dcp1a/Cnot4/Cnot7/Cnot6/Pfkp/Xrn1/Patl1/Lsm5/Pnpt1/Pan3/Pabpc4l/Tent4b/C1d/Pabpc1	17
KEGG	mmu04261	Adrenergic signaling in cardiomyocytes	27/1046	152/9000	0.0157389	0.0476664	0.0301367	Atp2a2/Adrb2/Atp2b2/Bcl2/Ppp2r2a/Cacna2d1/Adcy1/Ppp2r1b/Atp1b4/Creb5/Creb1/Akt3/Rps6ka5/Atf2/Ppp2r3d/Rapgef4/Adcy7/Camk2d/Plcb1/Adcy6/Cacng2/Cacna1c/Ppp2r3a/Cacnb2/Cacna2d3/Ppp1cc/Atp2b1	27
KEGG	mmu04530	Tight junction	29/1046	167/9000	0.0170052	0.0508238	0.0321329	Rdx/Cgnl1/Mapk8/Rock1/Map3k1/Pard6b/Ppp2r2a/Rab8b/Prkaa2/Amotl1/Jun/Ppp2r1b/Actr2/Tiam1/Tuba4a/Nedd4l/Runx1/Tjp1/Patj/Arhgef18/Rap2c/Whamm/Map3k5/Prkci/Rock2/Map2k7/Pals1/Arhgef2/Amotl2	29
KEGG	mmu00533	Glycosaminoglycan biosynthesis - keratan sulfate	5/1046	14/9000	0.0171011	0.0508238	0.0321329	B3gnt7/St3gal1/B4galt1/Chst2/B4galt3	5
KEGG	mmu04914	Progesterone-mediated oocyte maturation	18/1046	92/9000	0.0177851	0.0523672	0.0331087	Cpeb2/Cpeb1/Mapk8/Igf1r/Pik3r1/Cpeb3/Cdc25a/Map2k1/Adcy1/Raf1/Pik3r3/Rps6ka1/Pde3b/Akt3/Adcy7/Cdc25b/Adcy6/Hsp90aa1	18
KEGG	mmu05170	Human immunodeficiency virus 1 infection	39/1046	240/9000	0.0183789	0.0534475	0.0337917	Limk2/Fasl/Casp3/Ap1s2/Mapk8/Ap1s1/Bcl2/Cxcr4/Gng5/Nras/Pik3r1/Btrc/Chek1/Map2k1/Wee1/Fos/Itpr1/Jun/Nfatc3/Raf1/Pik3r3/Crk/Cfl2/Akt3/Pak5/Cul5/Limk1/Chuk/Fas/Map2k3/Tlr4/Pak4/Gng2/Rps6kb1/Ptk2b/Map2k7/Pak2/Gng12/Prkcb	39
KEGG	mmu04730	Long-term depression	13/1046	60/9000	0.0184881	0.0534475	0.0337917	Igf1r/Nras/Nos1/Map2k1/Itpr1/Ppp2r1b/Raf1/Gucy1a2/Plcb1/Gna12/Gria3/Pla2g4e/Prkcb	13
KEGG	mmu05146	Amoebiasis	20/1046	107/9000	0.020827	0.0596664	0.0377236	Casp3/Il6/Col1a2/Col3a1/Col4a1/Col4a2/Pik3r1/Adcy1/Pik3r3/Col4a3/Col4a4/Lama3/Rab5b/Plcb1/Il12a/Col4a5/Vcl/Tlr4/Ifng/Prkcb	20
KEGG	mmu04066	HIF-1 signaling pathway	21/1046	114/9000	0.0211871	0.0601563	0.0380333	Il6/Bcl2/Edn1/Igf1r/Egln2/Pik3r1/Vegfa/Map2k1/Pik3r3/Akt3/Mknk2/Egln3/Pfkp/Hif1a/Flt1/Camk2d/Il6ra/Tlr4/Rps6kb1/Ifng/Prkcb	21
KEGG	mmu04662	B cell receptor signaling pathway	16/1046	81/9000	0.0225654	0.0635027	0.040149	Nras/Pik3r1/Map2k1/Fos/Jun/Nfatc3/Raf1/Pik3r3/Sos1/Akt3/Chuk/Grb2/Pira2/Vav3/Prkcb/Vav2	16
KEGG	mmu04210	Apoptosis	24/1046	136/9000	0.0235581	0.0657148	0.0415476	Ngf/Fasl/Casp3/Mapk8/Bcl2/Cflar/Nras/Pik3r1/Map2k1/Fos/Itpr1/Jun/Raf1/Pik3r3/Tuba4a/Mcl1/Akt3/Map3k14/Bcl2l11/Chuk/Fas/Map3k5/Apaf1/Casp7	24
KEGG	mmu05132	Salmonella infection	40/1046	253/9000	0.025784	0.0712983	0.0450777	Wasl/Casp3/Mapk8/Il6/Bcl2/Dync1li2/Klc1/Arf6/Map2k1/Fos/Jun/Tab3/Gcc2/Klc4/Raf1/Actr2/Rab9b/Kif5a/Tuba4a/Kif5b/Kif5c/Kpna1/Akt3/Fyco1/Flnc/Ahnak/M6pr/Rhoj/Rab5b/Chuk/Map2k3/Rock2/Tlr4/Dctn4/Arhgef26/Map2k4/Casp7/Hsp90aa1/Map2k7/Arl8b	40
KEGG	mmu04215	Apoptosis - multiple species	8/1046	32/9000	0.0267087	0.0723877	0.0457665	Casp3/Mapk8/Bcl2/Birc6/Bcl2l11/Apaf1/Casp7/Ngfr	8
KEGG	mmu04924	Renin secretion	15/1046	76/9000	0.0268609	0.0723877	0.0457665	Adrb2/Edn1/Adrb3/Adcyap1r1/Itpr1/Pde3a/Kcnj2/Creb1/Pde3b/Gucy1a2/Ptger4/Plcb1/Adcy6/Cacna1c/Kcnma1	15
KEGG	mmu05100	Bacterial invasion of epithelial cells	15/1046	76/9000	0.0268609	0.0723877	0.0457665	Wasl/Pik3r1/Septin2/Cd2ap/Actr2/Pik3r3/Crk/Gab1/Dnm3/Vcl/Septin12/Arhgef26/Met/Cav2/Shc4	15
KEGG	mmu05162	Measles	25/1046	146/9000	0.029643	0.0792142	0.0500825	Fasl/Tyk2/Casp3/Mapk8/Il6/Bcl2/Ccnd2/Pik3r1/Traf3/Ccne1/Cdk6/Fos/Jun/Rab9b/Pik3r3/Irf9/Akt3/Tnfaip3/Stat5b/Il12a/Chuk/Fas/Tlr4/Apaf1/Jak1	25
KEGG	mmu04970	Salivary secretion	16/1046	85/9000	0.034086	0.090328	0.0571091	Adrb2/Atp2b2/Adrb3/Kcnn4/Nos1/Adcy1/Itpr1/Atp1b4/Trpv6/Adcy7/Gucy1a2/Plcb1/Adcy6/Kcnma1/Prkcb/Atp2b1	16
KEGG	mmu04710	Circadian rhythm	8/1046	34/9000	0.0374796	0.0985001	0.0622758	Cry2/Prkaa2/Btrc/Clock/Creb1/Rora/Npas2/Nr1d2	8
